# Supplementary material for: Clinical associations and genetic interactions of oncogenic BRAF alleles
Source: PeerJ. 2022 Oct 18;10:e14126. doi: 10.7717/peerj.14126 (PMC9586110; doi:10.7717/peerj.14126)
Supplement: Supplemental Information 1 [file peerj-10-14126-s001.zip]

Archive with 16 entries (16 files):
- src/comutation_test.R
- src/figure_1.R
- src/figure_2_3.R
- src/figure_4.R
- src/figure_5_6.R
- src/prepare_data.R
- tmp/cancer_types.txt
- tmp/classes.txt
- tmp/comutation_colorectal.txt
- tmp/comutation_melanoma.txt
- tmp/comutation_nsclc.txt
- tmp/comutation_nsclc_class_1.txt
- tmp/comutation_nsclc_class_2.txt
- tmp/comutation_nsclc_class_3.txt
- tmp/comutation_thyroid.txt
- tmp/variants.txt
