# Supplementary material for: Clinical associations and genetic interactions of oncogenic BRAF alleles
Source: PeerJ. 2022 Oct 18;10:e14126. doi: 10.7717/peerj.14126 (PMC9586110; doi:10.7717/peerj.14126)
Supplement: Supplemental Information 1 [file peerj-10-14126-s001.zip › tmp/cancer_types.txt]

cancer_type	cancer_type_detailed	cancer_type_count	cancer_type_detailed_count
Non-Small Cell Lung Cancer	Lung Adenocarcinoma	19319	14851
Non-Small Cell Lung Cancer	Lung Squamous Cell Carcinoma	19319	1826
Non-Small Cell Lung Cancer	Non-Small Cell Lung Cancer	19319	1269
Non-Small Cell Lung Cancer	Poorly Differentiated Non-Small Cell Lung Cancer	19319	311
Non-Small Cell Lung Cancer	Large Cell Neuroendocrine Carcinoma	19319	245
Non-Small Cell Lung Cancer	Lung Carcinoid	19319	174
Non-Small Cell Lung Cancer	Lung Adenosquamous Carcinoma	19319	136
Non-Small Cell Lung Cancer	Atypical Lung Carcinoid	19319	119
Non-Small Cell Lung Cancer	Sarcomatoid Carcinoma of the Lung	19319	88
Non-Small Cell Lung Cancer	Pleomorphic Carcinoma of the Lung	19319	82
Non-Small Cell Lung Cancer	Lung Neuroendocrine Tumor	19319	74
Non-Small Cell Lung Cancer	Large Cell Lung Carcinoma	19319	46
Non-Small Cell Lung Cancer	Lung Adenocarcinoma In Situ	19319	27
Non-Small Cell Lung Cancer	Adenoid Cystic Carcinoma of the Lung	19319	20
Non-Small Cell Lung Cancer	Spindle Cell Carcinoma of the Lung	19319	11
Non-Small Cell Lung Cancer	Pleuropulmonary Blastoma	19319	10
Non-Small Cell Lung Cancer	Giant Cell Carcinoma of the Lung	19319	7
Non-Small Cell Lung Cancer	Mucoepidermoid Carcinoma of the Lung	19319	4
Non-Small Cell Lung Cancer	Inflammatory Myofibroblastic Lung Tumor	19319	4
Non-Small Cell Lung Cancer	Ciliated Muconodular Papillary Tumor of the Lung	19319	4
Non-Small Cell Lung Cancer	Lymphoepithelioma-like Carcinoma of the Lung	19319	3
Non-Small Cell Lung Cancer	Salivary Gland-Type Tumor of the Lung	19319	3
Non-Small Cell Lung Cancer	NUT Carcinoma of the Lung	19319	2
Non-Small Cell Lung Cancer	Basaloid Large Cell Carcinoma of the Lung	19319	1
Non-Small Cell Lung Cancer	Pulmonary Lymphangiomyomatosis	19319	1
Non-Small Cell Lung Cancer	Clear Cell Carcinoma of the Lung	19319	1
Breast Cancer	Breast Invasive Ductal Carcinoma	14218	8752
Breast Cancer	Invasive Breast Carcinoma	14218	2418
Breast Cancer	Breast Invasive Lobular Carcinoma	14218	1307
Breast Cancer	Breast Mixed Ductal and Lobular Carcinoma	14218	597
Breast Cancer	Breast Invasive Carcinoma, NOS	14218	428
Breast Cancer	Breast Invasive Cancer, NOS	14218	343
Breast Cancer	Breast Ductal Carcinoma In Situ	14218	80
Breast Cancer	Metaplastic Breast Cancer	14218	79
Breast Cancer	Breast Invasive Mixed Mucinous Carcinoma	14218	56
Breast Cancer	Breast Neoplasm, NOS	14218	55
Breast Cancer	Solid Papillary Carcinoma of the Breast	14218	20
Breast Cancer	Adenoid Cystic Breast Cancer	14218	18
Breast Cancer	Inflammatory Breast Cancer	14218	15
Breast Cancer	Breast Lobular Carcinoma In Situ	14218	9
Breast Cancer	Mixed Type Metaplastic Breast Cancer	14218	7
Breast Cancer	Adenomyoepithelioma of the Breast	14218	6
Breast Cancer	Metaplastic Squamous Cell Carcinoma	14218	6
Breast Cancer	Breast Invasive Carcinosarcoma, NOS	14218	5
Breast Cancer	Paget Disease of the Nipple	14218	4
Breast Cancer	Breast Carcinoma with Signet Ring	14218	3
Breast Cancer	Epithelial Type Metaplastic Breast Cancer	14218	2
Breast Cancer	Carcinoma with Chondroid Metaplasia	14218	2
Breast Cancer	Juvenile Secretory Carcinoma of the Breast	14218	2
Breast Cancer	Metaplastic Adenosquamous Carcinoma	14218	2
Breast Cancer	Carcinoma with Osseous Metaplasia	14218	1
Breast Cancer	Metaplastic Carcinosarcoma	14218	1
Colorectal Cancer	Colon Adenocarcinoma	12880	7608
Colorectal Cancer	Colorectal Adenocarcinoma	12880	2619
Colorectal Cancer	Rectal Adenocarcinoma	12880	2205
Colorectal Cancer	Mucinous Adenocarcinoma of the Colon and Rectum	12880	336
Colorectal Cancer	Signet Ring Cell Adenocarcinoma of the Colon and Rectum	12880	82
Colorectal Cancer	Medullary Carcinoma of the Colon	12880	19
Colorectal Cancer	Colon Adenocarcinoma In Situ	12880	11
Glioma	Glioblastoma Multiforme	8309	2267
Glioma	Glioblastoma	8309	1942
Glioma	Anaplastic Astrocytoma	8309	596
Glioma	Astrocytoma	8309	501
Glioma	High-Grade Glioma, NOS	8309	397
Glioma	Oligodendroglioma	8309	380
Glioma	Low-Grade Glioma, NOS	8309	344
Glioma	Diffuse Glioma	8309	301
Glioma	Pilocytic Astrocytoma	8309	273
Glioma	Anaplastic Oligodendroglioma	8309	247
Glioma	Diffuse Astrocytoma	8309	179
Glioma	Ependymoma	8309	154
Glioma	Glioma, NOS	8309	141
Glioma	Ganglioglioma	8309	140
Glioma	Diffuse Intrinsic Pontine Glioma	8309	95
Glioma	Gliosarcoma	8309	93
Glioma	Anaplastic Oligoastrocytoma	8309	50
Glioma	Dysembryoplastic Neuroepithelial Tumor	8309	45
Glioma	Pleomorphic Xanthoastrocytoma	8309	33
Glioma	Encapsulated Glioma	8309	31
Glioma	Anaplastic Pleomorphic Xanthoastrocytoma	8309	29
Glioma	Oligoastrocytoma	8309	28
Glioma	Pilomyxoid Astrocytoma	8309	18
Glioma	Anaplastic Ganglioglioma	8309	13
Glioma	Small Cell Glioblastoma	8309	8
Glioma	Gangliocytoma	8309	4
Melanoma	Melanoma	5496	2438
Melanoma	Cutaneous Melanoma	5496	1833
Melanoma	Melanoma of Unknown Primary	5496	287
Melanoma	Uveal Melanoma	5496	264
Melanoma	Acral Melanoma	5496	175
Melanoma	Anorectal Mucosal Melanoma	5496	126
Melanoma	Head and Neck Mucosal Melanoma	5496	103
Melanoma	Mucosal Melanoma of the Vulva/Vagina	5496	102
Melanoma	Ocular Melanoma	5496	51
Melanoma	Desmoplastic Melanoma	5496	36
Melanoma	Lentigo Maligna Melanoma	5496	28
Melanoma	Conjunctival Melanoma	5496	18
Melanoma	Mucosal Melanoma of the Urethra	5496	15
Melanoma	Congenital Nevus	5496	7
Melanoma	Spitzoid Melanoma	5496	6
Melanoma	Mucosal Melanoma of the Esophagus	5496	4
Melanoma	Primary CNS Melanoma	5496	3
Pancreatic Cancer	Pancreatic Adenocarcinoma	5383	4575
Pancreatic Cancer	Pancreatic Neuroendocrine Tumor	5383	527
Pancreatic Cancer	Adenosquamous Carcinoma of the Pancreas	5383	84
Pancreatic Cancer	Acinar Cell Carcinoma of the Pancreas	5383	82
Pancreatic Cancer	Undifferentiated Carcinoma of the Pancreas	5383	47
Pancreatic Cancer	Intraductal Papillary Mucinous Neoplasm	5383	26
Pancreatic Cancer	Solid Pseudopapillary Neoplasm of the Pancreas	5383	24
Pancreatic Cancer	Pancreatoblastoma	5383	7
Pancreatic Cancer	Mucinous Cystic Neoplasm	5383	7
Pancreatic Cancer	Serous Cystadenoma of the Pancreas	5383	2
Pancreatic Cancer	Cystic Tumor of the Pancreas	5383	1
Pancreatic Cancer	Osteoclastic Giant Cell Tumor	5383	1
Ovarian Cancer	High-Grade Serous Ovarian Cancer	5079	3025
Ovarian Cancer	Serous Ovarian Cancer	5079	363
Ovarian Cancer	Clear Cell Ovarian Cancer	5079	316
Ovarian Cancer	Low-Grade Serous Ovarian Cancer	5079	297
Ovarian Cancer	Endometrioid Ovarian Cancer	5079	211
Ovarian Cancer	Ovarian Carcinosarcoma/Malignant Mixed Mesodermal Tumor	5079	179
Ovarian Cancer	Ovarian Epithelial Tumor	5079	135
Ovarian Cancer	Mucinous Ovarian Cancer	5079	131
Ovarian Cancer	High-Grade Serous Fallopian Tube Cancer	5079	128
Ovarian Cancer	Mixed Ovarian Carcinoma	5079	84
Ovarian Cancer	Ovarian Cancer, Other	5079	66
Ovarian Cancer	Serous Borderline Ovarian Tumor	5079	48
Ovarian Cancer	Small Cell Carcinoma of the Ovary	5079	32
Ovarian Cancer	Mucinous Borderline Ovarian Tumor	5079	21
Ovarian Cancer	Serous Borderline Ovarian Tumor, Micropapillary	5079	19
Ovarian Cancer	Ovarian Seromucinous Carcinoma	5079	8
Ovarian Cancer	High-Grade Neuroendocrine Carcinoma of the Ovary	5079	5
Ovarian Cancer	Ovarian Seromucinous Borderline Tumor	5079	3
Ovarian Cancer	Brenner Tumor	5079	3
Ovarian Cancer	Ovarian Choriocarcinoma, NOS	5079	2
Ovarian Cancer	Ovarian Seromucinous Adenoma	5079	1
Ovarian Cancer	Endometrioid Borderlin Ovarian Tumor	5079	1
Ovarian Cancer	Clear Cell Borderline Ovarian Tumor	5079	1
Prostate Cancer	Prostate Adenocarcinoma	4727	4616
Prostate Cancer	Prostate Small Cell Carcinoma	4727	55
Prostate Cancer	Prostate Neuroendocrine Carcinoma	4727	53
Prostate Cancer	Prostate Squamous Cell Carcinoma	4727	2
Prostate Cancer	Basal Cell Carcinoma of Prostate	4727	1
Leukemia	Acute Myeloid Leukemia	4670	2505
Leukemia	AML with Myelodysplasia-Related Changes	4670	654
Leukemia	AML with Mutated NPM1	4670	243
Leukemia	Therapy-Related Acute Myeloid Leukemia	4670	199
Leukemia	AML, NOS	4670	154
Leukemia	Therapy-Related Myelodysplastic Syndrome	4670	152
Leukemia	Therapy-Related Myeloid Neoplasms	4670	74
Leukemia	AML with t(8;21)(q22;q22.1);RUNX1-RUNX1T1	4670	74
Leukemia	Acute Monoblastic/Monocytic Leukemia	4670	68
Leukemia	AML with Maturation	4670	55
Leukemia	APL with PML-RARA	4670	52
Leukemia	Mixed Phenotype Acute Leukemia, B/Myeloid, NOS	4670	52
Leukemia	AML with inv(16)(p13.1q22) or t(16;16)(p13.1;q22);CBFB-MYH11	4670	50
Leukemia	Acute Myelomonocytic Leukemia	4670	45
Leukemia	Mixed Phenotype Acute Leukemia, T/Myeloid, NOS	4670	44
Leukemia	AML without Maturation	4670	40
Leukemia	AML with Mutated RUNX1	4670	26
Leukemia	AML with Biallelic Mutations of CEBPA	4670	24
Leukemia	AML with inv(3)(q21.3q26.2) or t(3;3)(q21.3;q26.2); GATA2, MECOM	4670	23
Leukemia	Myeloid Sarcoma	4670	18
Leukemia	AML with t(6;9)(p23;q34.1);DEK-NUP214	4670	17
Leukemia	Mixed Phenotype Acute Leukemia with t(9;22)(q34.1;q11.2); BCR-ABL1	4670	15
Leukemia	AML with t(9;11)(p21.3;q23.3);MLLT3-KMT2A	4670	14
Leukemia	AML with Minimal Differentiation	4670	12
Leukemia	AML with Recurrent Genetic Abnormalities	4670	12
Leukemia	Acute Leukemias of Ambiguous Lineage	4670	12
Leukemia	Myeloid Leukemia Associated with Down Syndrome	4670	7
Leukemia	Acute Megakaryoblastic Leukemia	4670	6
Leukemia	AML with BCR-ABL1	4670	5
Leukemia	Acute Undifferentiated Leukemia	4670	4
Leukemia	Myeloid/Lymphoid Neoplasms with FGFR1 Rearrangement	4670	4
Leukemia	Mixed Phenotype Acute Leukemia with t(v;11q23.3); KMT2A Rearranged	4670	2
Leukemia	Myeloid/Lymphoid Neoplasms with PDGFRA Rearrangement	4670	2
Leukemia	Transient Abnormal Myelopoiesis	4670	2
Leukemia	Pure Erythroid Leukemia	4670	1
Leukemia	Acute Panmyelosis with Myelofibrosis	4670	1
Leukemia	Myeloid/Lymphoid Neoplasms with Eosinophilia and Rearrangement of PDGFRA/PDGFRB or FGFR1 or with PCM1-JAK2	4670	1
Leukemia	Myeloid/Lymphoid Neoplasms with PCM1-JAK2	4670	1
Endometrial Cancer	Uterine Endometrioid Carcinoma	4135	2033
Endometrial Cancer	Uterine Serous Carcinoma/Uterine Papillary Serous Carcinoma	4135	753
Endometrial Cancer	Uterine Carcinosarcoma/Uterine Malignant Mixed Mullerian Tumor	4135	493
Endometrial Cancer	Endometrial Carcinoma	4135	481
Endometrial Cancer	Uterine Mixed Endometrial Carcinoma	4135	132
Endometrial Cancer	Uterine Clear Cell Carcinoma	4135	121
Endometrial Cancer	Uterine Dedifferentiated Carcinoma	4135	29
Endometrial Cancer	Uterine Undifferentiated Carcinoma	4135	26
Endometrial Cancer	Uterine Neuroendocrine Carcinoma	4135	18
Endometrial Cancer	Poorly Differentiated Carcinoma of the Uterus	4135	16
Endometrial Cancer	Other Uterine Tumor	4135	14
Endometrial Cancer	Uterine Mesonephric Carcinoma	4135	10
Endometrial Cancer	Uterine Adenosquamous Carcinoma	4135	5
Endometrial Cancer	Uterine Mucinous Carcinoma	4135	4
Soft Tissue Sarcoma	Leiomyosarcoma	4036	557
Soft Tissue Sarcoma	Sarcoma, NOS	4036	527
Soft Tissue Sarcoma	Undifferentiated Pleomorphic Sarcoma/Malignant Fibrous Histiocytoma/High-Grade Spindle Cell Sarcoma	4036	363
Soft Tissue Sarcoma	Dedifferentiated Liposarcoma	4036	310
Soft Tissue Sarcoma	Synovial Sarcoma	4036	185
Soft Tissue Sarcoma	Angiosarcoma	4036	185
Soft Tissue Sarcoma	Hemangioma	4036	165
Soft Tissue Sarcoma	Solitary Fibrous Tumor/Hemangiopericytoma	4036	138
Soft Tissue Sarcoma	Desmoid/Aggressive Fibromatosis	4036	125
Soft Tissue Sarcoma	Desmoplastic Small-Round-Cell Tumor	4036	115
Soft Tissue Sarcoma	Myxofibrosarcoma	4036	113
Soft Tissue Sarcoma	Well-Differentiated Liposarcoma	4036	104
Soft Tissue Sarcoma	Embryonal Rhabdomyosarcoma	4036	104
Soft Tissue Sarcoma	Rhabdomyosarcoma	4036	100
Soft Tissue Sarcoma	Myxoid/Round-Cell Liposarcoma	4036	93
Soft Tissue Sarcoma	Liposarcoma	4036	91
Soft Tissue Sarcoma	Alveolar Rhabdomyosarcoma	4036	63
Soft Tissue Sarcoma	Perivascular Epithelioid Cell Tumor	4036	60
Soft Tissue Sarcoma	Epithelioid Sarcoma	4036	57
Soft Tissue Sarcoma	Pleomorphic Liposarcoma	4036	54
Soft Tissue Sarcoma	Epithelioid Hemangioendothelioma	4036	54
Soft Tissue Sarcoma	Round Cell Sarcoma, NOS	4036	53
Soft Tissue Sarcoma	Clear Cell Sarcoma	4036	45
Soft Tissue Sarcoma	Inflammatory Myofibroblastic Tumor	4036	41
Soft Tissue Sarcoma	Alveolar Soft Part Sarcoma	4036	34
Soft Tissue Sarcoma	Intimal Sarcoma	4036	32
Soft Tissue Sarcoma	Fibrosarcoma	4036	26
Soft Tissue Sarcoma	Soft Tissue Myoepithelial Carcinoma	4036	25
Soft Tissue Sarcoma	Radiation-Associated Sarcoma	4036	24
Soft Tissue Sarcoma	Pleomorphic Rhabdomyosarcoma	4036	22
Soft Tissue Sarcoma	Follicular Dendritic Cell Sarcoma	4036	21
Soft Tissue Sarcoma	Histiocytic Dendritic Cell Sarcoma	4036	21
Soft Tissue Sarcoma	Sclerosing Epithelioid Fibrosarcoma	4036	20
Soft Tissue Sarcoma	Spindle Cell Rhabdomyosarcoma	4036	19
Soft Tissue Sarcoma	Low-Grade Fibromyxoid Sarcoma	4036	16
Soft Tissue Sarcoma	Ewing Sarcoma of Soft Tissue	4036	13
Soft Tissue Sarcoma	Myxoma	4036	12
Soft Tissue Sarcoma	Myofibroma	4036	10
Soft Tissue Sarcoma	Proximal-Type Epithelioid Sarcoma	4036	8
Soft Tissue Sarcoma	Atypical Lipomatous Tumor	4036	8
Soft Tissue Sarcoma	Tenosynovial Giant Cell Tumor Diffuse Type	4036	5
Soft Tissue Sarcoma	Spindle Cell/Sclerosing Rhabdomyosarcoma	4036	5
Soft Tissue Sarcoma	Ossifying Fibromyxoid Tumor	4036	4
Soft Tissue Sarcoma	Glomangiosarcoma	4036	3
Soft Tissue Sarcoma	Pseudomyogenic Hemangioendothelioma	4036	3
Soft Tissue Sarcoma	Interdigitating Dendritic Cell Sarcoma	4036	2
Soft Tissue Sarcoma	Myopericytoma	4036	1
Mature B-Cell Neoplasms	Chronic Lymphocytic Leukemia/Small Lymphocytic Lymphoma	3979	1106
Mature B-Cell Neoplasms	Diffuse Large B-Cell Lymphoma, NOS	3979	766
Mature B-Cell Neoplasms	Plasma Cell Myeloma	3979	504
Mature B-Cell Neoplasms	Follicular Lymphoma	3979	497
Mature B-Cell Neoplasms	Mantle Cell Lymphoma	3979	338
Mature B-Cell Neoplasms	Mature B-Cell Neoplasms	3979	260
Mature B-Cell Neoplasms	Marginal Zone Lymphoma	3979	99
Mature B-Cell Neoplasms	Hairy Cell Leukemia	3979	68
Mature B-Cell Neoplasms	Lymphoplasmacytic Lymphoma	3979	67
Mature B-Cell Neoplasms	Extranodal Marginal Zone Lymphoma of Mucosa-Associated Lymphoid Tissue (MALT lymphoma)	3979	52
Mature B-Cell Neoplasms	Primary Mediastinal (Thymic) Large B-Cell Lymphoma	3979	28
Mature B-Cell Neoplasms	Burkitt Lymphoma	3979	26
Mature B-Cell Neoplasms	High-Grade B-Cell Lymphoma, with MYC and BCL2 and/or BCL6 Rearrangements	3979	22
Mature B-Cell Neoplasms	Waldenstrom Macroglobulinemia	3979	20
Mature B-Cell Neoplasms	Splenic Marginal Zone Lymphoma	3979	18
Mature B-Cell Neoplasms	T-Cell/Histiocyte-Rich Large B-Cell Lymphoma	3979	16
Mature B-Cell Neoplasms	Monoclonal B-Cell Lymphocytosis	3979	13
Mature B-Cell Neoplasms	Monoclonal Gammopathy of Undetermined Significance	3979	13
Mature B-Cell Neoplasms	Primary DLBCL of the central nervous system	3979	12
Mature B-Cell Neoplasms	High-Grade B-Cell Lymphoma, NOS	3979	11
Mature B-Cell Neoplasms	EBV Positive DLBCL, NOS	3979	10
Mature B-Cell Neoplasms	Plasmablastic Lymphoma	3979	6
Mature B-Cell Neoplasms	Extraosseous Plasmacytoma	3979	4
Mature B-Cell Neoplasms	Activated B-cell Type	3979	3
Mature B-Cell Neoplasms	Nodal Marginal Zone Lymphoma	3979	3
Mature B-Cell Neoplasms	Germinal Center B-Cell Type	3979	2
Mature B-Cell Neoplasms	Primary Cutaneous DLBCL, Leg Type	3979	2
Mature B-Cell Neoplasms	B-Cell Prolymphocytic Leukemia	3979	2
Mature B-Cell Neoplasms	Intravascular Large B-Cell Lymphoma	3979	2
Mature B-Cell Neoplasms	Primary Effusion Lymphoma	3979	1
Mature B-Cell Neoplasms	Hairy Cell Leukemia-Variant	3979	1
Mature B-Cell Neoplasms	Burkitt-Like Lymphoma with 11q Aberration	3979	1
Mature B-Cell Neoplasms	Primary Cutaneous Follicle Center Lymphoma	3979	1
Mature B-Cell Neoplasms	ALK Positive Large B-Cell Lymphoma	3979	1
Mature B-Cell Neoplasms	B-Cell Lymphoma, Unclassifiable, with Features Intermediate between DLBCL and Classical Hodgkin lymphoma	3979	1
Mature B-Cell Neoplasms	IgG	3979	1
Mature B-Cell Neoplasms	Amyloidosis	3979	1
Mature B-Cell Neoplasms	Solitary Plasmacytoma of Bone	3979	1
Cancer of Unknown Primary	Cancer of Unknown Primary	3959	1100
Cancer of Unknown Primary	Adenocarcinoma, NOS	3959	1094
Cancer of Unknown Primary	Poorly Differentiated Carcinoma, NOS	3959	414
Cancer of Unknown Primary	Squamous Cell Carcinoma, NOS	3959	314
Cancer of Unknown Primary	Neuroendocrine Carcinoma, NOS	3959	279
Cancer of Unknown Primary	Neuroendocrine Tumor, NOS	3959	265
Cancer of Unknown Primary	Cancer of Unknown Primary, NOS	3959	232
Cancer of Unknown Primary	Undifferentiated Malignant Neoplasm	3959	165
Cancer of Unknown Primary	Small Cell Carcinoma of Unknown Primary	3959	72
Cancer of Unknown Primary	Mixed Cancer Types	3959	13
Cancer of Unknown Primary	Acinar Cell Carcinoma, NOS	3959	11
Esophagogastric Cancer	Esophageal Adenocarcinoma	3771	1185
Esophagogastric Cancer	Stomach Adenocarcinoma	3771	923
Esophagogastric Cancer	Adenocarcinoma of the Gastroesophageal Junction	3771	528
Esophagogastric Cancer	Esophagogastric Adenocarcinoma	3771	381
Esophagogastric Cancer	Esophageal Squamous Cell Carcinoma	3771	272
Esophagogastric Cancer	Poorly Differentiated Carcinoma of the Stomach	3771	124
Esophagogastric Cancer	Signet Ring Cell Carcinoma of the Stomach	3771	113
Esophagogastric Cancer	Esophageal Poorly Differentiated Carcinoma	3771	65
Esophagogastric Cancer	Diffuse Type Stomach Adenocarcinoma	3771	62
Esophagogastric Cancer	Intestinal Type Stomach Adenocarcinoma	3771	50
Esophagogastric Cancer	Tubular Stomach Adenocarcinoma	3771	26
Esophagogastric Cancer	Mucinous Stomach Adenocarcinoma	3771	13
Esophagogastric Cancer	Smooth Muscle Neoplasm, NOS	3771	9
Esophagogastric Cancer	Small Cell Carcinoma of the Stomach	3771	5
Esophagogastric Cancer	Undifferentiated Stomach Adenocarcinoma	3771	5
Esophagogastric Cancer	Gastrointestinal Neuroendocrine Tumors of the Esophagus/Stomach	3771	4
Esophagogastric Cancer	Papillary Stomach Adenocarcinoma	3771	3
Esophagogastric Cancer	Adenosquamous Carcinoma of the Stomach	3771	2
Esophagogastric Cancer	Gastric Remnant Adenocarcinoma	3771	1
Bladder Cancer	Bladder Urothelial Carcinoma	3743	2838
Bladder Cancer	Upper Tract Urothelial Carcinoma	3743	511
Bladder Cancer	Bladder Adenocarcinoma	3743	120
Bladder Cancer	Urethral Urothelial Carcinoma	3743	74
Bladder Cancer	Bladder Squamous Cell Carcinoma	3743	46
Bladder Cancer	Small Cell Bladder Cancer	3743	44
Bladder Cancer	Plasmacytoid/Signet Ring Cell Bladder Carcinoma	3743	21
Bladder Cancer	Urethral Adenocarcinoma	3743	19
Bladder Cancer	Urachal Adenocarcinoma	3743	18
Bladder Cancer	Sarcomatoid Carcinoma of the Urinary Bladder	3743	14
Bladder Cancer	Urethral Squamous Cell Carcinoma	3743	12
Bladder Cancer	Urethral Cancer	3743	11
Bladder Cancer	Urachal Carcinoma	3743	8
Bladder Cancer	Urothelial Papilloma	3743	5
Bladder Cancer	Inflammatory Myofibroblastic Bladder Tumor	3743	1
Bladder Cancer	Inverted Urothelial Papilloma	3743	1
Hepatobiliary Cancer	Intrahepatic Cholangiocarcinoma	2753	779
Hepatobiliary Cancer	Cholangiocarcinoma	2753	587
Hepatobiliary Cancer	Hepatocellular Carcinoma	2753	538
Hepatobiliary Cancer	Gallbladder Cancer	2753	261
Hepatobiliary Cancer	Extrahepatic Cholangiocarcinoma	2753	196
Hepatobiliary Cancer	Gallbladder Adenocarcinoma, NOS	2753	148
Hepatobiliary Cancer	Hepatocellular Carcinoma plus Intrahepatic Cholangiocarcinoma	2753	91
Hepatobiliary Cancer	Fibrolamellar Carcinoma	2753	50
Hepatobiliary Cancer	Hepatoblastoma	2753	49
Hepatobiliary Cancer	Perihilar Cholangiocarcinoma	2753	30
Hepatobiliary Cancer	Adenosquamous Carcinoma of the Gallbladder	2753	12
Hepatobiliary Cancer	Liver Angiosarcoma	2753	5
Hepatobiliary Cancer	Hepatocellular Adenoma	2753	4
Hepatobiliary Cancer	Malignant Nonepithelial Tumor of the Liver	2753	2
Hepatobiliary Cancer	Small Cell Gallbladder Carcinoma	2753	1
Renal Cell Carcinoma	Renal Clear Cell Carcinoma	2154	998
Renal Cell Carcinoma	Renal Cell Carcinoma	2154	433
Renal Cell Carcinoma	Papillary Renal Cell Carcinoma	2154	175
Renal Cell Carcinoma	Unclassified Renal Cell Carcinoma	2154	149
Renal Cell Carcinoma	Chromophobe Renal Cell Carcinoma	2154	99
Renal Cell Carcinoma	Renal Medullary Carcinoma	2154	52
Renal Cell Carcinoma	Translocation-Associated Renal Cell Carcinoma	2154	43
Renal Cell Carcinoma	Renal Oncocytoma	2154	42
Renal Cell Carcinoma	Sarcomatoid Renal Cell Carcinoma	2154	32
Renal Cell Carcinoma	Renal Angiomyolipoma	2154	27
Renal Cell Carcinoma	Renal Non-Clear Cell Carcinoma	2154	25
Renal Cell Carcinoma	Collecting Duct Renal Cell Carcinoma	2154	21
Renal Cell Carcinoma	Renal Clear Cell Carcinoma with Sarcomatoid Features	2154	19
Renal Cell Carcinoma	FH-Deficient Renal Cell Carcinoma	2154	15
Renal Cell Carcinoma	Clear Cell Papillary Renal Cell Carcinoma	2154	14
Renal Cell Carcinoma	Renal Mucinous Tubular Spindle Cell Carcinoma	2154	7
Renal Cell Carcinoma	Renal Small Cell Carcinoma	2154	3
Thyroid Cancer	Papillary Thyroid Cancer	1877	1022
Thyroid Cancer	Poorly Differentiated Thyroid Cancer	1877	231
Thyroid Cancer	Medullary Thyroid Cancer	1877	225
Thyroid Cancer	Anaplastic Thyroid Cancer	1877	197
Thyroid Cancer	Follicular Thyroid Cancer	1877	104
Thyroid Cancer	Hurthle Cell Thyroid Cancer	1877	78
Thyroid Cancer	Well-Differentiated Thyroid Cancer	1877	17
Thyroid Cancer	Oncocytic Adenoma of the Thyroid	1877	2
Thyroid Cancer	Hyalinizing Trabecular Adenoma of the Thyroid	1877	1
Head and Neck Cancer	Head and Neck Squamous Cell Carcinoma	1876	570
Head and Neck Cancer	Oral Cavity Squamous Cell Carcinoma	1876	508
Head and Neck Cancer	Oropharynx Squamous Cell Carcinoma	1876	325
Head and Neck Cancer	Larynx Squamous Cell Carcinoma	1876	112
Head and Neck Cancer	Nasopharyngeal Carcinoma	1876	92
Head and Neck Cancer	Head and Neck Carcinoma, Other	1876	57
Head and Neck Cancer	Sinonasal Squamous Cell Carcinoma	1876	54
Head and Neck Cancer	Head and Neck Squamous Cell Carcinoma of Unknown Primary	1876	34
Head and Neck Cancer	Hypopharynx Squamous Cell Carcinoma	1876	30
Head and Neck Cancer	Head and Neck Neuroendocrine Carcinoma	1876	25
Head and Neck Cancer	NUT Midline Carcinoma of the Head and Neck	1876	19
Head and Neck Cancer	Sinonasal Undifferentiated Carcinoma	1876	18
Head and Neck Cancer	Sinonasal Adenocarcinoma	1876	15
Head and Neck Cancer	Epithelial-Myoepithelial Carcinoma	1876	10
Head and Neck Cancer	Clear Cell Odontogenic Carcinoma	1876	3
Head and Neck Cancer	Odontogenic Carcinoma	1876	2
Head and Neck Cancer	Adenosquamous Carcinoma of the Tongue	1876	2
Myelodysplastic Syndromes	Myelodysplastic Syndromes	1781	1013
Myelodysplastic Syndromes	MDS with excess blasts-2	1781	278
Myelodysplastic Syndromes	MDS with excess blasts-1	1781	179
Myelodysplastic Syndromes	MDS with Multilineage Dysplasia	1781	115
Myelodysplastic Syndromes	MDS with Ring Sideroblasts and Multilineage Dysplasia	1781	57
Myelodysplastic Syndromes	MDS with Excess Blasts	1781	31
Myelodysplastic Syndromes	MDS with Single Lineage Dysplasia	1781	31
Myelodysplastic Syndromes	MDS with Ring Sideroblasts and Single Lineage Dysplasia	1781	29
Myelodysplastic Syndromes	MDS with Isolated Del(5q)	1781	24
Myelodysplastic Syndromes	MDS with Ring Sideroblasts	1781	15
Myelodysplastic Syndromes	MDS, Unclassifiable	1781	9
Myeloproliferative Neoplasms	Myeloproliferative Neoplasms	1773	566
Myeloproliferative Neoplasms	Polycythemia Vera	1773	236
Myeloproliferative Neoplasms	Primary Myelofibrosis	1773	205
Myeloproliferative Neoplasms	Essential Thrombocythemia	1773	183
Myeloproliferative Neoplasms	Chronic Myelogenous Leukemia	1773	162
Myeloproliferative Neoplasms	Primary Myelofibrosis,Overt Fibrotic Stage	1773	117
Myeloproliferative Neoplasms	Essential Thrombocythemia Myelofibrosis	1773	92
Myeloproliferative Neoplasms	Chronic Myeloid Leukemia, BCR-ABL1+	1773	92
Myeloproliferative Neoplasms	Polycythaemia Vera Myelofibrosis	1773	65
Myeloproliferative Neoplasms	Myeloproliferative Neoplasms, Unclassifiable	1773	32
Myeloproliferative Neoplasms	Primary Myelofibrosis, Prefibrotic/Early Stage	1773	15
Myeloproliferative Neoplasms	Chronic Neutrophilic Leukemia	1773	6
Myeloproliferative Neoplasms	Chronic Eosinophilic Leukemia, NOS	1773	2
UNKNOWN	UNKNOWN	1705	1705
Gastrointestinal Stromal Tumor	Gastrointestinal Stromal Tumor	1350	1350
Skin Cancer, Non-Melanoma	Merkel Cell Carcinoma	1025	324
Skin Cancer, Non-Melanoma	Cutaneous Squamous Cell Carcinoma	1025	285
Skin Cancer, Non-Melanoma	Atypical Nevus	1025	111
Skin Cancer, Non-Melanoma	Basal Cell Carcinoma	1025	85
Skin Cancer, Non-Melanoma	Extramammary Paget Disease	1025	85
Skin Cancer, Non-Melanoma	Sebaceous Carcinoma	1025	37
Skin Cancer, Non-Melanoma	Skin Adnexal Carcinoma	1025	29
Skin Cancer, Non-Melanoma	Dermatofibrosarcoma Protuberans	1025	24
Skin Cancer, Non-Melanoma	Sweat Gland Carcinoma/Apocrine Eccrine Carcinoma	1025	11
Skin Cancer, Non-Melanoma	Porocarcinoma/Spiroadenocarcinoma	1025	9
Skin Cancer, Non-Melanoma	Sweat Gland Adenocarcinoma	1025	5
Skin Cancer, Non-Melanoma	Aggressive Digital Papillary Adenocarcinoma	1025	5
Skin Cancer, Non-Melanoma	Dermatofibroma	1025	3
Skin Cancer, Non-Melanoma	Spiroma/Spiradenoma	1025	3
Skin Cancer, Non-Melanoma	Atypical Fibroxanthoma	1025	3
Skin Cancer, Non-Melanoma	Proliferating Pilar Cystic Tumor	1025	2
Skin Cancer, Non-Melanoma	Endocrine Mucin Producing Sweat Gland Carcinoma	1025	2
Skin Cancer, Non-Melanoma	Desmoplastic Trichoepithelioma	1025	1
Skin Cancer, Non-Melanoma	Microcystic Adnexal Carcinoma	1025	1
Bone Cancer	Osteosarcoma	998	328
Bone Cancer	Ewing Sarcoma	998	270
Bone Cancer	Chondrosarcoma	998	139
Bone Cancer	Chordoma	998	82
Bone Cancer	Osteoblastic Osteosarcoma	998	43
Bone Cancer	Dedifferentiated Chondrosarcoma	998	22
Bone Cancer	Chondroblastic Osteosarcoma	998	19
Bone Cancer	Extraskeletal Myxoid Chondrosarcoma	998	15
Bone Cancer	Giant Cell Tumor of Bone	998	15
Bone Cancer	Mesenchymal Chondrosarcoma	998	14
Bone Cancer	Myxoid Chondrosarcoma	998	11
Bone Cancer	Conventional Type Chordoma	998	9
Bone Cancer	High-Grade Surface Osteosarcoma	998	8
Bone Cancer	Adamantinoma	998	4
Bone Cancer	Secondary Osteosarcoma	998	3
Bone Cancer	Parosteal Osteosarcoma	998	3
Bone Cancer	Periosteal Osteosarcoma	998	3
Bone Cancer	Chondroblastoma	998	2
Bone Cancer	Small Cell Osteosarcoma	998	2
Bone Cancer	Fibroblastic Osteosarcoma	998	2
Bone Cancer	Telangiectatic Osteosarcoma	998	2
Bone Cancer	Low-Grade Central Osteosarcoma	998	1
Bone Cancer	Dedifferentiated Chordoma	998	1
Germ Cell Tumor	Mixed Germ Cell Tumor	975	370
Germ Cell Tumor	Seminoma	975	162
Germ Cell Tumor	Yolk Sac Tumor	975	96
Germ Cell Tumor	Non-Seminomatous Germ Cell Tumor	975	77
Germ Cell Tumor	Embryonal Carcinoma	975	50
Germ Cell Tumor	Immature Teratoma	975	37
Germ Cell Tumor	Mature Teratoma	975	33
Germ Cell Tumor	Teratoma	975	31
Germ Cell Tumor	Choriocarcinoma	975	31
Germ Cell Tumor	Germ Cell Tumor with Somatic-Type Malignancy	975	26
Germ Cell Tumor	Extra Gonadal Germ Cell Tumor	975	17
Germ Cell Tumor	Dysgerminoma	975	14
Germ Cell Tumor	Germinoma	975	13
Germ Cell Tumor	Germ Cell Tumor, Brain	975	10
Germ Cell Tumor	Ovarian Germ Cell Tumor	975	8
Salivary Gland Cancer	Adenoid Cystic Carcinoma	884	420
Salivary Gland Cancer	Salivary Duct Carcinoma	884	159
Salivary Gland Cancer	Mucoepidermoid Carcinoma	884	65
Salivary Gland Cancer	Salivary Carcinoma	884	50
Salivary Gland Cancer	Acinic Cell Carcinoma	884	45
Salivary Gland Cancer	Salivary Carcinoma, Other	884	44
Salivary Gland Cancer	Salivary Adenocarcinoma	884	42
Salivary Gland Cancer	Myoepithelial Carcinoma	884	29
Salivary Gland Cancer	Mammary Analogue Secretory Carcinoma of Salivary Gland Origin	884	24
Salivary Gland Cancer	Carcinoma ex Pleomorphic Adenoma	884	3
Salivary Gland Cancer	Basal Cell Adenocarcinoma	884	2
Salivary Gland Cancer	Pleomorphic Adenoma	884	1
Mesothelioma	Pleural Mesothelioma, Epithelioid Type	845	367
Mesothelioma	Pleural Mesothelioma	845	204
Mesothelioma	Peritoneal Mesothelioma	845	129
Mesothelioma	Pleural Mesothelioma, Biphasic Type	845	98
Mesothelioma	Pleural Mesothelioma, Sarcomatoid Type	845	39
Mesothelioma	Testicular Mesothelioma	845	8
B-Lymphoblastic Leukemia/Lymphoma	B-Lymphoblastic Leukemia/Lymphoma	797	541
B-Lymphoblastic Leukemia/Lymphoma	B-Lymphoblastic Leukemia/Lymphoma, NOS	797	132
B-Lymphoblastic Leukemia/Lymphoma	B-Lymphoblastic Leukemia/Lymphoma with t(9;22)(q34.1;q11.2);BCR-ABL1	797	73
B-Lymphoblastic Leukemia/Lymphoma	B-Lymphoblastic Leukemia/Lymphoma with t(v;11q23.3);KMT2A Rearranged	797	13
B-Lymphoblastic Leukemia/Lymphoma	B-Lymphoblastic Leukemia/Lymphoma with Hypodiploidy	797	10
B-Lymphoblastic Leukemia/Lymphoma	B-Lymphoblastic Leukemia/Lymphoma with t(12;21)(p13.2;q22.1); ETV6-RUNX1	797	8
B-Lymphoblastic Leukemia/Lymphoma	B-Lymphoblastic Leukemia/Lymphoma with Hyperdiploidy	797	7
B-Lymphoblastic Leukemia/Lymphoma	B-Lymphoblastic Leukemia/Lymphoma, BCR-ABL1 Like	797	6
B-Lymphoblastic Leukemia/Lymphoma	B-Lymphoblastic Leukemia/Lymphoma with Recurrent Genetic Abnormalities	797	3
B-Lymphoblastic Leukemia/Lymphoma	B-Lymphoblastic Leukemia/Lymphoma with t(1;19)(q23;p13.3);TCF3-PBX1	797	2
B-Lymphoblastic Leukemia/Lymphoma	B-Lymphoblastic Leukemia/Lymphoma with iAMP21	797	2
Cervical Cancer	Cervical Squamous Cell Carcinoma	761	300
Cervical Cancer	Endocervical Adenocarcinoma	761	156
Cervical Cancer	Cervical Adenocarcinoma	761	70
Cervical Cancer	Cervical Adenosquamous Carcinoma	761	43
Cervical Cancer	Gastric Type Mucinous Carcinoma	761	41
Cervical Cancer	Cervical Serous Carcinoma	761	22
Cervical Cancer	Small Cell Carcinoma of the Cervix	761	20
Cervical Cancer	Cervical Endometrioid Carcinoma	761	19
Cervical Cancer	Mucinous Carcinoma	761	18
Cervical Cancer	Cervical Neuroendocrine Tumor	761	18
Cervical Cancer	Cervical Clear Cell Carcinoma	761	18
Cervical Cancer	Mixed Cervical Carcinoma	761	9
Cervical Cancer	Mesonephric Carcinoma	761	8
Cervical Cancer	Intestinal Type Mucinous Carcinoma	761	4
Cervical Cancer	Cervical Adenocarcinoma In Situ	761	3
Cervical Cancer	Cervical Adenoid Cystic Carcinoma	761	3
Cervical Cancer	Signet Ring Mucinous Carcinoma	761	3
Cervical Cancer	Glassy Cell Carcinoma of the Cervix	761	2
Cervical Cancer	Cervical Rhabdomyosarcoma	761	2
Cervical Cancer	Villoglandular Adenocarcinoma of the Cervix	761	1
Cervical Cancer	Cervical Leiomyosarcoma	761	1
Small Cell Lung Cancer	Small Cell Lung Cancer	757	682
Small Cell Lung Cancer	Combined Small Cell Lung Carcinoma	757	75
Mature T and NK Neoplasms	Peripheral T-Cell lymphoma, NOS	749	179
Mature T and NK Neoplasms	Angioimmunoblastic T-Cell Lymphoma	749	151
Mature T and NK Neoplasms	Mycosis Fungoides	749	109
Mature T and NK Neoplasms	T-Cell Large Granular Lymphocytic Leukemia	749	65
Mature T and NK Neoplasms	Mature T and NK Neoplasms	749	55
Mature T and NK Neoplasms	Anaplastic Large Cell Lymphoma	749	43
Mature T and NK Neoplasms	T-Cell Prolymphocytic Leukemia	749	33
Mature T and NK Neoplasms	Adult T-Cell Leukemia/Lymphoma	749	32
Mature T and NK Neoplasms	Sezary Syndrome	749	16
Mature T and NK Neoplasms	Anaplastic Large-Cell Lymphoma ALK Negative	749	11
Mature T and NK Neoplasms	Extranodal NK-/T-Cell Lymphoma, Nasal Type	749	9
Mature T and NK Neoplasms	Primary Cutaneous Gamma Delta T-Cell Lymphoma	749	7
Mature T and NK Neoplasms	Chronic Lymphoproliferative Disorder of NK Cells	749	6
Mature T and NK Neoplasms	Monomorphic Epitheliotropic Intestinal T-Cell Lymphoma	749	6
Mature T and NK Neoplasms	Hepatosplenic T-cell Lymphoma	749	5
Mature T and NK Neoplasms	Anaplastic Large-Cell Lymphoma ALK Positive	749	5
Mature T and NK Neoplasms	Nodal Peripheral T-Cell Lymphoma with TFH Phenotype	749	4
Mature T and NK Neoplasms	Breast Implant-Associated Anaplastic Large-Cell Lymphoma	749	3
Mature T and NK Neoplasms	Primary Cutaneous CD8 Positive Aggressive Epidermotropic Cytotoxic T-Cell Lymphoma	749	3
Mature T and NK Neoplasms	Primary Cutaneous CD4 Positive Small/Medium T-Cell Lymphoproliferative Disorder	749	3
Mature T and NK Neoplasms	Primary Cutaneous CD30 Positive T-Cell Lymphoproliferative Disorders	749	2
Mature T and NK Neoplasms	Subcutaneous Panniculitis-Like T-Cell Lymphoma	749	1
Mature T and NK Neoplasms	Follicular T-Cell Lymphoma	749	1
CNS Cancer	Meningioma	675	342
CNS Cancer	Anaplastic Ependymoma	675	105
CNS Cancer	Atypical Meningioma	675	100
CNS Cancer	Anaplastic Meningioma	675	44
CNS Cancer	Myxopapillary Ependymoma	675	17
CNS Cancer	Hemangiopericytoma of the Central Nervous System	675	15
CNS Cancer	Solitary Fibrous Tumor of the Central Nervous System	675	13
CNS Cancer	Subependymoma	675	13
CNS Cancer	Meningothelial Tumor	675	9
CNS Cancer	Rhabdoid Meningioma	675	6
CNS Cancer	Ependymomal Tumor	675	5
CNS Cancer	Clear Cell Ependymoma	675	2
CNS Cancer	Clear cell Meningioma	675	2
CNS Cancer	Papillary Meningioma	675	1
CNS Cancer	Chordoid Meningioma	675	1
Appendiceal Cancer	Appendiceal Adenocarcinoma	632	262
Appendiceal Cancer	Mucinous Adenocarcinoma of the Appendix	632	247
Appendiceal Cancer	Goblet Cell Adenocarcinoma of the Appendix	632	70
Appendiceal Cancer	Signet Ring Cell Type of the Appendix	632	34
Appendiceal Cancer	Colonic Type Adenocarcinoma of the Appendix	632	10
Appendiceal Cancer	Low-grade Appendiceal Mucinous Neoplasm	632	9
Gastrointestinal Neuroendocrine Tumor	Gastrointestinal Neuroendocrine Tumors	619	221
Gastrointestinal Neuroendocrine Tumor	Small Bowel Well-Differentiated Neuroendocrine Tumor	619	199
Gastrointestinal Neuroendocrine Tumor	High-Grade Neuroendocrine Carcinoma of the Colon and Rectum	619	136
Gastrointestinal Neuroendocrine Tumor	Well-Differentiated Neuroendocrine Tumor of the Rectum	619	36
Gastrointestinal Neuroendocrine Tumor	Well-Differentiated Neuroendocrine Tumor of the Appendix	619	20
Gastrointestinal Neuroendocrine Tumor	Well-Differentiated Neuroendocrine Tumors of the Stomach	619	7
Uterine Sarcoma	Uterine Leiomyosarcoma	612	309
Uterine Sarcoma	Uterine Adenosarcoma	612	57
Uterine Sarcoma	Uterine Sarcoma, Other	612	38
Uterine Sarcoma	Endometrial Stromal Sarcoma	612	34
Uterine Sarcoma	Uterine Sarcoma/Mesenchymal	612	31
Uterine Sarcoma	Low-Grade Endometrial Stromal Sarcoma	612	30
Uterine Sarcoma	Uterine Perivascular Epithelioid Cell Tumor	612	22
Uterine Sarcoma	High-Grade Endometrial Stromal Sarcoma	612	20
Uterine Sarcoma	Undifferentiated Uterine Sarcoma	612	18
Uterine Sarcoma	Uterine Myxoid Leiomyosarcoma	612	14
Uterine Sarcoma	Uterine Epithelioid Leiomyosarcoma	612	14
Uterine Sarcoma	Uterine Smooth Muscle Tumor of Uncertain Malignant Potential	612	13
Uterine Sarcoma	Uterine Leiomyoma	612	8
Uterine Sarcoma	Uterine Smooth Muscle Tumor	612	4
Peripheral Nervous System	Neuroblastoma	577	537
Peripheral Nervous System	Ganglioneuroblastoma	577	36
Peripheral Nervous System	Ganglioneuroma	577	4
Myelodysplastic/Myeloproliferative Neoplasms	Chronic Myelomonocytic Leukemia	480	172
Myelodysplastic/Myeloproliferative Neoplasms	Myelodysplastic/Myeloproliferative Neoplasms	480	60
Myelodysplastic/Myeloproliferative Neoplasms	Chronic Myelomonocytic Leukemia-1	480	56
Myelodysplastic/Myeloproliferative Neoplasms	Chronic Myelomonocytic Leukemia-0	480	54
Myelodysplastic/Myeloproliferative Neoplasms	MDS/MPN, Unclassifiable	480	47
Myelodysplastic/Myeloproliferative Neoplasms	MDS/MPN with Ring Sideroblasts and Thrombocytosis	480	36
Myelodysplastic/Myeloproliferative Neoplasms	Chronic Myelomonocytic Leukemia-2	480	28
Myelodysplastic/Myeloproliferative Neoplasms	Juvenile Myelomonocytic Leukemia	480	21
Myelodysplastic/Myeloproliferative Neoplasms	Atypical Chronic Myeloid Leukemia, BCR-ABL1-	480	6
Embryonal Tumor	Medulloblastoma	453	263
Embryonal Tumor	Atypical Teratoid/Rhabdoid Tumor	453	46
Embryonal Tumor	Embryonal Tumor	453	36
Embryonal Tumor	Primitive Neuroectodermal Tumor	453	33
Embryonal Tumor	Olfactory Neuroblastoma	453	24
Embryonal Tumor	Desmoplastic/Nodular Medulloblastoma	453	22
Embryonal Tumor	Large Cell/Anaplastic Medulloblastoma	453	17
Embryonal Tumor	Embryonal Tumor with Abundant Neuropil and True Rosettes	453	8
Embryonal Tumor	Medulloepithelioma	453	4
Small Bowel Cancer	Small Bowel Cancer	383	166
Small Bowel Cancer	Duodenal Adenocarcinoma	383	146
Small Bowel Cancer	Small Intestinal Carcinoma	383	71
Histiocytosis	Langerhans Cell Histiocytosis	377	150
Histiocytosis	Erdheim-Chester Disease	377	93
Histiocytosis	Histiocytic and Dendritic Cell Neoplasms	377	60
Histiocytosis	Rosai-Dorfman Disease	377	52
Histiocytosis	Histiocytic Sarcoma	377	14
Histiocytosis	Disseminated Juvenile Xanthogranuloma	377	6
Histiocytosis	Indeterminate Dendritic Cell Tumor	377	1
Histiocytosis	Fibroblastic Reticular Cell Tumor	377	1
Other Cancer, NOS	Other	330	330
Nerve Sheath Tumor	Malignant Peripheral Nerve Sheath Tumor	320	148
Nerve Sheath Tumor	Schwannoma	320	89
Nerve Sheath Tumor	Neurofibroma	320	61
Nerve Sheath Tumor	Melanotic Schwannoma	320	8
Nerve Sheath Tumor	Cellular Schwannoma	320	8
Nerve Sheath Tumor	Nerve Sheath Tumor	320	6
Sellar Tumor	Pituitary Adenoma	319	239
Sellar Tumor	Craniopharyngioma, Adamantinomatous Type	319	34
Sellar Tumor	Granular Cell Tumor	319	9
Sellar Tumor	Pituitary Carcinoma	319	9
Sellar Tumor	Craniopharyngioma, Papillary Type	319	8
Sellar Tumor	Sellar Tumor	319	7
Sellar Tumor	Atypical Pituitary Adenoma	319	7
Sellar Tumor	Pituicytoma	319	4
Sellar Tumor	Spindle Cell Oncocytoma of the Adenohypophysis	319	2
Ampullary Cancer	Ampullary Carcinoma	288	176
Ampullary Cancer	Pancreatobiliary Ampullary Carcinoma	288	83
Ampullary Cancer	Intestinal Ampullary Carcinoma	288	20
Ampullary Cancer	Mixed Ampullary Carcinoma	288	9
Anal Cancer	Anal Squamous Cell Carcinoma	286	277
Anal Cancer	Anal Gland Adenocarcinoma	286	9
Miscellaneous Brain Tumor	High-Grade Neuroepithelial Tumor	257	52
Miscellaneous Brain Tumor	Malignant Tumor	257	46
Miscellaneous Brain Tumor	Primary Brain Tumor	257	38
Miscellaneous Brain Tumor	Malignant Lymphoma	257	32
Miscellaneous Brain Tumor	Hemangioblastoma	257	31
Miscellaneous Brain Tumor	Miscellaneous Brain Tumor	257	29
Miscellaneous Brain Tumor	Low-Grade Neuroepithelial Tumor	257	19
Miscellaneous Brain Tumor	Primary Neuroepithelial Tumor	257	10
Thymic Tumor	Thymoma	227	105
Thymic Tumor	Thymic Carcinoma	227	102
Thymic Tumor	Thymic Neuroendocrine Tumor	227	16
Thymic Tumor	Thymic Epithelial Tumor	227	4
Sex Cord Stromal Tumor	Granulosa Cell Tumor	215	133
Sex Cord Stromal Tumor	Sex Cord Stromal Tumor	215	41
Sex Cord Stromal Tumor	Sertoli-Leydig Cell Tumor	215	34
Sex Cord Stromal Tumor	Steroid Cell Tumor, NOS	215	5
Sex Cord Stromal Tumor	Fibrothecoma	215	2
Adrenocortical Carcinoma	Adrenocortical Carcinoma	209	209
Blood Cancer, NOS	Myeloid Neoplasm	200	190
Blood Cancer, NOS	Myeloid Atypical	200	8
Blood Cancer, NOS	Myeloid	200	2
T-Lymphoblastic Leukemia/Lymphoma	T-Lymphoblastic Leukemia/Lymphoma	174	156
T-Lymphoblastic Leukemia/Lymphoma	Early T-Cell Precursor Lymphoblastic Leukemia	174	13
T-Lymphoblastic Leukemia/Lymphoma	Natural Killer (NK) Cell Lymphoblastic Leukemia/Lymphoma	174	5
Miscellaneous Neuroepithelial Tumor	Paraganglioma	160	47
Miscellaneous Neuroepithelial Tumor	Miscellaneous Neuroepithelial Tumor	160	32
Miscellaneous Neuroepithelial Tumor	Rosette-forming Glioneuronal Tumor of the Fourth Ventricle	160	30
Miscellaneous Neuroepithelial Tumor	Central Neurocytoma	160	12
Miscellaneous Neuroepithelial Tumor	Angiocentric Glioma	160	12
Miscellaneous Neuroepithelial Tumor	Desmoplastic Infantile Ganglioglioma	160	9
Miscellaneous Neuroepithelial Tumor	Astroblastoma	160	7
Miscellaneous Neuroepithelial Tumor	Papillary Glioneuronal Tumor	160	4
Miscellaneous Neuroepithelial Tumor	Extraventricular Neurocytoma	160	3
Miscellaneous Neuroepithelial Tumor	Chordoid Glioma of the Third Ventricle	160	3
Miscellaneous Neuroepithelial Tumor	Dysplastic Gangliocytoma of the Cerebellum/Lhermitte-Duclos Disease	160	1
Wilms Tumor	Wilms' Tumor	153	153
Vaginal Cancer	Squamous Cell Carcinoma of the Vulva/Vagina	148	120
Vaginal Cancer	Vaginal Adenocarcinoma	148	17
Vaginal Cancer	Poorly Differentiated Vaginal Carcinoma	148	11
Retinoblastoma	Retinoblastoma	121	121
Lymphatic Cancer, NOS	Lymphoid Atypical	120	63
Lymphatic Cancer, NOS	Lymphoid Neoplasm	120	54
Lymphatic Cancer, NOS	Lymphoid Benign	120	3
Hodgkin Lymphoma	Classical Hodgkin Lymphoma	102	57
Hodgkin Lymphoma	Hodgkin Lymphoma	102	21
Hodgkin Lymphoma	Nodular Lymphocyte-Predominant Hodgkin Lymphoma	102	17
Hodgkin Lymphoma	Nodular Sclerosis Classical Hodgkin Lymphoma	102	7
Breast Sarcoma	Breast Angiosarcoma	100	45
Breast Sarcoma	Malignant Phyllodes Tumor of the Breast	100	39
Breast Sarcoma	Breast Sarcoma	100	10
Breast Sarcoma	Phyllodes Tumor of the Breast	100	5
Breast Sarcoma	Breast Fibroepithelial Neoplasms	100	1
Mastocytosis	Systemic Mastocytosis with an Associated Hematological Neoplasm	83	39
Mastocytosis	Systemic Mastocytosis	83	37
Mastocytosis	Indolent Systemic Mastocytosis	83	3
Mastocytosis	Mastocytosis	83	3
Mastocytosis	Mast Cell Sarcoma	83	1
Breast Cancer, NOS	Breast	72	72
Pineal Tumor	Pineoblastoma	58	32
Choroid Plexus Tumor	Choroid Plexus Papilloma	58	22
Choroid Plexus Tumor	Atypical Choroid Plexus Papilloma	58	14
Choroid Plexus Tumor	Choroid Plexus Carcinoma	58	14
Pineal Tumor	Pineal Parenchymal Tumor of Intermediate Differentiation	58	13
Pineal Tumor	Pineal Tumor	58	8
Choroid Plexus Tumor	Choroid Plexus Tumor	58	8
Pineal Tumor	Papillary Tumor of the Pineal Region	58	5
Non-Hodgkin Lymphoma	Non-Hodgkin Lymphoma	54	52
Non-Hodgkin Lymphoma	Testicular Lymphoma	54	2
Penile Cancer	Penile Squamous Cell Carcinoma	50	46
Penile Cancer	Basaloid Penile Squamous Cell Carcinoma	50	4
Peritoneal Cancer, NOS	Peritoneal Serous Carcinoma	49	38
Peritoneal Cancer, NOS	Peritoneum	49	11
Pheochromocytoma	Pheochromocytoma	43	43
Blastic Plasmacytoid Dendritic Cell Neoplasm	Blastic Plasmacytoid Dendritic Cell Neoplasm	37	37
Gestational Trophoblastic Disease	Choriocarcinoma	31	11
Gestational Trophoblastic Disease	Gestational Trophoblastic Disease	31	9
Gestational Trophoblastic Disease	Epithelioid Trophoblastic Tumor	31	8
Gestational Trophoblastic Disease	Placental Site Trophoblastic Tumor	31	2
Gestational Trophoblastic Disease	Complete Hydatidiform Mole	31	1
Lung Cancer, NOS	Lung	28	28
Parathyroid Cancer	Parathyroid Carcinoma	24	24
Adrenocortical Adenoma	Adrenocortical Adenoma	23	23
Tubular Adenoma of the Colon	Tubular Adenoma of the Colon	20	20
Rhabdoid Cancer	Rhabdoid Cancer	11	11
Soft Tissue Cancer, NOS	Soft Tissue	9	9
Angiomatoid Fibrous Histiocytoma	Angiomatoid Fibrous Histiocytoma	9	9
Bone Cancer, NOS	Bone	8	8
Head and Neck Cancer, NOS	Head and Neck	8	8
Thyroid Cancer, NOS	Thyroid	8	8
Myeloid Neoplasms with Germ Line Predisposition	Myeloid Neoplasms with Germ Line Predisposition	8	8
Soft Tissue Cancer	Leiomyoma	8	8
Testicular Cancer, NOS	Testis	7	7
Gastrointestinal Neuroendocrine Tumors of the Esophagus/Stomach	High-Grade Neuroendocrine Carcinoma of the Stomach	7	5
Gastrointestinal Neuroendocrine Tumors of the Esophagus/Stomach	High-Grade Neuroendocrine Carcinoma of the Esophagus	7	2
Skin Cancer, NOS	Skin	6	6
Ovarian/Fallopian Tube Cancer, NOS	Ovary/Fallopian Tube	6	6
Bladder/Urinary Tract Cancer, NOS	Bladder/Urinary Tract	6	6
Undifferentiated Embryonal Sarcoma of the Liver	Undifferentiated Embryonal Sarcoma of the Liver	6	6
Posttransplant Lymphoproliferative Disorders	Posttransplant Lymphoproliferative Disorders	6	2
Posttransplant Lymphoproliferative Disorders	Monomorphic PTLD (B- and T-/NK-cell types)	6	2
Posttransplant Lymphoproliferative Disorders	Classical Hodgkin Lymphoma PTLD	6	1
Posttransplant Lymphoproliferative Disorders	Infectious Mononucleosis PTLD	6	1
Pancreatic Cancer, NOS	Pancreas	4	4
CNS/Brain Cancer, NOS	CNS/Brain	4	4
Adenocarcinoma In Situ	Adenocarcinoma In Situ	4	4
Prostate Cancer, NOS	Prostate	4	4
Bowel Cancer, NOS	Bowel	3	3
Uterine Cancer, NOS	Uterus	3	3
Vulvar/Vaginal Cancer, NOS	Vulva/Vagina	3	3
Renal Neuroendocrine Tumor	Renal Neuroendocrine Tumor	3	3
Liver Cancer, NOS	Liver	3	3
Clear Cell Sarcoma of Kidney	Clear Cell Sarcoma of Kidney	3	3
Infantile Fibrosarcoma	Infantile Fibrosarcoma	3	3
Esophageal/Stomach Cancer, NOS	Esophagus/Stomach	2	2
Biliary Tract Cancer, NOS	Biliary Tract	2	2
Melanocytoma	Melanocytoma	2	2
Malignant Glomus Tumor	Malignant Glomus Tumor	1	1
Primary CNS Melanocytic Tumors	Primary CNS Melanocytic Tumors	1	1
Myofibromatosis	Myofibromatosis	1	1
Vulvar Carcinoma	Mucinous Adenocarcinoma of the Vulva/Vagina	1	1
Lacrimal Gland Tumor	Adenoid Cystic Carcinoma of the Lacrimal Gland	1	1
Peripheral Nervous System Cancer, NOS	Peripheral Nervous System	1	1
Ampullary Carcinoma, NOS	Ampulla of Vater	1	1
Kidney Cancer, NOS	Kidney	1	1
Adrenal Gland Cancer, NOS	Adrenal Gland	1	1
