# Supplementary material for: Clinical associations and genetic interactions of oncogenic BRAF alleles
Source: PeerJ. 2022 Oct 18;10:e14126. doi: 10.7717/peerj.14126 (PMC9586110; doi:10.7717/peerj.14126)
Supplement: Supplemental Information 1 [file peerj-10-14126-s001.zip › tmp/classes.txt]

hgvsp_short	class
Fusion	2
p.A598V	2
p.A712T	2
p.A727V	2
p.D287H	3
p.D594A	3
p.D594E	3
p.D594G	3
p.D594H	3
p.D594N	3
p.D594V	3
p.E451Q	2
p.E586K	2
p.F247L	3
p.F595L	3
p.G464A	2
p.G464E	2
p.G464I	2
p.G464R	2
p.G464V	2
p.G466A	3
p.G466E	3
p.G466R	3
p.G466V	3
p.G469A	2
p.G469E	3
p.G469R	2
p.G469S	2
p.G469V	2
p.G596A	3
p.G596C	3
p.G596D	3
p.G596R	3
p.I463S	2
p.K483E	3
p.K483M	3
p.K499E	2
p.K601_S602delinsNT	2
p.K601E	2
p.K601N	2
p.K601Q	2
p.K601T	2
p.L485_P490delinsY	2
p.L485F	2
p.L485W	2
p.L505F	2
p.L505H	2
p.L525R	2
p.L597Q	2
p.L597R	2
p.L597S	2
p.L597V	2
p.N486_A489delinsK	2
p.N486_P490del	2
p.N581I	3
p.N581K	3
p.N581S	3
p.N581T	3
p.N581Y	3
p.P367L	2
p.P367S	2
p.Q257R	2
p.Q524L	3
p.R462I	2
p.R558Q	3
p.S467A	3
p.S467E	3
p.S467L	3
p.T599_V600TinsT	2
p.T599A	3
p.T599dup	2
p.T599I	2
p.T599K	2
p.T599R	2
p.T599S	2
p.V459L	3
p.V471F	2
p.V487_P492delinsA	2
p.V600_K601delinsE	2
p.V600_K601delinsEN	2
p.V600_S605delinsEISRWR	2
p.V600D	1
p.V600E	1
p.V600K	1
p.V600L	1
p.V600M	1
p.V600R	1
