# Supplementary material for: Clinical associations and genetic interactions of oncogenic BRAF alleles
Source: PeerJ. 2022 Oct 18;10:e14126. doi: 10.7717/peerj.14126 (PMC9586110; doi:10.7717/peerj.14126)
Supplement: Supplemental Information 1 [file peerj-10-14126-s001.zip › tmp/comutation_colorectal.txt]

hugo_symbol	observed_frequency	observed_relative_frequency	expected_frequency	left	right	expected_relative_frequency	absolute_relative_frequency_difference	p_left	p_right
BRAF	1257	0.9537177541729894	146.71628	1000000	0	0.11131735963581184	0.8424003945371776	1	0
KRAS	110	0.0834597875569044	600.453391	0	1000000	0.45557920409711683	0.3721194165402124	0	1
APC	488	0.37025796661608495	839.484663	0	1000000	0.6369382875569044	0.26668032094081945	0	1
RNF43	266	0.20182094081942337	72.513517	1000000	0	0.05501784294385432	0.14680309787556906	1	0
TP53	750	0.5690440060698028	887.014508	0	1000000	0.6730003854324734	0.10395637936267066	0	1
KMT2D	240	0.18209408194233687	110.519225	1000000	0	0.08385373672230653	0.09824034522003033	1	0
PTEN	181	0.13732928679817905	70.448969	1000000	0	0.05345141805766313	0.08387786874051592	1	0
ARID1A	202	0.15326251896813353	99.957121	1000000	0	0.07584000075872534	0.0774225182094082	1	0
CREBBP	149	0.11305007587253414	60.432216	1000000	0	0.04585145371775417	0.06719862215477998	1	0
FAT1	151	0.11456752655538695	63.440337	1000000	0	0.048133791350531106	0.06643373520485585	1	0
NOTCH3	142	0.10773899848254932	59.026448	1000000	0	0.04478486191198786	0.06295413657056145	1	0
KMT2A	136	0.10318664643399089	53.969852	1000000	0	0.040948294385432474	0.06223835204855842	1	0
POLE	130	0.09863429438543247	51.063889	1000000	0	0.03874346661608498	0.059890827769347496	1	0
ZFHX3	120	0.09104704097116843	41.687829	1000000	0	0.03162961229135053	0.059417428679817905	1	0
NOTCH1	134	0.10166919575113809	59.791684	1000000	0	0.045365465857359635	0.05630372989377845	1	0
MSH3	100	0.07587253414264036	26.282166	1000000	0	0.019940945371775418	0.055931588770864946	1	0
PTPRS	120	0.09104704097116843	46.639343	1000000	0	0.03538645144157815	0.055660589529590285	1	0
EP300	123	0.09332321699544764	50.196712	1000000	0	0.03808551745068285	0.05523769954476479	1	0
PTCH1	116	0.08801213960546282	43.303408	1000000	0	0.032855393019726856	0.055156746585735966	1	0
BRCA2	135	0.10242792109256449	63.536203	1000000	0	0.04820652731411229	0.0542213937784522	1	0
CASP8	100	0.07587253414264036	28.546308	1000000	0	0.02165880728376328	0.054213726858877084	1	0
ARID1B	132	0.10015174506828528	60.753667	1000000	0	0.04609534673748103	0.05405639833080425	1	0
SMARCA4	120	0.09104704097116843	49.225309	1000000	0	0.03734848937784522	0.053698551593323214	1	0
KMT2B	110	0.0834597875569044	39.42762	1000000	0	0.0299147344461305	0.053545053110773906	1	0
BCOR	114	0.08649468892261002	43.518337	1000000	0	0.0330184650986343	0.05347622382397572	1	0
FLT4	115	0.08725341426403642	45.994067	1000000	0	0.03489686418816389	0.05235655007587253	1	0
MGA	107	0.08118361153262518	39.645115	1000000	0	0.030079753414264034	0.05110385811836115	1	0
KDM5A	99	0.07511380880121396	33.182188	1000000	0	0.02517616691957511	0.04993764188163885	1	0
ATM	152	0.11532625189681335	86.605886	1000000	0	0.06571008042488619	0.049616171471927165	1	0
TGFBR2	91	0.06904400606980274	27.676695	1000000	0	0.020999009863429438	0.0480449962063733	1	0
FBXW7	220	0.1669195751138088	157.173474	1000000	0	0.11925149772382397	0.04766807738998484	1	0
EPHA5	103	0.07814871016691957	40.398024	1000000	0	0.03065100455235205	0.04749770561456752	1	0
SETD2	108	0.0819423368740516	47.815877	1000000	0	0.03627911760242792	0.04566321927162368	1	0
B2M	90	0.06828528072837632	31.019007	1000000	0	0.023534906676783002	0.04475037405159332	1	0
HNF1A	89	0.06752655538694992	30.055373	1000000	0	0.02280377314112291	0.04472278224582701	1	0
CIC	98	0.07435508345978756	40.501129	1000000	0	0.030729232928679816	0.04362585053110774	1	0
SPEN	92	0.06980273141122914	34.580948	1000000	0	0.02623744157814871	0.04356528983308043	1	0
CARD11	110	0.0834597875569044	52.77994	1000000	0	0.040045477996965104	0.0434143095599393	1	0
MSH6	100	0.07587253414264036	43.195457	1000000	0	0.03277348786039454	0.043099046282245826	1	0
TET1	88	0.06676783004552352	32.849098	1000000	0	0.024923443095599393	0.04184438694992412	1	0
AKT1	75	0.05690440060698027	20.685167	1000000	0	0.015694360394537178	0.041210040212443094	1	0
JAK1	75	0.05690440060698027	21.869553	1000000	0	0.01659298406676783	0.04031141654021245	1	0
ARID2	93	0.07056145675265554	40.393517	1000000	0	0.03064758497723824	0.0399138717754173	1	0
ERBB4	111	0.08421851289833081	59.024146	1000000	0	0.0447831153262519	0.03943539757207891	1	0
PTPRD	79	0.05993930197268589	27.899992	1000000	0	0.021168430955993932	0.03877087101669196	1	0
ALK	101	0.07663125948406677	49.984881	1000000	0	0.037924795902883154	0.03870646358118361	1	0
GLI1	84	0.0637329286798179	33.068442	1000000	0	0.025089864946889223	0.03864306373292868	1	0
MTOR	101	0.07663125948406677	50.083964	1000000	0	0.03799997268588771	0.03863128679817906	1	0
GNAS	86	0.06525037936267071	35.439602	1000000	0	0.02688892412746586	0.03836145523520485	1	0
PIK3CA	306	0.2321699544764795	255.485257	999847	114	0.19384313884673748	0.03832681562974202	0.999847	1.14e-4
POLD1	84	0.0637329286798179	33.6055	1000000	0	0.025497344461305006	0.0382355842185129	1	0
GRIN2A	84	0.0637329286798179	33.719351	1000000	0	0.02558372610015175	0.038149202579666155	1	0
NF1	97	0.07359635811836115	47.506432	1000000	0	0.036044333839150226	0.03755202427921093	1	0
IGF1R	79	0.05993930197268589	30.160845	1000000	0	0.022883797420333838	0.037055504552352056	1	0
FLCN	74	0.05614567526555387	25.744975	1000000	0	0.019533364946889228	0.036612310318664645	1	0
TSC2	89	0.06752655538694992	40.943699	1000000	0	0.031065022003034903	0.036461533383915015	1	0
BLM	77	0.05842185128983308	29.408222	1000000	0	0.022312763277693475	0.036109088012139606	1	0
PALB2	73	0.05538694992412747	25.423944	1000000	0	0.019289790591805765	0.0360971593323217	1	0
ATR	87	0.06600910470409711	39.428476	1000000	0	0.029915383915022763	0.03609372078907435	1	0
SMAD4	228	0.17298937784522003	180.45275	999947	38	0.13691407435508346	0.03607530349013657	0.999947	3.8e-5
ATRX	91	0.06904400606980274	43.730001	1000000	0	0.03317905993930197	0.035864946130500765	1	0
JAK3	73	0.05538694992412747	26.605634	1000000	0	0.020186368740515933	0.03520058118361154	1	0
NOTCH2	79	0.05993930197268589	32.955892	1000000	0	0.025004470409711682	0.03493483156297421	1	0
ASXL1	92	0.06980273141122914	46.85432	1000000	0	0.03554955993930197	0.03425317147192717	1	0
ERCC5	71	0.05386949924127466	26.068713	1000000	0	0.019778993171471925	0.03409050606980274	1	0
AXIN2	83	0.0629742033383915	38.451672	1000000	0	0.029174257966616088	0.033799945371775414	1	0
ABL1	72	0.054628224582701064	27.6879	1000000	0	0.021007511380880122	0.033620713201820945	1	0
PBRM1	81	0.061456752655538696	36.735257	1000000	0	0.02787197040971168	0.03358478224582702	1	0
HLA-B	59	0.044764795144157814	14.757343	1000000	0	0.011196770106221549	0.03356802503793627	1	0
ANKRD11	72	0.054628224582701064	28.116212	1000000	0	0.021332482549317147	0.03329574203338392	1	0
PTPRT	84	0.0637329286798179	41.144343	1000000	0	0.03121725569044006	0.032515672989377846	1	0
DNMT3A	68	0.051593323216995446	25.419039	1000000	0	0.019286069044006073	0.03230725417298937	1	0
AR	79	0.05993930197268589	36.623761	1000000	0	0.027787375569044006	0.03215192640364188	1	0
SOX9	149	0.11305007587253414	106.751688	999988	10	0.08099521092564492	0.03205486494688922	0.999988	1e-5
BRCA1	72	0.054628224582701064	29.83567	1000000	0	0.02263707890743551	0.03199114567526555	1	0
RPTOR	67	0.05083459787556904	24.888039	1000000	0	0.01888318588770865	0.03195141198786039	1	0
AXL	71	0.05386949924127466	29.082492	1000000	0	0.022065623672230653	0.03180387556904401	1	0
PRKDC	73	0.05538694992412747	32.098457	1000000	0	0.02435391274658574	0.031033037177541727	1	0
SMO	69	0.05235204855842185	28.862392	1000000	0	0.0218986282245827	0.03045342033383915	1	0
INPPL1	57	0.04324734446130501	16.912104	1000000	0	0.012831641881638847	0.03041570257966616	1	0
MED12	77	0.05842185128983308	36.955086	1000000	0	0.02803876024279211	0.03038309104704097	1	0
RET	76	0.057663125948406675	36.625397	1000000	0	0.02778861684370258	0.029874509104704097	1	0
NBN	59	0.044764795144157814	19.704251	1000000	0	0.014950114567526554	0.02981468057663126	1	0
KMT2C	84	0.0637329286798179	45.017072	1000000	0	0.03415559332321699	0.029577335356600912	1	0
PREX2	66	0.05007587253414264	27.152896	1000000	0	0.020601590288315628	0.029474282245827012	1	0
ARAF	57	0.04324734446130501	18.634358	1000000	0	0.014138359635811835	0.02910898482549317	1	0
TET2	77	0.05842185128983308	38.664995	1000000	0	0.02933611153262519	0.02908573975720789	1	0
DNMT1	57	0.04324734446130501	19.062649	1000000	0	0.014463314871016692	0.028784029590288314	1	0
IRS1	60	0.04552352048558422	22.088477	1000000	0	0.016759087253414264	0.028764433232169952	1	0
BCORL1	59	0.044764795144157814	21.537969	1000000	0	0.016341402883156296	0.028423392261001518	1	0
PIK3C2G	56	0.042488619119878605	18.745727	1000000	0	0.014222858118361152	0.028265761001517453	1	0
DICER1	65	0.04931714719271624	27.783936	1000000	0	0.021080376327769348	0.02823677086494689	1	0
MSH2	66	0.05007587253414264	29.08137	1000000	0	0.022064772382397572	0.02801110015174507	1	0
IKZF1	68	0.051593323216995446	31.23858	1000000	0	0.023701502276176022	0.027891820940819424	1	0
BRD4	66	0.05007587253414264	29.515545	1000000	0	0.02239419195751138	0.02768168057663126	1	0
PGR	50	0.03793626707132018	13.682424	1000000	0	0.010381201820940818	0.027555065250379363	1	0
KDM5C	60	0.04552352048558422	23.802139	1000000	0	0.01805928603945372	0.027464234446130498	1	0
SLX4	63	0.04779969650986343	26.817681	1000000	0	0.02034725417298938	0.027452442336874053	1	0
ROS1	79	0.05993930197268589	42.869205	1000000	0	0.03252595220030349	0.027413349772382398	1	0
NSD1	69	0.05235204855842185	32.954036	1000000	0	0.025003062215478	0.02734898634294385	1	0
FGFR3	65	0.04931714719271624	29.515978	1000000	0	0.02239452048558422	0.026922626707132018	1	0
WHSC1	56	0.042488619119878605	20.572534	1000000	0	0.015608902883156299	0.026879716236722306	1	0
TERT	59	0.044764795144157814	23.70671	1000000	0	0.01798688163884674	0.026777913505311075	1	0
RAD50	59	0.044764795144157814	23.912972	1000000	0	0.01814337784522003	0.026621417298937782	1	0
NOTCH4	59	0.044764795144157814	24.776227	1000000	0	0.01879835128983308	0.025966443854324735	1	0
NCOR1	59	0.044764795144157814	25.097558	1000000	0	0.019042153262518968	0.025722641881638846	1	0
PPM1D	50	0.03793626707132018	16.372331	1000000	0	0.012422102427921092	0.02551416464339909	1	0
SOX17	53	0.04021244309559939	19.390984	1000000	0	0.01471243095599393	0.02550001213960546	1	0
GATA3	53	0.04021244309559939	19.597812	1000000	0	0.014869356600910471	0.02534308649468892	1	0
EPHA7	56	0.042488619119878605	22.838659	1000000	0	0.017328269347496206	0.0251603497723824	1	0
ETV1	51	0.038694992412746584	17.875006	1000000	0	0.013562220030349013	0.02513277238239757	1	0
ERBB3	80	0.06069802731411229	46.963838	1000000	0	0.03563265402124431	0.025065373292867982	1	0
TCF3	53	0.04021244309559939	20.144031	1000000	0	0.015283786798179058	0.024928656297420332	1	0
PIK3R1	75	0.05690440060698027	42.322906	1000000	0	0.03211146130500759	0.024792939301972683	1	0
NTRK3	62	0.04704097116843703	29.833194	1000000	0	0.022635200303490137	0.024405770864946892	1	0
KIT	58	0.04400606980273141	26.067979	1000000	0	0.01977843626707132	0.02422763353566009	1	0
CDK12	59	0.044764795144157814	27.136034	1000000	0	0.020588796661608497	0.024175998482549317	1	0
MEN1	47	0.03566009104704097	15.296331	1000000	0	0.011605713960546283	0.024054377086494688	1	0
NKX2-1	45	0.03414264036418816	13.359858	1000000	0	0.010136462822458269	0.024006177541729894	1	0
PRKCI	43	0.032625189681335355	11.847837	1000000	0	0.008989254172989378	0.023635935508345977	1	0
MAP3K1	62	0.04704097116843703	31.02641	1000000	0	0.023540523520485582	0.023500447647951447	1	0
KDR	69	0.05235204855842185	38.032303	1000000	0	0.028856072078907436	0.023495976479514413	1	0
TP53BP1	57	0.04324734446130501	26.289392	1000000	0	0.019946427921092563	0.023300916540212446	1	0
MRE11A	46	0.03490136570561457	15.724795	1000000	0	0.011930800455235206	0.022970565250379365	1	0
FLT3	52	0.03945371775417299	21.757893	1000000	0	0.016508264795144157	0.02294545295902883	1	0
PAX5	47	0.03566009104704097	17.342738	1000000	0	0.013158374810318665	0.022501716236722306	1	0
BMPR1A	45	0.03414264036418816	15.398264	1000000	0	0.0116830531107739	0.02245958725341426	1	0
FOXL2	40	0.030349013657056147	10.562001	1000000	0	0.008013657814871017	0.02233535584218513	1	0
KDM6A	52	0.03945371775417299	22.839681	1000000	0	0.017329044764795142	0.022124672989377845	1	0
RECQL4	61	0.04628224582701062	31.983838	999999	1	0.024266948406676783	0.022015297420333837	0.999999	1e-6
ERBB2	79	0.05993930197268589	50.202038	999977	13	0.03808955842185129	0.021849743550834598	0.999977	1.3e-5
RICTOR	51	0.038694992412746584	22.40568	1000000	0	0.016999757207890744	0.02169523520485584	1	0
BCL6	44	0.03338391502276176	15.72301	1000000	0	0.01192944613050076	0.021454468892261	1	0
MECOM	40	0.030349013657056147	11.738462	1000000	0	0.008906268588770866	0.02144274506828528	1	0
ETV6	41	0.03110773899848255	12.816926	1000000	0	0.00972452655538695	0.0213832124430956	1	0
BARD1	46	0.03490136570561457	17.882372	1000000	0	0.01356780880121396	0.02133355690440061	1	0
NTRK1	52	0.03945371775417299	23.907593	1000000	0	0.018139296661608496	0.02131442109256449	1	0
TSC1	55	0.0417298937784522	26.925248	999999	0	0.020428867981790593	0.02130102579666161	0.999999	0
PLCG2	50	0.03793626707132018	22.398292	1000000	0	0.016994151745068287	0.020942115326251894	1	0
DOT1L	49	0.03717754172989378	21.432442000000002	1000000	0	0.016261336874051596	0.020916204855842183	1	0
AXIN1	44	0.03338391502276176	16.481677	1000000	0	0.012505066009104705	0.020878849013657053	1	0
IDH2	40	0.030349013657056147	12.491627	1000000	0	0.009477713960546282	0.020871299696509867	1	0
SOS1	44	0.03338391502276176	16.804684	1000000	0	0.012750139605462825	0.02063377541729893	1	0
WT1	43	0.032625189681335355	16.15229	1000000	0	0.012255151745068285	0.02037003793626707	1	0
PIK3CB	39	0.02959028831562974	12.597882	1000000	0	0.009558332321699545	0.020031955993930196	1	0
PDGFRA	60	0.04552352048558422	33.599043	999993	2	0.02549244537177542	0.020031075113808798	0.999993	2e-6
CUX1	40	0.030349013657056147	13.677745	1000000	0	0.010377651745068285	0.01997136191198786	1	0
BRIP1	46	0.03490136570561457	19.713041	1000000	0	0.014956783763277694	0.019944581942336878	1	0
SH2B3	46	0.03490136570561457	19.924624	1000000	0	0.015117317147192718	0.019784048558421852	1	0
CTCF	49	0.03717754172989378	22.943032	1000000	0	0.017407459787556902	0.019770081942336877	1	0
MEF2BNB-MEF2B	38	0.028831562974203338	12.063931	1000000	0	0.009153210166919576	0.019678352807283764	1	0
MITF	44	0.03338391502276176	18.736099	1000000	0	0.0142155531107739	0.01916836191198786	1	0
EPHA3	57	0.04324734446130501	31.768187	999993	5	0.02410332852807284	0.01914401593323217	0.999993	5e-6
PIK3C2B	43	0.032625189681335355	17.76886	1000000	0	0.013481684370257967	0.019143505311077388	1	0
IRS2	50	0.03793626707132018	24.995411	999999	1	0.018964651745068287	0.018971615326251894	0.999999	1e-6
ASXL2	39	0.02959028831562974	14.117657	1000000	0	0.010711424127465856	0.018878864188163882	1	0
FGFR4	46	0.03490136570561457	21.215192	1000000	0	0.016096503793626704	0.018804861911987866	1	0
TSHR	45	0.03414264036418816	20.254784	1000000	0	0.015367817905918058	0.018774822458270102	1	0
CYLD	40	0.030349013657056147	15.295799	1000000	0	0.011605310318664644	0.018743703338391503	1	0
FLT1	56	0.042488619119878605	31.350958	999992	3	0.02378676631259484	0.018701852807283766	0.999992	3e-6
ERCC2	43	0.032625189681335355	18.422849	999999	0	0.013977882397572078	0.01864730728376328	0.999999	0
PIK3CD	39	0.02959028831562974	14.439487	1000000	0	0.010955604704097116	0.018634683611532622	1	0
LATS2	41	0.03110773899848255	16.482472	1000000	0	0.01250566919575114	0.018602069802731408	1	0
RB1	53	0.04021244309559939	28.54295	999992	4	0.02165625948406677	0.01855618361153262	0.999992	4e-6
PARK2	44	0.03338391502276176	19.716071	1000000	0	0.014959082701062216	0.018424832321699544	1	0
NCOA3	38	0.028831562974203338	13.786395	1000000	0	0.010460087253414265	0.018371475720789072	1	0
SDHA	39	0.02959028831562974	14.869401	1000000	0	0.011281791350531107	0.018308496965098633	1	0
DIS3	42	0.03186646433990895	17.884975	1000000	0	0.013569783763277695	0.01829668057663126	1	0
IL7R	38	0.028831562974203338	13.899896	1000000	0	0.010546203338391503	0.018285359635811835	1	0
HLA-A	35	0.026555386949924126	11.092737	1000000	0	0.0084163406676783	0.018139046282245826	1	0
TBX3	41	0.03110773899848255	17.237801	1000000	0	0.013078756449165403	0.018028982549317146	1	0
EPHB1	49	0.03717754172989378	25.418751	999990	6	0.019285850531107738	0.01789169119878604	0.99999	6e-6
STAT3	36	0.027314112291350532	12.493615	1000000	0	0.009479222306525039	0.01783488998482549	1	0
ERG	39	0.02959028831562974	15.512508	1000000	0	0.011769732928679819	0.017820555386949922	1	0
DROSHA	36	0.027314112291350532	12.708129	1000000	0	0.009641979514415781	0.017672132776934753	1	0
ARID5B	37	0.028072837632776935	13.790391	1000000	0	0.010463119119878603	0.01760971851289833	1	0
CSF3R	42	0.03186646433990895	18.956705	999999	1	0.014382932473444613	0.01748353186646434	0.999999	1e-6
MET	47	0.03566009104704097	24.242722	999992	4	0.018393567526555386	0.017266523520485588	0.999992	4e-6
PIK3CG	46	0.03490136570561457	23.272488	999999	1	0.01765742640364188	0.01724393930197269	0.999999	1e-6
RPS6KA4	37	0.028072837632776935	14.322914	1000000	0	0.010867157814871017	0.017205679817905918	1	0
CRTC1	32	0.024279210925644917	9.371071	1000000	0	0.007110069044006071	0.017169141881638848	1	0
ZNRF3	31	0.023520485584218515	8.507153	1000000	0	0.006454592564491654	0.01706589301972686	1	0
CDC73	38	0.028831562974203338	15.622421	1000000	0	0.011853126707132018	0.01697843626707132	1	0
PDCD1	33	0.02503793626707132	10.666333	1000000	0	0.008092817147192717	0.0169451191198786	1	0
RBM10	47	0.03566009104704097	24.666615	999994	1	0.01871518588770865	0.016944905159332325	0.999994	1e-6
PDGFRB	48	0.036418816388467376	25.848331	999989	4	0.019611783763277695	0.01680703262518968	0.999989	4e-6
RAF1	41	0.03110773899848255	18.95625	999999	1	0.014382587253414264	0.016725151745068285	0.999999	1e-6
COL7A1	46	0.03490136570561457	24.023323	999989	4	0.018227103945371775	0.016674261760242795	0.999989	4e-6
AMER1	67	0.05083459787556904	45.024316	999462	335	0.03416108952959029	0.016673508345978756	0.999462	3.35e-4
FGFR1	42	0.03186646433990895	20.250262	999997	1	0.015364386949924126	0.016502077389984826	0.999997	1e-6
EGFR	51	0.038694992412746584	29.29675	999959	15	0.02222818664643399	0.016466805766312594	0.999959	1.5e-5
GLI2	43	0.032625189681335355	21.318585	999997	1	0.016174950682852806	0.01645023899848255	0.999997	1e-6
TNFAIP3	39	0.02959028831562974	17.334874	999997	2	0.013152408194233687	0.016437880121396055	0.999997	2e-6
SOX2	32	0.024279210925644917	10.338948	1000000	0	0.007844421851289833	0.016434789074355083	1	0
FGFR2	42	0.03186646433990895	20.36057	999992	3	0.01544808042488619	0.01641838391502276	0.999992	3e-6
NRAS	40	0.030349013657056147	61.509085	629	998916	0.04666850151745068	0.016319487860394534	6.29e-4	0.998916
QKI	31	0.023520485584218515	9.584082	1000000	0	0.00727168588770865	0.016248799696509865	1	0
STAT5B	31	0.023520485584218515	9.586435	1000000	0	0.007273471168437026	0.01624701441578149	1	0
CSF1R	37	0.028072837632776935	15.617941	999999	0	0.011849727617602428	0.016223110015174506	0.999999	0
MDC1	36	0.027314112291350532	14.648649	1000000	0	0.011114301213960547	0.016199811077389985	1	0
ESR1	51	0.038694992412746584	29.724366	999915	38	0.022552629742033384	0.0161423626707132	0.999915	3.8e-5
SETBP1	37	0.028072837632776935	15.830324	1000000	0	0.012010867981790591	0.016061969650986344	1	0
KEAP1	37	0.028072837632776935	16.050609	999999	1	0.012178003793626707	0.015894833839150226	0.999999	1e-6
CDH1	44	0.03338391502276176	23.262553	999984	4	0.01764988846737481	0.015734026555386946	0.999984	4e-6
CHEK2	39	0.02959028831562974	18.312711	999995	4	0.013894317905918057	0.015695970409711685	0.999995	4e-6
NTRK2	42	0.03186646433990895	21.327866	999994	4	0.016181992412746586	0.015684471927162366	0.999994	4e-6
MST1R	36	0.027314112291350532	15.513485	999999	0	0.01177047420333839	0.015543638088012141	0.999999	0
MYOD1	31	0.023520485584218515	10.550796	1000000	0	0.008005156297420334	0.01551532928679818	1	0
TEK	32	0.024279210925644917	11.634004	1000000	0	0.008827013657056145	0.015452197268588772	1	0
IDH1	37	0.028072837632776935	16.698314	999998	0	0.012669433990895295	0.01540340364188164	0.999998	0
TRAF7	35	0.026555386949924126	14.755873	1000000	0	0.01119565477996965	0.015359732169954475	1	0
PARP1	30	0.02276176024279211	9.801994	1000000	0	0.007437021244309561	0.015324738998482548	1	0
ERCC3	33	0.02503793626707132	12.928327	1000000	0	0.009809049317147192	0.015228886949924128	1	0
MUTYH	33	0.02503793626707132	13.030484	1000000	0	0.00988655842185129	0.01515137784522003	1	0
RASA1	40	0.030349013657056147	20.140178	999984	8	0.015280863429438542	0.015068150227617604	0.999984	8e-6
RAD21	32	0.024279210925644917	12.17232	1000000	0	0.009235447647951442	0.015043763277693476	1	0
INSR	31	0.023520485584218515	11.202545	1000000	0	0.008499654779969652	0.015020830804248863	1	0
GATA2	33	0.02503793626707132	13.792975	1000000	0	0.010465079666160849	0.014572856600910471	1	0
BRD3	29	0.022003034901365705	9.80145	1000000	0	0.007436608497723825	0.01456642640364188	1	0
RUNX1	35	0.026555386949924126	15.940691	999997	1	0.0120946062215478	0.014460780728376326	0.999997	1e-6
PMS1	34	0.025796661608497723	14.975304	999996	1	0.011362142640364187	0.014434518968133535	0.999996	1e-6
LATS1	31	0.023520485584218515	12.066867	1000000	0	0.009155437784522004	0.014365047799696511	1	0
SUFU	31	0.023520485584218515	12.284025	999998	0	0.009320201062215478	0.014200284522003037	0.999998	0
ALOX12B	29	0.022003034901365705	10.558051	1000000	0	0.008010660849772384	0.013992374051593322	1	0
UPF1	29	0.022003034901365705	10.559742	1000000	0	0.008011943854324735	0.01399109104704097	1	0
FH	30	0.02276176024279211	11.632274	1000000	0	0.00882570106221548	0.013936059180576629	1	0
PHOX2B	30	0.02276176024279211	11.747431	999999	0	0.00891307359635812	0.013848686646433989	0.999999	0
MPL	33	0.02503793626707132	14.755023	999996	2	0.011195009863429438	0.013842926403641882	0.999996	2e-6
PMS2	36	0.027314112291350532	17.885861	999966	13	0.013570455993930195	0.013743656297420337	0.999966	1.3e-5
FYN	25	0.01896813353566009	7.108419	1000000	0	0.005393337632776935	0.013574795902883156	1	0
JAK2	38	0.028831562974203338	20.14499	999911	33	0.015284514415781486	0.013547048558421851	0.999911	3.3e-5
PIK3R2	30	0.02276176024279211	12.17203	999997	1	0.009235227617602428	0.01352653262518968	0.999997	1e-6
EPAS1	25	0.01896813353566009	7.217767	1000000	0	0.005476302731411229	0.013491830804248862	1	0
PPP2R1A	34	0.025796661608497723	16.37168	999974	5	0.012421608497723825	0.013375053110773898	0.999974	5e-6
DNMT3B	30	0.02276176024279211	12.384239000000001	999996	2	0.009396235963581185	0.013365524279210924	0.999996	2e-6
FUBP1	25	0.01896813353566009	7.43376	1000000	0	0.005640182094081942	0.013327951441578148	1	0
ERF	28	0.021244309559939303	10.452183	999999	0	0.007930336115326252	0.013313973444613051	0.999999	0
DOCK8	31	0.023520485584218515	13.466469	999989	2	0.01021735128983308	0.013303134294385434	0.999989	2e-6
MLH3	27	0.0204855842185129	9.474325	1000000	0	0.007188410470409712	0.013297173748103188	1	0
MLH1	43	0.032625189681335355	25.525538	999599	209	0.01936687253414264	0.013258317147192715	0.999599	2.09e-4
REL	28	0.021244309559939303	10.769504	999999	0	0.00817109559939302	0.013073213960546283	0.999999	0
PLK2	28	0.021244309559939303	10.771155	999999	0	0.008172348254931716	0.013071961305007587	0.999999	0
DDR2	36	0.027314112291350532	18.841097	999915	33	0.01429521775417299	0.013018894537177542	0.999915	3.3e-5
MAP2K4	40	0.030349013657056147	22.942092	999720	145	0.017406746585735964	0.012942267071320183	0.99972	1.45e-4
SRC	28	0.021244309559939303	10.990699	999998	0	0.008338921851289833	0.01290538770864947	0.999998	0
SF3B1	35	0.026555386949924126	18.200414	999914	40	0.013809115326251896	0.01274627162367223	0.999914	4e-5
CDKN1B	28	0.021244309559939303	11.20406	999992	3	0.008500804248861913	0.01274350531107739	0.999992	3e-6
PRKD1	28	0.021244309559939303	11.421778	999997	2	0.008665992412746586	0.012578317147192717	0.999997	2e-6
U2AF1	27	0.0204855842185129	10.550071	999996	1	0.0080046062215478	0.0124809779969651	0.999996	1e-6
MYCN	33	0.02503793626707132	16.5869	999921	33	0.012584901365705614	0.012453034901365706	0.999921	3.3e-5
AGO2	26	0.019726858877086494	9.591319	999997	1	0.0072771767830045525	0.01244968209408194	0.999997	1e-6
SHQ1	22	0.01669195751138088	5.603397	1000000	0	0.004251439301972686	0.012440518209408193	1	0
YAP1	24	0.018209408194233688	7.649334	1000000	0	0.005803743550834598	0.012405664643399091	1	0
HGF	31	0.023520485584218515	14.753592	999970	15	0.011193924127465857	0.012326561456752658	0.99997	1.5e-5
FANCC	29	0.022003034901365705	12.923183	999986	9	0.009805146433990896	0.01219788846737481	0.999986	9e-6
XPO1	28	0.021244309559939303	11.95829	999988	6	0.009073057663125949	0.012171251896813354	0.999988	6e-6
XRCC2	24	0.018209408194233688	7.970766	999999	0	0.00604762215477997	0.012161786039453719	0.999999	0
RARA	31	0.023520485584218515	15.073986	999937	24	0.011437015174506827	0.012083470409711687	0.999937	2.4e-5
PRDM1	33	0.02503793626707132	17.125537	999850	68	0.012993578907435509	0.012044357359635811	0.99985	6.8e-5
SMAD3	38	0.028831562974203338	22.190029	999369	311	0.016836137329286797	0.01199542564491654	0.999369	3.11e-4
NF2	27	0.0204855842185129	11.198743	999989	3	0.008496770106221548	0.011988814112291352	0.999989	3e-6
BAP1	31	0.023520485584218515	15.299495	999911	34	0.011608114567526556	0.011912371016691958	0.999911	3.4e-5
WHSC1L1	34	0.025796661608497723	18.310331	999752	116	0.013892512139605464	0.01190414946889226	0.999752	1.16e-4
MYD88	23	0.017450682852807285	7.43301	999999	0	0.005639613050075873	0.011811069802731413	0.999999	0
CSDE1	22	0.01669195751138088	6.461394	1000000	0	0.004902423368740516	0.011789534142640362	1	0
PAK7	25	0.01896813353566009	9.483091	999998	0	0.007195061456752656	0.011773072078907435	0.999998	0
RXRA	21	0.015933232169954476	5.49215	1000000	0	0.004167033383915023	0.011766198786039454	1	0
RECQL	23	0.017450682852807285	7.540747	1000000	0	0.005721355842185129	0.011729327010622157	1	0
ZRSR2	24	0.018209408194233688	8.612795	999998	1	0.006534745827010622	0.011674662367223067	0.999998	1e-6
INHA	22	0.01669195751138088	6.678483	1000000	0	0.005067134294385433	0.011624823216995445	1	0
PIK3C3	24	0.018209408194233688	8.726413	999996	1	0.006620950682852808	0.01158845751138088	0.999996	1e-6
RBBP8	23	0.017450682852807285	7.859035	999998	2	0.0059628490136570565	0.011487833839150228	0.999998	2e-6
TAP1	22	0.01669195751138088	6.896628	1000000	0	0.005232646433990895	0.011459311077389983	1	0
ERCC6	25	0.01896813353566009	9.913341	999988	5	0.007521503034901366	0.011446630500758725	0.999988	5e-6
KAT6B	28	0.021244309559939303	12.926647000000001	999942	24	0.009807774658573597	0.011436534901365706	0.999942	2.4e-5
RIF1	30	0.02276176024279211	14.969405	999858	60	0.011357666919575115	0.011404093323216994	0.999858	6e-5
ZNF217	27	0.0204855842185129	12.060847	999957	18	0.009150870257966617	0.011334713960546283	0.999957	1.8e-5
FOXP1	29	0.022003034901365705	14.114782	999894	29	0.010709242792109256	0.01129379210925645	0.999894	2.9e-5
CD79A	22	0.01669195751138088	7.214429	999999	0	0.005473770106221547	0.01121818740515933	0.999999	0
TRAF2	22	0.01669195751138088	7.218857	1000000	0	0.005477129742033383	0.011214827769347496	1	0
CHEK1	25	0.01896813353566009	10.238056	999989	2	0.00776787253414264	0.01120026100151745	0.999989	2e-6
SESN2	20	0.015174506828528073	5.384924	1000000	0	0.004085678300455235	0.011088828528072837	1	0
YES1	19	0.014415781487101669	4.41542	1000000	0	0.0033500910470409713	0.011065690440060698	1	0
FOXO1	21	0.015933232169954476	6.468731	1000000	0	0.004907990136570561	0.011025242033383915	1	0
DAXX	28	0.021244309559939303	13.57644	999863	50	0.010300789074355084	0.010943520485584219	0.999863	5e-5
TGFBR1	24	0.018209408194233688	9.691652	999982	3	0.007353301972685887	0.010856106221547802	0.999982	3e-6
NFE2L2	27	0.0204855842185129	12.710301	999894	34	0.00964362746585736	0.01084195675265554	0.999894	3.4e-5
ACVR1	22	0.01669195751138088	7.758447	999995	1	0.0058865303490136574	0.010805427162367221	0.999995	1e-6
TOP1	21	0.015933232169954476	7.004598	1000000	0	0.005314566009104704	0.010618666160849773	1	0
SUZ12	24	0.018209408194233688	10.019524	999959	12	0.007602066767830046	0.01060734142640364	0.999959	1.2e-5
CTLA4	20	0.015174506828528073	6.031327	1000000	0	0.004576120637329287	0.010598386191198787	1	0
ERCC4	31	0.023520485584218515	17.123624	999257	331	0.012992127465857359	0.010528358118361156	0.999257	3.31e-4
DDB1	20	0.015174506828528073	6.13663	999999	0	0.004656016691957512	0.010518490136570562	0.999999	0
SMAD2	50	0.03793626707132018	36.192385	989034	7075	0.02746007966616085	0.010476187405159331	0.989034	0.007075
RTEL1	21	0.015933232169954476	7.22101	999997	1	0.005478763277693474	0.010454468892261003	0.999997	1e-6
TAP2	22	0.01669195751138088	8.403484	999987	0	0.00637593626707132	0.010316021244309559	0.999987	0
RAD52	20	0.015174506828528073	6.465125	999999	1	0.0049052541729893775	0.010269252655538696	0.999999	1e-6
AKT2	23	0.017450682852807285	9.475405	999960	7	0.007189229893778452	0.010261452959028833	0.99996	7e-6
MSI1	19	0.014415781487101669	5.498038	1000000	0	0.004171500758725342	0.010244280728376326	1	0
STK11	29	0.022003034901365705	15.517188	999374	278	0.011773283763277693	0.010229751138088012	0.999374	2.78e-4
PRDM14	20	0.015174506828528073	6.568731	999997	0	0.0049838626707132015	0.010190644157814871	0.999997	0
NEGR1	20	0.015174506828528073	6.575811	999997	2	0.004989234446130501	0.010185272382397572	0.999997	2e-6
FANCF	19	0.014415781487101669	5.597637	999999	0	0.00424706904400607	0.010168712443095598	0.999999	0
CDKN2A	33	0.02503793626707132	19.601782	998166	936	0.014872368740515934	0.010165567526555386	0.998166	9.36e-4
STK40	17	0.012898330804248861	3.770888	1000000	0	0.0028610682852807283	0.010037262518968134	1	0
CDK8	25	0.01896813353566009	11.956515	999756	86	0.009071710925644917	0.009896422610015174	0.999756	8.6e-5
SYK	23	0.017450682852807285	10.019938	999894	36	0.007602380880121396	0.00984830197268589	0.999894	3.6e-5
CUL3	20	0.015174506828528073	7.110987	999988	4	0.005395286039453717	0.009779220789074356	0.999988	4e-6
FANCM	26	0.019726858877086494	13.135292	999508	192	0.009966078907435508	0.009760779969650985	0.999508	1.92e-4
GSK3B	18	0.013657056145675266	5.171263	999998	0	0.003923568285280728	0.009733487860394538	0.999998	0
MAPKAP1	18	0.013657056145675266	5.278278	1000000	0	0.004004763277693476	0.00965229286798179	1	0
EXO1	18	0.013657056145675266	5.388559	999999	1	0.00408843626707132	0.009568619878603947	0.999999	1e-6
CIITA	26	0.019726858877086494	13.465202	999276	316	0.010216389984825493	0.009510468892261	0.999276	3.16e-4
CCND1	19	0.014415781487101669	6.57387	999988	1	0.004987761760242793	0.009428019726858876	0.999988	1e-6
FAM46C	20	0.015174506828528073	7.649662	999954	15	0.005803992412746586	0.009370514415781487	0.999954	1.5e-5
MYCL	19	0.014415781487101669	6.677017	999981	3	0.005066022003034901	0.009349759484066768	0.999981	3e-6
AURKB	19	0.014415781487101669	6.783191	999982	6	0.005146578907435508	0.00926920257966616	0.999982	6e-6
CEBPA	19	0.014415781487101669	6.784315	999982	7	0.005147431714719272	0.009268349772382396	0.999982	7e-6
IRF4	22	0.01669195751138088	9.800392	999797	73	0.007435805766312595	0.009256151745068284	0.999797	7.3e-5
FAM175A	18	0.013657056145675266	5.922428	999988	2	0.004493496206373293	0.009163559939301973	0.999988	2e-6
PPARG	18	0.013657056145675266	5.92245	999995	1	0.0044935128983308046	0.00916354324734446	0.999995	1e-6
PIM1	16	0.012139605462822459	4.0938040000000004	999999	0	0.0031060728376327775	0.009033532625189682	0.999999	0
POLQ	26	0.019726858877086494	14.217954	998403	745	0.010787522003034901	0.008939336874051592	0.998403	7.45e-4
IFNGR1	16	0.012139605462822459	4.309018	999997	0	0.003269361153262519	0.00887024430955994	0.999997	0
RIT1	16	0.012139605462822459	4.414297	999998	1	0.0033492389984825497	0.00879036646433991	0.999998	1e-6
MAP3K13	22	0.01669195751138088	10.449048	999477	194	0.00792795751138088	0.008764	0.999477	1.94e-4
FGF4	17	0.012898330804248861	5.496429	999989	3	0.004170279969650986	0.008728050834597875	0.999989	3e-6
MYBL1	20	0.015174506828528073	8.508705	999787	61	0.0064557701062215485	0.008718736722306525	0.999787	6.1e-5
RFWD2	20	0.015174506828528073	8.513925	999781	74	0.0064597306525037935	0.008714776176024279	0.999781	7.4e-5
KAT6A	26	0.019726858877086494	14.539761	997708	1080	0.011031685128983308	0.008695173748103186	0.997708	0.00108
RHOA	19	0.014415781487101669	7.539834	999887	34	0.005720663125948407	0.008695118361153262	0.999887	3.4e-5
SLC34A2	19	0.014415781487101669	7.543703	999904	31	0.005723598634294385	0.008692182852807283	0.999904	3.1e-5
FANCD2	25	0.01896813353566009	13.57157	998206	762	0.010297094081942336	0.008671039453717755	0.998206	7.62e-4
CBFA2T3	17	0.012898330804248861	5.602664	999985	4	0.00425088315629742	0.008647447647951442	0.999985	4e-6
NEIL3	16	0.012139605462822459	4.628406	999996	1	0.003511688922610015	0.008627916540212444	0.999996	1e-6
INPP4B	22	0.01669195751138088	10.669788	999320	259	0.008095438543247345	0.008596518968133534	0.99932	2.59e-4
CDH4	24	0.018209408194233688	12.70703	998507	670	0.009641145675265554	0.008568262518968134	0.998507	6.7e-4
HIST1H1C	17	0.012898330804248861	5.816917	999970	9	0.004413442336874051	0.00848488846737481	0.99997	9e-6
TFE3	18	0.013657056145675266	6.893823	999903	29	0.005230518209408195	0.008426537936267072	0.999903	2.9e-5
WRN	25	0.01896813353566009	13.997371	997201	1283	0.01062016009104704	0.008347973444613051	0.997201	0.001283
PTPN11	25	0.01896813353566009	13.999941	997240	1306	0.010622110015174506	0.008346023520485584	0.99724	0.001306
PTPN14	19	0.014415781487101669	8.079373	999694	87	0.006130025037936268	0.008285756449165401	0.999694	8.7e-5
BTK	18	0.013657056145675266	7.110369	999842	43	0.005394817147192717	0.008262238998482548	0.999842	4.3e-5
MDM2	17	0.012898330804248861	6.135041	999944	12	0.004654811077389985	0.008243519726858876	0.999944	1.2e-5
INHBA	24	0.018209408194233688	13.146982	997468	1154	0.009974948406676783	0.008234459787556905	0.997468	0.001154
STAG2	28	0.021244309559939303	17.235191	993510	3412	0.01307677617602428	0.008167533383915022	0.99351	0.003412
CCNE1	18	0.013657056145675266	7.326143	999767	55	0.005558530349013657	0.008098525796661609	0.999767	5.5e-5
JUN	21	0.015933232169954476	10.45006	998721	474	0.007928725341426404	0.008004506828528072	0.998721	4.74e-4
FANCA	42	0.03186646433990895	31.455008	968900	20604	0.023865711684370256	0.008000752655538696	0.9689	0.020604
AKT3	23	0.017450682852807285	12.492651	997345	1192	0.009478490895295903	0.007972191957511383	0.997345	0.001192
PNRC1	15	0.011380880121396054	4.52297	999976	4	0.0034316919575113807	0.007949188163884673	0.999976	4e-6
INPP4A	21	0.015933232169954476	10.557501	998517	593	0.008010243550834599	0.007922988619119877	0.998517	5.93e-4
SOCS1	16	0.012139605462822459	5.601858	999914	21	0.004250271623672231	0.007889333839150227	0.999914	2.1e-5
STAT5A	16	0.012139605462822459	5.710435	999913	25	0.004332651745068286	0.007806953717754173	0.999913	2.5e-5
SMARCD1	16	0.012139605462822459	5.710513	999909	28	0.004332710925644917	0.007806894537177542	0.999909	2.8e-5
CCND3	15	0.011380880121396054	4.741728	999968	6	0.0035976691957511383	0.007783210925644915	0.999968	6e-6
MCL1	18	0.013657056145675266	7.754953	999487	182	0.005883879362670714	0.007773176783004552	0.999487	1.82e-4
GNAQ	17	0.012898330804248861	6.792349	999739	80	0.0051535273141122915	0.00774480349013657	0.999739	8e-5
EZH1	16	0.012139605462822459	5.926367	999835	42	0.0044964848254931715	0.007643120637329287	0.999835	4.2e-5
NTHL1	15	0.011380880121396054	5.16778	999909	25	0.00392092564491654	0.007459954476479514	0.999909	2.5e-5
ICOSLG	15	0.011380880121396054	5.173406	999918	19	0.003925194233687405	0.007455685887708649	0.999918	1.9e-5
TLX3	14	0.010622154779969651	4.30817	999942	12	0.0032687177541729892	0.0073534370257966625	0.999942	1.2e-5
ETV4	16	0.012139605462822459	6.352199	999607	109	0.004819574355083459	0.007320031107738999	0.999607	1.09e-4
GATA6	16	0.012139605462822459	6.353044	999627	103	0.004820215477996965	0.007319389984825494	0.999627	1.03e-4
EIF4A2	14	0.010622154779969651	4.415016	999944	13	0.0033497845220030347	0.007272370257966617	0.999944	1.3e-5
PML	17	0.012898330804248861	7.426209	999211	269	0.005634452959028832	0.0072638778452200296	0.999211	2.69e-4
HIST1H2BD	13	0.009863429438543247	3.446831	999989	0	0.0026151980273141123	0.007248231411229135	0.999989	0
MAPK3	14	0.010622154779969651	4.522901	999922	15	0.0034316396054628225	0.007190515174506829	0.999922	1.5e-5
KLF4	17	0.012898330804248861	7.541337	998995	336	0.005721803490136571	0.00717652731411229	0.998995	3.36e-4
AURKA	18	0.013657056145675266	8.620074	998164	700	0.0065402685887708655	0.0071167875569044005	0.998164	7e-4
CDKN1A	14	0.010622154779969651	4.634944	999900	27	0.003516649468892261	0.00710550531107739	0.9999	2.7e-5
RAC1	13	0.009863429438543247	3.661684	999980	5	0.0027782124430955997	0.007085216995447647	0.99998	5e-6
PRPF8	13	0.009863429438543247	3.767863	999953	9	0.0028587731411229135	0.007004656297420333	0.999953	9e-6
BCL10	13	0.009863429438543247	3.770796	999960	10	0.002860998482549317	0.00700243095599393	0.99996	1e-5
KCNQ1	14	0.010622154779969651	4.844806	999822	35	0.003675877086494689	0.006946277693474962	0.999822	3.5e-5
CARM1	14	0.010622154779969651	4.849751	999831	35	0.003679628983308043	0.006942525796661608	0.999831	3.5e-5
SPRED1	14	0.010622154779969651	4.957899	999787	63	0.0037616836115326254	0.006860471168437026	0.999787	6.3e-5
RAD54L	17	0.012898330804248861	7.973213	998191	662	0.00604947875569044	0.006848852048558421	0.998191	6.62e-4
VHL	16	0.012139605462822459	7.000375	998856	402	0.005311361911987861	0.006828243550834598	0.998856	4.02e-4
IKBKE	16	0.012139605462822459	7.004962	998827	389	0.0053148421851289835	0.006824763277693475	0.998827	3.89e-4
SMARCB1	25	0.01896813353566009	16.050775	983403	9060	0.012178129742033385	0.006790003793626705	0.983403	0.00906
SDHB	14	0.010622154779969651	5.062236	999717	84	0.003840846737481032	0.006781308042488619	0.999717	8.4e-5
PRKAR1A	17	0.012898330804248861	8.081366	997831	788	0.006131537177541729	0.0067667936267071325	0.997831	7.88e-4
MYC	18	0.013657056145675266	9.152588	996366	1480	0.006944300455235205	0.006712755690440061	0.996366	0.00148
BABAM1	14	0.010622154779969651	5.170844	999629	99	0.00392325037936267	0.006698904400606981	0.999629	9.9e-5
TMPRSS2	17	0.012898330804248861	8.187379	997434	963	0.006211971927162367	0.0066863588770864945	0.997434	9.63e-4
TP63	19	0.014415781487101669	10.233568	994374	2434	0.007764467374810319	0.00665131411229135	0.994374	0.002434
MDM4	14	0.010622154779969651	5.383111	999432	162	0.004084302731411229	0.006537852048558422	0.999432	1.62e-4
HOXB13	13	0.009863429438543247	4.417381	999769	45	0.0033515789074355083	0.006511850531107739	0.999769	4.5e-5
PRF1	16	0.012139605462822459	7.431116	997743	802	0.005638176024279211	0.006501429438543247	0.997743	8.02e-4
BCL11B	18	0.013657056145675266	9.479422	994709	2236	0.007192277693474962	0.006464778452200304	0.994709	0.002236
HRAS	16	0.012139605462822459	7.538796	997327	989	0.005719875569044006	0.006419729893778453	0.997327	9.89e-4
CD276	13	0.009863429438543247	4.634621	999573	107	0.00351640440060698	0.006347025037936266	0.999573	1.07e-4
HIST3H3	11	0.00834597875569044	2.695081	999974	4	0.0020448262518968133	0.006301152503793626	0.999974	4e-6
IGF2	16	0.012139605462822459	7.755812	996440	1284	0.005884531107738998	0.00625507435508346	0.99644	0.001284
MAX	12	0.009104704097116844	3.770449	999822	31	0.0028607352048558425	0.006243968892261002	0.999822	3.1e-5
EZH2	21	0.015933232169954476	12.813224	984298	7857	0.00972171775417299	0.006211514415781487	0.984298	0.007857
GLI3	17	0.012898330804248861	8.832607	994304	2342	0.006701522761760242	0.006196808042488619	0.994304	0.002342
NUP93	17	0.012898330804248861	8.941251	993282	2816	0.006783953717754173	0.006114377086494689	0.993282	0.002816
MAPK1	13	0.009863429438543247	4.952528	999209	212	0.003757608497723824	0.006105820940819423	0.999209	2.12e-4
BIRC3	13	0.009863429438543247	5.063144	998950	286	0.0038415356600910474	0.006021893778452199	0.99895	2.86e-4
BCL2	12	0.009104704097116844	4.09386	999578	114	0.003106115326251897	0.005998588770864947	0.999578	1.14e-4
NUF2	12	0.009104704097116844	4.096876	999583	94	0.003108403641881639	0.005996300455235205	0.999583	9.4e-5
PRPF40B	11	0.00834597875569044	3.123437	999857	32	0.002369830804248862	0.005976147951441578	0.999857	3.2e-5
NR0B1	13	0.009863429438543247	5.278741	998350	476	0.004005114567526556	0.005858314871016691	0.99835	4.76e-4
KDM6B	14	0.010622154779969651	6.353317	996721	1069	0.004820422610015174	0.005801732169954477	0.996721	0.001069
MUS81	12	0.009104704097116844	4.416666	999088	235	0.0033510364188163886	0.005753667678300455	0.999088	2.35e-4
BBC3	11	0.00834597875569044	3.446552	999690	74	0.0026149863429438544	0.005730992412746585	0.99969	7.4e-5
RAB35	10	0.007587253414264037	2.476109	999937	10	0.001878686646433991	0.005708566767830046	0.999937	1e-5
VTCN1	10	0.007587253414264037	2.47646	999949	5	0.0018789529590288315	0.005708300455235205	0.999949	5e-6
CDK6	13	0.009863429438543247	5.496586	997658	756	0.00417039908952959	0.0056930303490136565	0.997658	7.56e-4
MTA1	13	0.009863429438543247	5.597715	997105	940	0.004247128224582701	0.005616301213960546	0.997105	9.4e-4
FANCG	12	0.009104704097116844	4.740807	998078	566	0.0035969704097116844	0.00550773368740516	0.998078	5.66e-4
NFKBIZ	12	0.009104704097116844	4.740941	998084	525	0.003597072078907436	0.005507632018209408	0.998084	5.25e-4
CBFB	11	0.00834597875569044	3.770387	999231	201	0.0028606881638846737	0.005485290591805766	0.999231	2.01e-4
ARHGAP35	16	0.012139605462822459	8.833116	986931	5671	0.006701908952959029	0.00543769650986343	0.986931	0.005671
TOPBP1	12	0.009104704097116844	4.845488	997657	688	0.0036763945371775415	0.0054283095599393025	0.997657	6.88e-4
BUB1B	14	0.010622154779969651	6.892682	992788	2770	0.005229652503793626	0.005392502276176025	0.992788	0.00277
EGFL7	10	0.007587253414264037	2.909295	999702	53	0.002207355842185129	0.0053798975720789075	0.999702	5.3e-5
C17orf70	13	0.009863429438543247	5.926526	995125	1657	0.004496605462822458	0.005366823975720789	0.995125	0.001657
SERPINA1	11	0.00834597875569044	3.98754	998683	335	0.0030254476479514418	0.005320531107738998	0.998683	3.35e-4
ARHGEF12	14	0.010622154779969651	7.001273	991746	3152	0.0053120432473444616	0.00531011153262519	0.991746	0.003152
FAS	10	0.007587253414264037	3.015475	999571	83	0.0022879172989377842	0.005299336115326252	0.999571	8.3e-5
CBL	23	0.017450682852807285	16.050627	951504	28740	0.012178017450682851	0.005272665402124434	0.951504	0.02874
MAP2K2	15	0.011380880121396054	8.081807	987143	5508	0.006131871775417299	0.0052490083459787555	0.987143	0.005508
TMEM127	10	0.007587253414264037	3.229274	999216	175	0.002450132018209408	0.005137121396054628	0.999216	1.75e-4
GPS2	12	0.009104704097116844	5.277548	995064	1656	0.004004209408194234	0.00510049468892261	0.995064	0.001656
VEGFA	11	0.00834597875569044	4.312161	997345	796	0.003271745827010622	0.005074232928679818	0.997345	7.96e-4
RHBDF2	13	0.009863429438543247	6.350179	991059	3303	0.004818041729893779	0.005045387708649468	0.991059	0.003303
NPM1	11	0.00834597875569044	4.41572	996852	904	0.0033503186646433995	0.00499566009104704	0.996852	9.04e-4
SESN3	11	0.00834597875569044	4.4160450000000004	996801	921	0.003350565250379363	0.004995413505311077	0.996801	9.21e-4
RELA	10	0.007587253414264037	3.446591	998568	350	0.00261501593323217	0.004972237481031866	0.998568	3.5e-4
RAD51	11	0.00834597875569044	4.525429	996030	1162	0.0034335576631259485	0.004912421092564491	0.99603	0.001162
WWTR1	10	0.007587253414264037	3.554437	998156	462	0.0026968414264036417	0.004890411987860395	0.998156	4.62e-4
FAN1	13	0.009863429438543247	6.570229	988213	4625	0.004984999241274659	0.004878430197268588	0.988213	0.004625
MAP2K1	22	0.01669195751138088	15.615176	938844	36944	0.011847629742033385	0.004844327769347494	0.938844	0.036944
FGF3	14	0.010622154779969651	7.649701	982076	7803	0.005804022003034902	0.004818132776934749	0.982076	0.007803
CBLB	12	0.009104704097116844	5.705715	990575	3429	0.004329070561456753	0.004775633535660091	0.990575	0.003429
PTK2B	12	0.009104704097116844	5.707556	990544	3465	0.004330467374810319	0.004774236722306525	0.990544	0.003465
LMO1	11	0.00834597875569044	4.738579	994313	1742	0.003595279969650986	0.004750698786039453	0.994313	0.001742
XRCC1	11	0.00834597875569044	4.738749	994177	1813	0.003595408952959029	0.0047505698027314105	0.994177	0.001813
DIS3L2	14	0.010622154779969651	7.754197	979864	8840	0.005883305766312594	0.004738849013657057	0.979864	0.00884
CDKN2B	13	0.009863429438543247	6.786989	984693	6142	0.005149460546282246	0.004713968892261001	0.984693	0.006142
NFKBIE	8	0.006069802731411229	1.831725	999821	17	0.0013897761760242793	0.00468002655538695	0.999821	1.7e-5
MCM8	10	0.007587253414264037	3.878066	996195	1039	0.0029423869499241276	0.0046448664643399095	0.996195	0.001039
STAG1	9	0.006828528072837633	2.908669	998536	291	0.0022068808801213964	0.004621647192716237	0.998536	2.91e-4
RAD51D	12	0.009104704097116844	5.923911	987359	4735	0.004494621396054628	0.004610082701062216	0.987359	0.004735
CADM2	8	0.006069802731411229	1.938688	999697	50	0.0014709317147192716	0.004598871016691958	0.999697	5e-5
GATA1	11	0.00834597875569044	4.955348	991673	2781	0.003759748103186646	0.004586230652503793	0.991673	0.002781
SPOP	11	0.00834597875569044	4.955957	991766	2768	0.003760210166919575	0.004585768588770864	0.991766	0.002768
PAK1	11	0.00834597875569044	4.95805	991760	2703	0.0037617981790591805	0.0045841805766312586	0.99176	0.002703
PIK3R3	10	0.007587253414264037	3.982748	995422	1281	0.0030218118361153264	0.00456544157814871	0.995422	0.001281
STK19	9	0.006828528072837633	3.017251	998047	407	0.0022892647951441576	0.004539263277693476	0.998047	4.07e-4
FGF19	9	0.006828528072837633	3.017529	998088	418	0.0022894757207890743	0.004539052352048559	0.998088	4.18e-4
FOXA1	12	0.009104704097116844	6.034851	985666	5536	0.004578794385432473	0.004525909711684371	0.985666	0.005536
LZTR1	8	0.006069802731411229	2.046065	999530	62	0.0015524013657056146	0.004517401365705615	0.99953	6.2e-5
ERRFI1	11	0.00834597875569044	5.064412	990290	3324	0.003842497723823976	0.004503481031866464	0.99029	0.003324
SHOC2	9	0.006828528072837633	3.124929	997458	564	0.00237096282245827	0.004457565250379363	0.997458	5.64e-4
SMC3	12	0.009104704097116844	6.13532	983516	6559	0.0046550227617602425	0.0044496813353566015	0.983516	0.006559
XIAP	10	0.007587253414264037	4.201997	993213	2076	0.003188161608497724	0.004399091805766312	0.993213	0.002076
DCUN1D1	9	0.006828528072837633	3.340126	995857	1048	0.002534238239757208	0.004294289833080426	0.995857	0.001048
PHF1	7	0.005311077389984826	1.400107	999843	9	0.0010622966616084977	0.004248780728376328	0.999843	9e-6
PAXIP1	11	0.00834597875569044	5.491967	981982	6814	0.004166894537177542	0.0041790842185128975	0.981982	0.006814
UIMC1	9	0.006828528072837633	3.553511	993361	1920	0.0026961388467374807	0.004132389226100153	0.993361	0.00192
NKX3-1	10	0.007587253414264037	4.736366	983379	5928	0.0035936009104704097	0.003993652503793627	0.983379	0.005928
WAS	9	0.006828528072837633	3.770606	989885	3003	0.002860854324734446	0.003967673748103187	0.989885	0.003003
NFKBIA	12	0.009104704097116844	6.784116	965343	15441	0.005147280728376328	0.003957423368740516	0.965343	0.015441
SDHAF2	8	0.006069802731411229	2.800892	995178	1085	0.002125107738998483	0.003944694992412746	0.995178	0.001085
STAT6	11	0.00834597875569044	5.811825	973198	10921	0.004409578907435509	0.003936399848254931	0.973198	0.010921
EXT1	13	0.009863429438543247	7.861112	953620	22362	0.005964424886191199	0.003899004552352048	0.95362	0.022362
DNAJB1	9	0.006828528072837633	3.987133	985342	4687	0.003025138846737481	0.003803389226100152	0.985342	0.004687
SF1	7	0.005311077389984826	2.046567	997452	449	0.0015527822458270106	0.003758295144157815	0.997452	4.49e-4
MALT1	10	0.007587253414264037	5.065031	974266	9817	0.0038429673748103187	0.003744286039453718	0.974266	0.009817
CRLF2	9	0.006828528072837633	4.092911	982732	5625	0.0031053952959028833	0.0037231327769347497	0.982732	0.005625
HIST1H3E	8	0.006069802731411229	3.122983	990338	2571	0.0023694863429438544	0.003700316388467375	0.990338	0.002571
EXT2	11	0.00834597875569044	6.139405	961446	16536	0.00465812215477997	0.0036878566009104696	0.961446	0.016536
BCL2L11	7	0.005311077389984826	2.151957	996350	726	0.0016327443095599393	0.003678333080424886	0.99635	7.26e-4
DDB2	8	0.006069802731411229	3.231499	988097	3257	0.002451820182094082	0.0036179825493171474	0.988097	0.003257
MTAP	8	0.006069802731411229	3.233656	988099	3329	0.0024534567526555387	0.0036163459787556906	0.988099	0.003329
RPS6KB2	11	0.00834597875569044	6.251521	956486	19376	0.004743187405159333	0.003602791350531107	0.956486	0.019376
EWSR1	9	0.006828528072837633	4.30724	976097	8434	0.003268012139605463	0.00356051593323217	0.976097	0.008434
RHEB	8	0.006069802731411229	3.338534	985540	4190	0.0025330303490136573	0.003536772382397572	0.98554	0.00419
RAD54B	9	0.006828528072837633	4.412539	972283	10049	0.0033479051593323216	0.0034806229135053114	0.972283	0.010049
GALNT12	8	0.006069802731411229	3.4451870000000002	982479	5319	0.0026139506828528076	0.0034558520485584217	0.982479	0.005319
RSPO3	8	0.006069802731411229	3.446329	982193	5340	0.002614817147192716	0.0034549855842185132	0.982193	0.00534
MYB	7	0.005311077389984826	2.479465	991318	2050	0.0018812329286798178	0.0034298444613050077	0.991318	0.00205
USP8	10	0.007587253414264037	5.489954	956946	18046	0.00416536722306525	0.0034218861911987867	0.956946	0.018046
CXCR4	10	0.007587253414264037	5.492416	956841	18026	0.004167235204855842	0.0034200182094081943	0.956841	0.018026
IGF1	8	0.006069802731411229	3.555053	979098	6534	0.0026973088012139605	0.003372493930197269	0.979098	0.006534
ABCB11	13	0.009863429438543247	8.616886	914831	45198	0.006537849772382397	0.00332557966616085	0.914831	0.045198
RAD51C	11	0.00834597875569044	6.680297	934942	31179	0.00506851062215478	0.0032774681335356595	0.934942	0.031179
ELANE	7	0.005311077389984826	2.690826	985898	3652	0.002041597875569044	0.0032694795144157817	0.985898	0.003652
DEPDC5	7	0.005311077389984826	2.692432	986103	3643	0.002042816388467375	0.003268261001517451	0.986103	0.003643
HIST1H3J	7	0.005311077389984826	2.695205	985932	3591	0.0020449203338391503	0.0032661570561456753	0.985932	0.003591
IGF2R	6	0.004552352048558422	1.723917	995353	789	0.0013079795144157814	0.0032443725341426404	0.995353	7.89e-4
PDCD1LG2	8	0.006069802731411229	3.772529	970103	10204	0.002862313353566009	0.0032074893778452204	0.970103	0.010204
FANCB	7	0.005311077389984826	2.798915	982544	4761	0.0021236077389984826	0.003187469650986343	0.982544	0.004761
DUSP4	7	0.005311077389984826	2.800935	982532	4641	0.0021251403641881638	0.003185937025796662	0.982532	0.004641
CYSLTR2	7	0.005311077389984826	2.801049	982634	4736	0.0021252268588770862	0.0031858505311077394	0.982634	0.004736
MSI2	6	0.004552352048558422	1.830409	993193	1221	0.001388777693474962	0.0031635743550834598	0.993193	0.001221
EED	9	0.006828528072837633	4.846894	952448	19174	0.0036774613050075873	0.0031510667678300457	0.952448	0.019174
CTNNB1	58	0.04400606980273141	53.848286	708756	243944	0.04085605918057663	0.0031500106221547808	0.708756	0.243944
LYN	8	0.006069802731411229	3.874713	965627	12200	0.002939842943854325	0.0031299597875569045	0.965627	0.0122
DMC1	6	0.004552352048558422	1.938224	990864	1794	0.0014705796661608496	0.0030817723823975724	0.990864	0.001794
HIST1H3C	8	0.006069802731411229	3.983269	959908	14456	0.0030222071320182096	0.0030475955993930198	0.959908	0.014456
SRSF2	8	0.006069802731411229	3.986001	960136	14694	0.003024279969650986	0.003045522761760243	0.960136	0.014694
UROD	7	0.005311077389984826	3.016307	974165	7535	0.0022885485584218514	0.0030225288315629743	0.974165	0.007535
PDPK1	6	0.004552352048558422	2.046731	987758	2625	0.0015529066767830044	0.0029994453717754176	0.987758	0.002625
CDKN1C	6	0.004552352048558422	2.04677	987618	2681	0.0015529362670713201	0.0029994157814871017	0.987618	0.002681
CDC42	5	0.0037936267071320183	1.07828	997692	231	8.181183611532624e-4	0.002975508345978756	0.997692	2.31e-4
BCL2L1	8	0.006069802731411229	4.090218	953956	17221	0.003103352048558422	0.0029664506828528075	0.953956	0.017221
SMYD3	7	0.005311077389984826	3.122404	969083	9526	0.0023690470409711683	0.0029420303490136574	0.969083	0.009526
EPCAM	7	0.005311077389984826	3.122512	969121	9577	0.0023691289833080425	0.002941948406676783	0.969121	0.009577
XRCC4	6	0.004552352048558422	2.152945	983970	3722	0.0016334939301972686	0.002918858118361153	0.98397	0.003722
XPC	12	0.009104704097116844	8.18219	887439	61266	0.0062080349013657055	0.0028966691957511385	0.887439	0.061266
ELF3	15	0.011380880121396054	11.206163	851830	90411	0.008502399848254932	0.002878480273141122	0.85183	0.090411
TCF7L2	95	0.07207890743550835	91.244867	649788	309078	0.0692297928679818	0.0028491145675265533	0.649788	0.309078
FANCI	10	0.007587253414264037	6.249186	910346	43309	0.004741415781487101	0.0028458376327769354	0.910346	0.043309
EIF1AX	6	0.004552352048558422	2.263271	979754	4903	0.001717201062215478	0.0028351509863429438	0.979754	0.004903
POT1	9	0.006828528072837633	5.28012	924702	33703	0.004006160849772383	0.0028223672230652504	0.924702	0.033703
POLH	8	0.006069802731411229	4.309481	939919	23912	0.0032697124430955994	0.00280009028831563	0.939919	0.023912
CTNNA1	11	0.00834597875569044	7.32284	889988	57957	0.005556024279210926	0.0027899544764795137	0.889988	0.057957
BRE	6	0.004552352048558422	2.368131	974870	6404	0.0017967610015174507	0.0027555910470409713	0.97487	0.006404
EGLN1	6	0.004552352048558422	2.368335	974512	6625	0.0017969157814871017	0.0027554362670713204	0.974512	0.006625
CD58	5	0.0037936267071320183	1.398236	991309	1353	0.001060877086494689	0.0027327496206373293	0.991309	0.001353
HIST1H3G	5	0.0037936267071320183	1.401249	991134	1404	0.0010631631259484067	0.0027304635811836115	0.991134	0.001404
TNFRSF14	8	0.006069802731411229	4.415143	932301	27798	0.003349880880121396	0.0027199218512898335	0.932301	0.027798
NT5C2	7	0.005311077389984826	3.443812	950158	17369	0.0026129074355083458	0.00269816995447648	0.950158	0.017369
XRCC5	7	0.005311077389984826	3.445453	949754	17538	0.002614152503793627	0.002696924886191199	0.949754	0.017538
RPA1	7	0.005311077389984826	3.446435	949767	17610	0.0026148975720789074	0.0026961798179059183	0.949767	0.01761
LIG4	10	0.007587253414264037	6.466625	893060	53508	0.004906392261001517	0.0026808611532625195	0.89306	0.053508
GREM1	6	0.004552352048558422	2.476882	968836	8325	0.0018792731411229134	0.0026730789074355084	0.968836	0.008325
GPC3	6	0.004552352048558422	2.47795	968688	8741	0.0018800834597875568	0.002672268588770865	0.968688	0.008741
CALR	9	0.006828528072837633	5.492834	908166	42782	0.004167552352048558	0.0026609757207890746	0.908166	0.042782
TRAF3	7	0.005311077389984826	3.553254	942205	21088	0.0026959438543247343	0.0026151335356600913	0.942205	0.021088
KNSTRN	5	0.0037936267071320183	1.6161	982729	3236	0.001226176024279211	0.002567450682852807	0.982729	0.003236
FGF23	4	0.0030349013657056147	0.646923	998400	65	4.908368740515934e-4	0.0025440644916540213	0.9984	6.5e-5
SPTA1	9	0.006828528072837633	5.712948	887863	54359	0.00433455842185129	0.0024939696509863434	0.887863	0.054359
PRKCZ	5	0.0037936267071320183	1.724593	977102	4847	0.0013084924127465857	0.0024851342943854327	0.977102	0.004847
E2F3	8	0.006069802731411229	4.739329	904966	42056	0.003595849013657056	0.0024739537177541735	0.904966	0.042056
GNB2L1	4	0.0030349013657056147	0.753436	996431	262	5.716509863429439e-4	0.0024632503793626708	0.996431	2.62e-4
FOXF1	4	0.0030349013657056147	0.75446	996395	231	5.724279210925646e-4	0.00246247344461305	0.996395	2.31e-4
GRM3	6	0.004552352048558422	2.80169	945895	17348	0.0021257132018209406	0.0024266388467374814	0.945895	0.017348
CD79B	9	0.006828528072837633	5.814551	879013	60136	0.0044116471927162365	0.0024168808801213965	0.879013	0.060136
TCF7L1	5	0.0037936267071320183	1.831609	970567	6573	0.0013896881638846739	0.0024039385432473442	0.970567	0.006573
RAC2	5	0.0037936267071320183	1.832242	970128	6757	0.0013901684370257966	0.002403458270106222	0.970128	0.006757
PPP4R2	5	0.0037936267071320183	1.83294	970229	6736	0.0013906980273141122	0.0024029286798179063	0.970229	0.006736
DMD	8	0.006069802731411229	4.844648	894634	47719	0.0036757572078907437	0.0023940455235204857	0.894634	0.047719
HELQ	8	0.006069802731411229	4.849112	894352	47928	0.003679144157814871	0.0023906585735963583	0.894352	0.047928
KCNIP1	4	0.0030349013657056147	0.861526	993394	615	6.536616084977238e-4	0.002381239757207891	0.993394	6.15e-4
MBD4	6	0.004552352048558422	2.905299	936666	21442	0.002204323975720789	0.002348028072837633	0.936666	0.021442
SLITRK6	6	0.004552352048558422	2.905883	936278	21232	0.0022047670713201822	0.0023475849772382398	0.936278	0.021232
PHF6	5	0.0037936267071320183	1.937393	962881	9098	0.0014699491654021244	0.002323677541729894	0.962881	0.009098
DDR1	4	0.0030349013657056147	0.970491	989288	1261	7.363361153262519e-4	0.002298565250379363	0.989288	0.001261
FAM58A	4	0.0030349013657056147	0.970502	989164	1252	7.363444613050075e-4	0.002298556904400607	0.989164	0.001252
PNKP	6	0.004552352048558422	3.013931	926227	25728	0.002286745827010622	0.0022656062215478	0.926227	0.025728
XPA	6	0.004552352048558422	3.015686	926206	25785	0.0022880773899848256	0.0022642746585735964	0.926206	0.025785
SETD8	6	0.004552352048558422	3.016354	926208	25682	0.0022885842185128985	0.0022637678300455235	0.926208	0.025682
SESN1	6	0.004552352048558422	3.018745	925868	26081	0.002290398330804249	0.002261953717754173	0.925868	0.026081
BRCC3	5	0.0037936267071320183	2.046348	953751	12144	0.0015526160849772383	0.00224101062215478	0.953751	0.012144
CCND2	8	0.006069802731411229	5.061668	872198	60806	0.003840415781487102	0.0022293869499241275	0.872198	0.060806
CDK4	8	0.006069802731411229	5.062299	872677	60326	0.003840894537177542	0.0022289081942336872	0.872677	0.060326
RUNX1T1	11	0.00834597875569044	8.085779	819055	104952	0.006134885432473445	0.0022110933232169947	0.819055	0.104952
SLC25A13	7	0.005311077389984826	4.092035	891877	45971	0.0031047306525037936	0.002206346737481032	0.891877	0.045971
ETV5	7	0.005311077389984826	4.200034	879643	52896	0.0031866722306525034	0.0021244051593323223	0.879643	0.052896
FGF14	4	0.0030349013657056147	1.291805	967347	5820	9.801251896813354e-4	0.0020547761760242793	0.967347	0.00582
HIST1H3B	6	0.004552352048558422	3.339	890349	42959	0.0025333839150227617	0.0020189681335356603	0.890349	0.042959
ZNF703	6	0.004552352048558422	3.339599	890396	43248	0.0025338383915022764	0.0020185136570561456	0.890396	0.043248
RANBP2	5	0.0037936267071320183	2.368713	919843	25353	0.001797202579666161	0.0019964241274658574	0.919843	0.025353
RNF8	4	0.0030349013657056147	1.397565	957012	8709	0.0010603679817905917	0.0019745333839150227	0.957012	0.008709
EPHB4	4	0.0030349013657056147	1.399954	956604	8843	0.0010621805766312595	0.001972720789074355	0.956604	0.008843
ROBO1	3	0.002276176024279211	0.430936	995399	127	3.269620637329287e-4	0.0019492139605462823	0.995399	1.27e-4
GNA11	12	0.009104704097116844	9.478903	764450	148663	0.007191883915022762	0.001912820182094082	0.76445	0.148663
XRCC3	7	0.005311077389984826	4.523919	839646	76200	0.003432411987860395	0.0018786654021244308	0.839646	0.0762
HABP2	7	0.005311077389984826	4.52686	839343	76748	0.0034346433990895295	0.0018764339908952962	0.839343	0.076748
MLLT4	3	0.002276176024279211	0.538863	989448	577	4.0884901365705615e-4	0.0018673270106221549	0.989448	5.77e-4
HIST2H3D	3	0.002276176024279211	0.539387	989483	616	4.092465857359635e-4	0.0018669294385432475	0.989483	6.16e-4
FANCL	6	0.004552352048558422	3.554079	862508	58227	0.0026965698027314115	0.0018557822458270105	0.862508	0.058227
PPP6C	5	0.0037936267071320183	2.587484	891027	37969	0.0019631896813353564	0.001830437025796662	0.891027	0.037969
FAT3	4	0.0030349013657056147	1.616632	930185	17297	0.0012265796661608498	0.0018083216995447649	0.930185	0.017297
UBR5	3	0.002276176024279211	0.645234	980802	1628	4.895553869499241e-4	0.001786620637329287	0.980802	0.001628
AFF1	3	0.002276176024279211	0.64586	980848	1599	4.900303490136571e-4	0.0017861456752655538	0.980848	0.001599
RRAS	5	0.0037936267071320183	2.690993	875943	45683	0.0020417245827010623	0.001751902124430956	0.875943	0.045683
NPRL3	4	0.0030349013657056147	1.7237	915040	22702	0.001307814871016692	0.0017270864946889227	0.91504	0.022702
FUS	7	0.005311077389984826	4.735831	810830	94411	0.0035931949924127467	0.001717882397572079	0.81083	0.094411
CDK2	3	0.002276176024279211	0.752727	968585	3565	5.711130500758725e-4	0.0017050629742033385	0.968585	0.003565
ACVR2A	3	0.002276176024279211	0.753875	968796	3502	5.7198406676783e-4	0.001704191957511381	0.968796	0.003502
SAMD9	3	0.002276176024279211	0.754403	968882	3512	5.723846737481032e-4	0.0017037913505311077	0.968882	0.003512
HMBS	1	7.587253414264037e-4	3.231442	32907	848808	0.0024517769347496207	0.001693051593323217	0.032907	0.848808
RSPO2	5	0.0037936267071320183	2.801045	858643	53850	0.0021252238239757204	0.001668402883156298	0.858643	0.05385
OGG1	4	0.0030349013657056147	1.829686	898146	29312	0.0013882291350531108	0.0016466722306525039	0.898146	0.029312
ACVR1B	4	0.0030349013657056147	1.829905	897567	29397	0.001388395295902883	0.0016465060698027316	0.897567	0.029397
JAZF1	4	0.0030349013657056147	1.830025	897900	29401	0.0013884863429438543	0.0016464150227617604	0.8979	0.029401
CRKL	7	0.005311077389984826	4.843351	794581	104956	0.003674773141122914	0.0016363042488619119	0.794581	0.104956
ID4	3	0.002276176024279211	0.862353	953713	6570	6.542890743550835e-4	0.0016218869499241275	0.953713	0.00657
SDHD	6	0.004552352048558422	3.874982	814924	85706	0.0029400470409711686	0.0016123050075872534	0.814924	0.085706
TLR4	5	0.0037936267071320183	2.906473	841264	63170	0.0022052147192716236	0.0015884119878603947	0.841264	0.06317
LRP1B	10	0.007587253414264037	12.06729	219644	673275	0.009155758725341426	0.001568505311077389	0.219644	0.673275
RHOT1	4	0.0030349013657056147	1.936585	879773	37142	0.001469336115326252	0.0015655652503793627	0.879773	0.037142
ITK	6	0.004552352048558422	3.986225	797019	96892	0.0030244499241274658	0.0015279021244309562	0.797019	0.096892
RINT1	7	0.005311077389984826	5.05923	762701	126924	0.0038385660091047043	0.0014725113808801214	0.762701	0.126924
ABL2	0	0	1.94022	0	872210	0.001472094081942337	0.001472094081942337	0	0.87221
NIN	3	0.002276176024279211	1.07653	916105	16506	8.167905918057662e-4	0.0014593854324734448	0.916105	0.016506
TOP2A	3	0.002276176024279211	1.077034	915913	16617	8.171729893778453e-4	0.0014590030349013656	0.915913	0.016617
NCOA2	3	0.002276176024279211	1.0777	915900	16414	8.176783004552353e-4	0.0014584977238239756	0.9159	0.016414
RRAGC	5	0.0037936267071320183	3.12132	804321	84687	0.0023682245827010623	0.001425402124430956	0.804321	0.084687
USP28	8	0.006069802731411229	6.137082	732597	155031	0.004656359635811836	0.0014134430955993933	0.732597	0.155031
CRTC2	4	0.0030349013657056147	2.152564	838130	56463	0.0016332048558421852	0.0014016965098634295	0.83813	0.056463
ZNF708	4	0.0030349013657056147	2.15337	838450	56259	0.0016338163884673745	0.0014010849772382401	0.83845	0.056259
TDG	4	0.0030349013657056147	2.155347	837757	56527	0.0016353163884673747	0.00139958497723824	0.837757	0.056527
SMARCA2	3	0.002276176024279211	1.184043	893684	24005	8.983634294385432e-4	0.0013778125948406678	0.893684	0.024005
PRAME	3	0.002276176024279211	1.184066	893965	23849	8.983808801213961e-4	0.0013777951441578148	0.893965	0.023849
H3F3C	6	0.004552352048558422	4.199775	761645	120103	0.003186475720789074	0.001365876327769348	0.761645	0.120103
CDH20	2	0.0015174506828528073	0.214872	988400	0	1.630288315629742e-4	0.001354421851289833	0.9884	0
THBS1	2	0.0015174506828528073	0.214872	988400	0	1.630288315629742e-4	0.001354421851289833	0.9884	0
DCLRE1C	5	0.0037936267071320183	3.23029	784072	96433	0.0024509028831562977	0.0013427238239757206	0.784072	0.096433
NEIL1	5	0.0037936267071320183	3.231267	784410	96387	0.0024516441578148708	0.0013419825493171476	0.78441	0.096387
ENG	5	0.0037936267071320183	3.233149	783415	96927	0.0024530720789074354	0.001340554628224583	0.783415	0.096927
MAGI2	0	0	1.724476	0	839008	0.0013084036418816389	0.0013084036418816389	0	0.839008
GEN1	7	0.005311077389984826	5.281056	726431	153082	0.004006871016691958	0.0013042063732928676	0.726431	0.153082
H3F3A	6	0.004552352048558422	4.310811	741550	133617	0.0032707215477996965	0.0012816305007587255	0.74155	0.133617
GBA	6	0.004552352048558422	4.311115	742124	133497	0.00327095220030349	0.001281399848254932	0.742124	0.133497
DYNC1I1	2	0.0015174506828528073	0.322555	967799	1197	2.447306525037936e-4	0.0012727200303490139	0.967799	0.001197
FOXP4	2	0.0015174506828528073	0.322762	967945	1213	2.4488770864946886e-4	0.0012725629742033385	0.96794500000000006	0.001213
MAP3K9	2	0.0015174506828528073	0.322859	967702	1240	2.4496130500758725e-4	0.00127248937784522	0.967702	0.00124
FOXO3	2	0.0015174506828528073	0.323292	967868	1271	2.452898330804249e-4	0.0012721608497723825	0.967868	0.001271
PMAIP1	2	0.0015174506828528073	0.323453	967581	1278	2.454119878603945e-4	0.0012720386949924129	0.967581	0.001278
FGA	2	0.0015174506828528073	0.323969	967506	1204	2.4580349013657055e-4	0.0012716471927162367	0.967506	0.001204
MAFB	5	0.0037936267071320183	3.338565	763292	109551	0.0025330538694992412	0.0012605728376327771	0.763292	0.109551
SDHC	5	0.0037936267071320183	3.339027	762966	109556	0.0025334044006069803	0.001260222306525038	0.762966	0.109556
RBL2	4	0.0030349013657056147	2.36891	793529	80028	0.001797352048558422	0.0012375493171471927	0.793529	0.080028
POLB	4	0.0030349013657056147	2.369013	793066	80182	0.0017974301972685887	0.001237471168437026	0.793066	0.080182
IL10	4	0.0030349013657056147	2.369247	792801	79785	0.0017976077389984825	0.0012372936267071321	0.792801	0.079785
GPR124	4	0.0030349013657056147	2.371137	792600	80436	0.0017990417298937786	0.001235859635811836	0.7926	0.080436
C11orf30	0	0	1.616194	0	820174	0.001226247344461305	0.001226247344461305	0	0.820174
CENPA	3	0.002276176024279211	1.400909	841967	43397	0.0010629051593323217	0.0012132708649468893	0.841967	0.043397
CHD2	3	0.002276176024279211	1.401687	842172	43290	0.0010634954476479513	0.0012126805766312597	0.842172	0.04329
EGR1	2	0.0015174506828528073	0.430412	939994	4500	3.2656449165402126e-4	0.0011908861911987861	0.939994	0.0045
LAMP1	2	0.0015174506828528073	0.430892	939719	4644	3.269286798179059e-4	0.0011905220030349014	0.939719	0.004644
TAL2	2	0.0015174506828528073	0.431471	939880	4542	3.273679817905918e-4	0.0011900827010622155	0.93988	0.004542
SYNE1	7	0.005311077389984826	5.490124	693229	177175	0.004165496206373293	0.0011455811836115328	0.693229	0.177175
SMARCE1	3	0.002276176024279211	1.506591	815103	55419	0.001143088770864947	0.001133087253414264	0.815103	0.055419
EIF4E	3	0.002276176024279211	1.507618	814191	55516	0.0011438679817905918	0.0011323080424886192	0.814191	0.055516
EP400	3	0.002276176024279211	1.508219	814234	55600	0.0011443239757207891	0.0011318520485584219	0.814234	0.0556
MAML2	2	0.0015174506828528073	0.536889	907713	10480	4.073512898330804e-4	0.0011100993930197268	0.907713	0.01048
ETAA1	2	0.0015174506828528073	0.53794	907169	10541	4.0814871016691957e-4	0.0011093019726858878	0.907169	0.010541
PRSS8	2	0.0015174506828528073	0.53828	907049	10544	4.084066767830045e-4	0.0011090440060698029	0.907049	0.010544
HIST1H3I	4	0.0030349013657056147	2.58444	745442	108790	0.0019608801213960546	0.00107402124430956	0.745442	0.10879
KLLN	0	0	1.399796	0	772714	0.0010620606980273142	0.0010620606980273142	0	0.772714
LMO2	0	0	1.398691	0	772508	0.001061222306525038	0.001061222306525038	0	0.772508
RAD51B	3	0.002276176024279211	1.614266	786330	69559	0.0012247845220030348	0.0010513915022761762	0.78633	0.069559
SNCAIP	3	0.002276176024279211	1.616053	785146	69511	0.001226140364188164	0.001050035660091047	0.785146	0.069511
HIST1H3H	3	0.002276176024279211	1.616784	785116	70087	0.0012266949924127466	0.0010494810318664644	0.785116	0.070087
NUTM1	1	7.587253414264037e-4	2.37194	80894	702577	0.0017996509863429438	0.0010409256449165401	0.080894	0.702577
PGBD3	6	0.004552352048558422	4.633008	684353	174854	0.00351518057663126	0.0010371714719271622	0.684353	0.174854
TAZ	2	0.0015174506828528073	0.646238	870539	19448	4.903171471927162e-4	0.001027133535660091	0.870539	0.019448
CHD5	2	0.0015174506828528073	0.646569	870257	19497	4.905682852807283e-4	0.001026882397572079	0.870257	0.019497
NPRL2	2	0.0015174506828528073	0.647007	870197	19383	4.909006069802732e-4	0.0010265500758725342	0.870197	0.019383
NADK	2	0.0015174506828528073	0.647897	869842	19509	4.915758725341425e-4	0.0010258748103186648	0.869842	0.019509
BCL2L12	5	0.0037936267071320183	3.662545	698497	152726	0.002778865705614568	0.0010147610015174505	0.698497	0.152726
TAF1	3	0.002276176024279211	1.721964	755992	84916	0.0013064977238239758	9.696783004552352e-4	0.755992	0.084916
PTK2	3	0.002276176024279211	1.722254	755894	84890	0.0013067177541729892	9.694582701062218e-4	0.755894	0.08489
DKC1	3	0.002276176024279211	1.722439	755837	85035	0.0013068581183611533	9.693179059180577e-4	0.755837	0.085035
GATA4	6	0.004552352048558422	4.73818	664595	189739	0.003594977238239757	9.57374810318665e-4	0.664595	0.189739
NUP214	2	0.0015174506828528073	0.753596	831316	31159	5.717723823975721e-4	9.456783004552353e-4	0.831316	0.031159
KLHL6	2	0.0015174506828528073	0.753665	831308	31167	5.718247344461305e-4	9.456259484066768e-4	0.831308	0.031167
GNA13	2	0.0015174506828528073	0.753879	831147	31205	5.719871016691958e-4	9.454635811836116e-4	0.831147	0.031205
PDK1	2	0.0015174506828528073	0.754311	830813	31669	5.723148710166919e-4	9.451358118361154e-4	0.830813	0.031669
PVRL4	4	0.0030349013657056147	2.799432	694692	141071	0.002124	9.109013657056146e-4	0.694692	0.141071
FGF6	0	0	1.184771	0	715219	8.989157814871017e-4	8.989157814871017e-4	0	0.715219
NRG1	7	0.005311077389984826	5.815848	638080	220954	0.004412631259484066	8.984461305007593e-4	0.63808	0.220954
FN1	0	0	1.182697	0	714154	8.973421851289834e-4	8.973421851289834e-4	0	0.714154
LTK	2	0.0015174506828528073	0.861957	789971	46206	6.539886191198786e-4	8.634620637329287e-4	0.789971	0.046206
CDK5	2	0.0015174506828528073	0.862049	789870	46010	6.540584218512898e-4	8.633922610015175e-4	0.78987	0.04601
PSMD13	2	0.0015174506828528073	0.862074	790564	46231	6.540773899848254e-4	8.633732928679819e-4	0.790564	0.046231
PKHD1	0	0	1.077803	0	680812	8.177564491654021e-4	8.177564491654021e-4	0	0.680812
KLF2	3	0.002276176024279211	1.936126	695259	120408	0.0014689878603945372	8.071881638846738e-4	0.695259	0.120408
FKBP9	3	0.002276176024279211	1.939445	694540	120753	0.0014715060698027315	8.046699544764795e-4	0.69454	0.120753
CD274	6	0.004552352048558422	4.953207	625180	221539	0.0037581236722306526	7.942283763277694e-4	0.62518	0.221539
MST1	2	0.0015174506828528073	0.968952	748268	63435	7.351684370257966e-4	7.822822458270107e-4	0.748268	0.063435
GABRA6	2	0.0015174506828528073	0.96931	748134	63797	7.354400606980273e-4	7.8201062215478e-4	0.748134	0.063797
MAGI1	2	0.0015174506828528073	0.969395	747940	63698	7.355045523520485e-4	7.819461305007588e-4	0.74794	0.063698
COL1A1	2	0.0015174506828528073	0.969582	748641	64036	7.356464339908954e-4	7.81804248861912e-4	0.748641	0.064036
RNF213	2	0.0015174506828528073	0.969881	747968	63936	7.358732928679818e-4	7.815773899848256e-4	0.747968	0.063936
HSD3B1	2	0.0015174506828528073	0.969968	748260	63888	7.359393019726859e-4	7.815113808801214e-4	0.74826	0.063888
BOD1L1	2	0.0015174506828528073	0.970682	747473	64105	7.364810318664644e-4	7.809696509863429e-4	0.747473	0.064105
FAH	2	0.0015174506828528073	3.017895	178695	593926	0.0022897534142640365	7.723027314112292e-4	0.178695	0.593926
HSP90AA1	0	0	0.9696	0	641265	7.35660091047041e-4	7.35660091047041e-4	0	0.641265
TAF1L	3	0.002276176024279211	2.044198	663793	139876	0.0015509848254931717	7.251911987860393e-4	0.663793	0.139876
RHPN2	3	0.002276176024279211	2.045611	663473	140951	0.001552056904400607	7.241191198786041e-4	0.663473	0.140951
CHD4	1	7.587253414264037e-4	1.939071	128443	592026	0.0014712223065250379	7.124969650986342e-4	0.128443	0.592026
CDK9	2	0.0015174506828528073	1.075165	706699	83655	8.157549317147192e-4	7.016957511380882e-4	0.706699	0.083655
PAX8	1	7.587253414264037e-4	0.107059	892941	0	8.122837632776935e-5	6.774969650986343e-4	0.892941	0
MLF1	1	7.587253414264037e-4	0.107431	892569	0	8.151062215477996e-5	6.772147192716237e-4	0.892569	0
MUC1	1	7.587253414264037e-4	0.107431	892569	0	8.151062215477996e-5	6.772147192716237e-4	0.892569	0
DDX41	1	7.587253414264037e-4	0.107641	892359	0	8.166995447647951e-5	6.770553869499241e-4	0.892359	0
ETS1	1	7.587253414264037e-4	0.107641	892359	0	8.166995447647951e-5	6.770553869499241e-4	0.892359	0
FGF10	1	7.587253414264037e-4	0.107641	892359	0	8.166995447647951e-5	6.770553869499241e-4	0.892359	0
PRKACA	1	7.587253414264037e-4	0.107641	892359	0	8.166995447647951e-5	6.770553869499241e-4	0.892359	0
PTPN1	1	7.587253414264037e-4	0.107641	892359	0	8.166995447647951e-5	6.770553869499241e-4	0.892359	0
YWHAE	1	7.587253414264037e-4	0.107641	892359	0	8.166995447647951e-5	6.770553869499241e-4	0.892359	0
OLIG2	1	7.587253414264037e-4	0.107643	892357	0	8.167147192716237e-5	6.770538694992413e-4	0.892357	0
TRGJP	1	7.587253414264037e-4	0.107732	892268	0	8.173899848254931e-5	6.769863429438544e-4	0.892268	0
ZMYM3	1	7.587253414264037e-4	0.107811	892189	0	8.179893778452201e-5	6.769264036418816e-4	0.892189	0
AJUBA	1	7.587253414264037e-4	0.107865	892135	0	8.183990895295903e-5	6.768854324734447e-4	0.892135	0
SAMD9L	1	7.587253414264037e-4	0.107865	892135	0	8.183990895295903e-5	6.768854324734447e-4	0.892135	0
SMARCAL1	1	7.587253414264037e-4	0.107865	892135	0	8.183990895295903e-5	6.768854324734447e-4	0.892135	0
TFEB	1	7.587253414264037e-4	0.107865	892135	0	8.183990895295903e-5	6.768854324734447e-4	0.892135	0
XBP1	1	7.587253414264037e-4	0.107865	892135	0	8.183990895295903e-5	6.768854324734447e-4	0.892135	0
CYP19A1	1	7.587253414264037e-4	0.107872	892128	0	8.184522003034902e-5	6.768801213960546e-4	0.892128	0
HLF	1	7.587253414264037e-4	0.108108	891892	0	8.202427921092565e-5	6.76701062215478e-4	0.891892	0
KLF6	1	7.587253414264037e-4	0.108108	891892	0	8.202427921092565e-5	6.76701062215478e-4	0.891892	0
NUMA1	0	0	0.861106	0	598522	6.533429438543248e-4	6.533429438543248e-4	0	0.598522
MN1	0	0	0.860706	0	597739	6.530394537177541e-4	6.530394537177541e-4	0	0.597739
ID3	1	7.587253414264037e-4	1.829514	144417	560219	0.0013880986342943854	6.293732928679817e-4	0.144417	0.560219
UBE2T	2	0.0015174506828528073	1.183834	665157	106846	8.982048558421852e-4	6.192458270106221e-4	0.665157	0.106846
LCK	1	7.587253414264037e-4	0.214587	796770	11357	1.628125948406677e-4	5.95912746585736e-4	0.79677	0.011357
TLX1	1	7.587253414264037e-4	0.214864	796802	11666	1.630227617602428e-4	5.957025796661608e-4	0.796802	0.011666
PTCH2	1	7.587253414264037e-4	0.215107	796463	11570	1.632071320182094e-4	5.955182094081943e-4	0.796463	0.01157
G6PD	1	7.587253414264037e-4	0.215138	796231	11369	1.632306525037936e-4	5.954946889226101e-4	0.796231	0.011369
RRM1	1	7.587253414264037e-4	0.215214	796302	11516	1.6328831562974203e-4	5.954370257966617e-4	0.796302	0.011516
PAXIP1-AS2	1	7.587253414264037e-4	0.215227	796238	11465	1.6329817905918058e-4	5.954271623672231e-4	0.796238	0.011465
HLA-C	1	7.587253414264037e-4	0.215444	796187	11631	1.634628224582701e-4	5.952625189681336e-4	0.796187	0.011631
APOBEC3G	1	7.587253414264037e-4	0.215496	796043	11539	1.6350227617602426e-4	5.952230652503794e-4	0.796043	0.011539
EBF1	1	7.587253414264037e-4	0.215496	796043	11539	1.6350227617602426e-4	5.952230652503794e-4	0.796043	0.011539
MAP3K5	1	7.587253414264037e-4	0.215496	796043	11539	1.6350227617602426e-4	5.952230652503794e-4	0.796043	0.011539
PTPRB	1	7.587253414264037e-4	0.215496	796043	11539	1.6350227617602426e-4	5.952230652503794e-4	0.796043	0.011539
USP7	1	7.587253414264037e-4	0.215496	796043	11539	1.6350227617602426e-4	5.952230652503794e-4	0.796043	0.011539
UGT1A1	1	7.587253414264037e-4	0.215508	796242	11750	1.635113808801214e-4	5.952139605462823e-4	0.796242	0.01175
HSPA5	1	7.587253414264037e-4	0.21554	795896	11436	1.6353566009104706e-4	5.951896813353566e-4	0.795896	0.011436
THADA	1	7.587253414264037e-4	0.215607	796176	11783	1.635864946889226e-4	5.951388467374811e-4	0.796176	0.011783
IL2RB	1	7.587253414264037e-4	0.215645	795911	11556	1.6361532625189682e-4	5.951100151745069e-4	0.795911	0.011556
DEK	1	7.587253414264037e-4	0.215923	795610	11533	1.6382625189681336e-4	5.948990895295903e-4	0.79561	0.011533
TCF12	1	7.587253414264037e-4	0.215937	795504	11441	1.638368740515933e-4	5.948884673748103e-4	0.795504	0.011441
GAB1	1	7.587253414264037e-4	0.215944	795924	11868	1.638421851289833e-4	5.948831562974204e-4	0.795924	0.011868
PBX1	1	7.587253414264037e-4	0.215953	795727	11680	1.6384901365705615e-4	5.948763277693475e-4	0.795727	0.01168
MT-ND5	1	7.587253414264037e-4	0.216029	795542	11571	1.6390667678300454e-4	5.948186646433991e-4	0.795542	0.011571
SPRTN	1	7.587253414264037e-4	0.216109	795468	11577	1.6396737481031866e-4	5.94757966616085e-4	0.795468	0.011577
MYH11	0	0	0.754421	0	550445	5.723983308042489e-4	5.723983308042489e-4	0	0.550445
GSTM5	0	0	0.753333	0	549806	5.71572837632777e-4	5.71572837632777e-4	0	0.549806
PRSS1	1	7.587253414264037e-4	1.723294	160924	526981	0.001307506828528073	5.487814871016693e-4	0.160924	0.526981
ERCC1	2	0.0015174506828528073	1.290915	624222	130810	9.794499241274658e-4	5.380007587253415e-4	0.624222	0.13081
BCL9	2	0.0015174506828528073	1.291001	624188	130676	9.795151745068285e-4	5.379355083459788e-4	0.624188	0.130676
HFE	2	0.0015174506828528073	1.291416	623974	131083	9.798300455235204e-4	5.376206373292869e-4	0.623974	0.131083
HIST1H3F	2	0.0015174506828528073	1.291548	623917	131259	9.799301972685888e-4	5.375204855842185e-4	0.623917	0.131259
C19orf40	2	0.0015174506828528073	1.291973	623571	131174	9.80252655538695e-4	5.371980273141124e-4	0.623571	0.131174
STAT4	2	0.0015174506828528073	1.293607	623533	131552	9.814924127465856e-4	5.359582701062217e-4	0.623533	0.131552
FANCE	5	0.0037936267071320183	5.704847	311624	512771	0.004328411987860395	5.347852807283766e-4	0.311624	0.512771
TRIM37	5	0.0037936267071320183	5.70402	311757	512069	0.004327784522003035	5.341578148710165e-4	0.311757	0.512069
RPL22	1	7.587253414264037e-4	0.322437	710850	32040	2.446411229135053e-4	5.140842185128984e-4	0.71085	0.03204
HDAC9	1	7.587253414264037e-4	0.322675	710954	32408	2.4482169954476477e-4	5.139036418816389e-4	0.710954	0.032408
PDGFB	1	7.587253414264037e-4	0.322695	710781	32234	2.448368740515933e-4	5.138884673748104e-4	0.710781	0.032234
BLNK	1	7.587253414264037e-4	0.322815	710460	32041	2.449279210925645e-4	5.137974203338392e-4	0.71046	0.032041
SOS2	1	7.587253414264037e-4	0.323073	710558	32410	2.451236722306525e-4	5.136016691957511e-4	0.710558	0.03241
MLLT3	1	7.587253414264037e-4	0.323079	710495	32359	2.4512822458270107e-4	5.135971168437027e-4	0.710495	0.032359
SLFN11	1	7.587253414264037e-4	0.323153	710296	32238	2.451843702579666e-4	5.135409711684371e-4	0.710296	0.032238
MTR	1	7.587253414264037e-4	0.323166	710387	32289	2.4519423368740516e-4	5.135311077389985e-4	0.710387	0.032289
USP9X	1	7.587253414264037e-4	0.323271	709981	31997	2.452738998482549e-4	5.134514415781488e-4	0.709981	0.031997
ZBTB20	1	7.587253414264037e-4	0.323297	710613	32610	2.4529362670713204e-4	5.134317147192716e-4	0.710613	0.03261
FZR1	1	7.587253414264037e-4	0.323382	710056	32248	2.453581183611533e-4	5.133672230652503e-4	0.710056	0.032248
PER1	1	7.587253414264037e-4	0.323477	710170	32397	2.4543019726858877e-4	5.132951441578149e-4	0.71017	0.032397
GRM8	1	7.587253414264037e-4	0.323492	710209	32439	2.4544157814871016e-4	5.132837632776934e-4	0.710209	0.032439
NIPBL	1	7.587253414264037e-4	0.32352	710083	32329	2.454628224582701e-4	5.132625189681336e-4	0.710083	0.032329
TSHZ2	1	7.587253414264037e-4	0.323543	710074	32397	2.454802731411229e-4	5.132450682852807e-4	0.710074	0.032397
DGKH	1	7.587253414264037e-4	0.323561	709776	32035	2.454939301972686e-4	5.13231411229135e-4	0.709776	0.032035
FRS2	1	7.587253414264037e-4	0.323692	709777	32198	2.4559332321699544e-4	5.131320182094083e-4	0.709777	0.032198
CAMK1	1	7.587253414264037e-4	0.323724	709692	32169	2.456176024279211e-4	5.131077389984826e-4	0.709692	0.032169
CREB1	1	7.587253414264037e-4	0.323862	710012	32580	2.457223065250379e-4	5.130030349013658e-4	0.710012	0.03258
RBM15	1	7.587253414264037e-4	0.32403	709454	32249	2.4584977238239754e-4	5.128755690440061e-4	0.709454	0.032249
ZNF521	0	0	0.646822	0	495992	4.907602427921092e-4	4.907602427921092e-4	0	0.495992
FIP1L1	0	0	0.644417	0	494330	4.889355083459787e-4	4.889355083459787e-4	0	0.49433
PTP4A1	2	0.0015174506828528073	1.400754	583441	157677	0.0010627875569044006	4.5466312594840677e-4	0.583441	0.157677
PAK3	2	0.0015174506828528073	1.401034	583709	158045	0.001063	4.544506828528074e-4	0.583709	0.158045
MERTK	1	7.587253414264037e-4	0.430207	634330	59835	3.2640895295902884e-4	4.3231638846737483e-4	0.63433	0.059835
NAB2	1	7.587253414264037e-4	0.430423	634449	59991	3.2657283763277696e-4	4.321525037936267e-4	0.634449	0.059991
PTPRK	1	7.587253414264037e-4	0.430463	634158	59907	3.26603186646434e-4	4.3212215477996966e-4	0.634158	0.059907
PTPRO	1	7.587253414264037e-4	0.430609	633774	59662	3.267139605462823e-4	4.320113808801214e-4	0.633774	0.059662
TRIP11	1	7.587253414264037e-4	0.430812	634130	60094	3.268679817905918e-4	4.3185735963581186e-4	0.63413	0.060094
CYP2D6	1	7.587253414264037e-4	0.431025	633386	59741	3.270295902883156e-4	4.3169575113808804e-4	0.633386	0.059741
ZSWIM4	1	7.587253414264037e-4	0.431032	633761	60072	3.270349013657056e-4	4.3169044006069804e-4	0.633761	0.060072
HSP90AB1	1	7.587253414264037e-4	0.431066	633771	60057	3.270606980273141e-4	4.3166464339908955e-4	0.633771	0.060057
MMP2	1	7.587253414264037e-4	0.431305	633311	59844	3.2724203338391504e-4	4.3148330804248863e-4	0.633311	0.059844
TTYH1	1	7.587253414264037e-4	0.431334	633584	60211	3.272640364188164e-4	4.314613050075873e-4	0.633584	0.060211
NAV3	1	7.587253414264037e-4	0.43134	633763	60309	3.2726858877086493e-4	4.3145675265553873e-4	0.633763	0.060309
ASH2L	1	7.587253414264037e-4	0.431357	633519	60156	3.272814871016692e-4	4.314438543247345e-4	0.633519	0.060156
HIF1A	1	7.587253414264037e-4	0.431457	633475	60233	3.273573596358118e-4	4.3136798179059185e-4	0.633475	0.060233
CUL4A	1	7.587253414264037e-4	0.431492	633147	59948	3.2738391502276176e-4	4.313414264036419e-4	0.633147	0.059948
TSHZ3	1	7.587253414264037e-4	0.431533	633391	60238	3.2741502276176026e-4	4.313103186646434e-4	0.633391	0.060238
ZMYM2	1	7.587253414264037e-4	0.431681	633245	60264	3.2752731411229134e-4	4.3119802731411233e-4	0.633245	0.060264
WISP3	1	7.587253414264037e-4	0.43187	632792	59924	3.276707132018209e-4	4.3105462822458276e-4	0.632792	0.059924
MLLT1	0	0	0.53905	0	434624	4.089908952959029e-4	4.089908952959029e-4	0	0.434624
CNOT3	0	0	0.539001	0	435032	4.08953717754173e-4	4.08953717754173e-4	0	0.435032
MTRR	0	0	0.538824	0	434754	4.088194233687405e-4	4.088194233687405e-4	0	0.434754
C9orf66	0	0	0.538475	0	434801	4.0855462822458275e-4	4.0855462822458275e-4	0	0.434801
BCR	0	0	0.537662	0	433925	4.07937784522003e-4	4.07937784522003e-4	0	0.433925
RYBP	3	0.002276176024279211	2.476586	542586	231039	0.0018790485584218514	0.00039712746585735957	0.542586	0.231039
TAL1	3	0.002276176024279211	2.478642	542425	230827	0.0018806084977238237	3.955675265553873e-4	0.542425	0.230827
SH2D1A	3	0.002276176024279211	2.478807	542066	231325	0.0018807336874051596	3.954423368740514e-4	0.542066	0.231325
RHOH	1	7.587253414264037e-4	1.508713	202557	454990	0.0011446987860394538	3.859734446130501e-4	0.202557	0.45499
IKZF3	2	0.0015174506828528073	1.506423	545788	185328	0.0011429613050075874	3.7448937784521994e-4	0.545788	0.185328
SQSTM1	2	0.0015174506828528073	1.506469	545932	185073	0.0011429962063732929	3.7445447647951446e-4	0.545932	0.185073
ZFHX4	2	0.0015174506828528073	1.510369	544568	186161	0.001145955235204856	3.714954476479514e-4	0.544568	0.186161
HOOK3	1	7.587253414264037e-4	0.537199	566668	92769	4.075864946889226e-4	3.5113884673748105e-4	0.566668	0.092769
TRIM24	1	7.587253414264037e-4	0.537398	566363	92544	4.077374810318665e-4	3.5098786039453717e-4	0.566363	0.092544
DPYD	1	7.587253414264037e-4	0.537865	565925	92721	4.0809180576631263e-4	3.5063353566009103e-4	0.565925	0.092721
PAX7	1	7.587253414264037e-4	0.537969	565521	92509	4.0817071320182097e-4	3.505546282245827e-4	0.565521	0.092509
SEPT9	1	7.587253414264037e-4	0.538251	565696	93022	4.0838467374810323e-4	3.5034066767830043e-4	0.565696	0.093022
ITGA9	1	7.587253414264037e-4	0.538382	565898	93323	4.0848406676783006e-4	3.502412746585736e-4	0.565898	0.093323
NLRP1	1	7.587253414264037e-4	0.538532	565926	93165	4.08597875569044e-4	3.501274658573597e-4	0.565926	0.093165
NCKAP5	1	7.587253414264037e-4	0.538555	565659	93149	4.0861532625189684e-4	0.00035011001517450683	0.565659	0.093149
KBTBD4	1	7.587253414264037e-4	0.539036	565267	92989	4.0898027314112287e-4	3.497450682852808e-4	0.565267	0.092989
CDH11	1	7.587253414264037e-4	0.539541	564799	93274	4.093634294385433e-4	3.4936191198786036e-4	0.564799	0.093274
PRDM16	1	7.587253414264037e-4	0.539639	565106	93535	4.0943778452200304e-4	3.492875569044006e-4	0.565106	0.093535
CDKN2C	4	0.0030349013657056147	3.554273	517729	279382	0.002696716995447648	3.381843702579667e-4	0.517729	0.279382
SGK1	0	0	0.431581	0	366614	3.274514415781487e-4	3.274514415781487e-4	0	0.366614
PPP2R2A	0	0	0.431514	0	366393	3.2740060698027316e-4	3.2740060698027316e-4	0	0.366393
EPHA2	0	0	0.431501	0	366564	3.273907435508346e-4	3.273907435508346e-4	0	0.366564
CDH23	0	0	0.431482	0	366707	3.2737632776934746e-4	3.2737632776934746e-4	0	0.366707
TYRO3	0	0	0.431141	0	366074	3.271176024279211e-4	3.271176024279211e-4	0	0.366074
DST	0	0	0.431129	0	366280	3.2710849772382396e-4	3.2710849772382396e-4	0	0.36628
HDAC1	0	0	0.431029	0	366181	3.270326251896813e-4	3.270326251896813e-4	0	0.366181
PKD1L2	0	0	0.43073	0	366169	3.2680576631259487e-4	3.2680576631259487e-4	0	0.366169
BRINP3	0	0	0.43067	0	366157	3.267602427921093e-4	3.267602427921093e-4	0	0.366157
INSIG1	0	0	0.430578	0	365731	3.2669044006069804e-4	3.2669044006069804e-4	0	0.365731
RALGDS	0	0	0.430572	0	366101	3.266858877086495e-4	3.266858877086495e-4	0	0.366101
SNX31	0	0	0.430558	0	366210	3.266752655538695e-4	3.266752655538695e-4	0	0.36621
SPI1	0	0	0.430398	0	365974	3.2655386949924126e-4	3.2655386949924126e-4	0	0.365974
UMODL1	0	0	0.430374	0	366015	3.26535660091047e-4	3.26535660091047e-4	0	0.366015
SOX11	0	0	0.430372	0	365760	3.2653414264036416e-4	3.2653414264036416e-4	0	0.36576
DDX3X	0	0	0.430282	0	365917	0.00032646585735963583	0.00032646585735963583	0	0.365917
IL21R	0	0	0.430146	0	365558	3.263626707132018e-4	3.263626707132018e-4	0	0.365558
TNK2	0	0	0.429942	0	365445	3.262078907435508e-4	3.262078907435508e-4	0	0.365445
CDH2	0	0	0.429921	0	365415	3.261919575113809e-4	3.261919575113809e-4	0	0.365415
NUP98	0	0	0.429883	0	365667	3.261631259484067e-4	3.261631259484067e-4	0	0.365667
KIF1B	10	0.007587253414264037	9.587031	505944	362693	0.007273923368740515	3.1333004552352127e-4	0.505944	0.362693
KEL	1	7.587253414264037e-4	1.401191	226987	416529	0.001063119119878604	3.043937784522003e-4	0.226987	0.416529
SBDS	2	0.0015174506828528073	1.61572	508198	214461	0.001225887708649469	2.915629742033384e-4	0.508198	0.214461
H3F3B	2	0.0015174506828528073	1.616352	507842	214291	0.0012263672230652504	2.910834597875569e-4	0.507842	0.214291
MAF	2	0.0015174506828528073	2.36989	298222	428038	0.0017980955993930196	2.8064491654021225e-4	0.298222	0.428038
BAI3	1	7.587253414264037e-4	0.645256	504894	129185	4.895720789074356e-4	2.691532625189681e-4	0.504894	0.129185
CDH5	1	7.587253414264037e-4	0.646349	504417	129696	4.904013657056146e-4	2.683239757207891e-4	0.504417	0.129696
SOX10	1	7.587253414264037e-4	0.647135	503834	129831	4.909977238239758e-4	2.677276176024279e-4	0.503834	0.129831
FGF12	1	7.587253414264037e-4	0.647636	503184	129671	4.913778452200303e-4	2.673474962063733e-4	0.503184	0.129671
RASA2	0	0	0.324419	0	290520	2.4614491654021244e-4	2.4614491654021244e-4	0	0.29052
INSRR	0	0	0.324252	0	290500	2.460182094081942e-4	2.460182094081942e-4	0	0.2905
ZBTB2	0	0	0.323885	0	290451	2.457397572078907e-4	2.457397572078907e-4	0	0.290451
LTF	0	0	0.323684	0	289965	2.4558725341426404e-4	2.4558725341426404e-4	0	0.289965
CD22	0	0	0.323277	0	289652	2.452784522003035e-4	2.452784522003035e-4	0	0.289652
MARK1	0	0	0.323138	0	289546	2.451729893778452e-4	2.451729893778452e-4	0	0.289546
TPR	0	0	0.323113	0	289619	2.4515402124430957e-4	2.4515402124430957e-4	0	0.289619
FLI1	0	0	0.323094	0	289574	2.4513960546282247e-4	2.4513960546282247e-4	0	0.289574
LMO3	0	0	0.323049	0	289381	2.451054628224583e-4	2.451054628224583e-4	0	0.289381
ITGB2	0	0	0.323014	0	289606	2.450789074355084e-4	2.450789074355084e-4	0	0.289606
CLTCL1	0	0	0.323002	0	289301	2.4506980273141123e-4	2.4506980273141123e-4	0	0.289301
TLR2	0	0	0.322761	0	289422	2.4488694992412746e-4	2.4488694992412746e-4	0	0.289422
TEX12	0	0	0.322756	0	289410	2.448831562974203e-4	2.448831562974203e-4	0	0.28941
PARP3	0	0	0.322618	0	289318	2.447784522003035e-4	2.447784522003035e-4	0	0.289318
ESPL1	0	0	0.322605	0	289325	2.4476858877086493e-4	2.4476858877086493e-4	0	0.289325
NCOA1	0	0	0.322559	0	289099	2.4473368740515934e-4	2.4473368740515934e-4	0	0.289099
PLEKHG5	0	0	0.322504	0	288962	2.446919575113809e-4	2.446919575113809e-4	0	0.288962
MKL1	0	0	0.32238	0	289026	2.44597875569044e-4	2.44597875569044e-4	0	0.289026
PLAG1	0	0	0.322231	0	288897	2.444848254931715e-4	2.444848254931715e-4	0	0.288897
REST	0	0	0.321807	0	288598	2.441631259484067e-4	2.441631259484067e-4	0	0.288598
XRCC6	3	0.002276176024279211	2.692391	485986	280329	0.0020427852807283764	2.333907435508346e-4	0.485986	0.280329
CSMD3	3	0.002276176024279211	2.6927	485372	280311	0.002043019726858877	2.33156297420334e-4	0.485372	0.280311
DCC	1	7.587253414264037e-4	1.292663	254535	376360	9.807761760242792e-4	2.2205083459787551e-4	0.254535	0.37636
HIST1H3D	1	7.587253414264037e-4	1.289242	255039	375376	9.781805766312594e-4	2.1945523520485572e-4	0.255039	0.375376
DNAH9	2	0.0015174506828528073	1.720554	473828	242986	0.0013054279210925645	2.1202276176024285e-4	0.473828	0.242986
SS18	2	0.0015174506828528073	1.725161	472746	244932	0.0013089233687405158	2.0852731411229153e-4	0.472746	0.244932
CDK1	1	7.587253414264037e-4	0.752918	450937	168510	5.71257966616085e-4	1.874673748103187e-4	0.450937	0.16851
TRRAP	1	7.587253414264037e-4	0.753409	450959	169070	5.716305007587253e-4	1.8709484066767833e-4	0.450959	0.16907
C1orf86	1	7.587253414264037e-4	0.753601	450084	168703	5.717761760242792e-4	1.8694916540212445e-4	0.450084	0.168703
CASC5	1	7.587253414264037e-4	0.753737	450182	169029	5.718793626707132e-4	1.8684597875569047e-4	0.450182	0.169029
MYH9	1	7.587253414264037e-4	0.754225	450190	169216	5.722496206373293e-4	1.8647572078907433e-4	0.45019	0.169216
ALB	1	7.587253414264037e-4	0.754544	450244	169576	5.724916540212443e-4	1.8623368740515933e-4	0.450244	0.169576
MAP3K7	1	7.587253414264037e-4	0.755039	450153	169601	5.728672230652504e-4	1.8585811836115324e-4	0.450153	0.169601
PLCB4	0	0	0.216096	0	204423	1.6395751138088014e-4	1.6395751138088014e-4	0	0.204423
TIPARP	0	0	0.215939	0	204383	1.6383839150227618e-4	1.6383839150227618e-4	0	0.204383
CYP2C19	0	0	0.215888	0	204212	1.6379969650986344e-4	1.6379969650986344e-4	0	0.204212
USP6	0	0	0.215801	0	204091	1.6373368740515932e-4	1.6373368740515932e-4	0	0.204091
PTGS2	0	0	0.2158	0	204241	1.637329286798179e-4	1.637329286798179e-4	0	0.204241
HIST1H1E	0	0	0.215772	0	204344	1.6371168437025795e-4	1.6371168437025795e-4	0	0.204344
EML4	0	0	0.215716	0	204123	1.6366919575113809e-4	1.6366919575113809e-4	0	0.204123
PAX3	0	0	0.21569	0	203812	1.63649468892261e-4	1.63649468892261e-4	0	0.203812
GUCY1A2	0	0	0.215684	0	204206	1.6364491654021244e-4	1.6364491654021244e-4	0	0.204206
IL3	0	0	0.215595	0	204024	1.635773899848255e-4	1.635773899848255e-4	0	0.204024
HSPA2	0	0	0.215591	0	203722	1.635743550834598e-4	1.635743550834598e-4	0	0.203722
MBD1	0	0	0.215587	0	204099	1.6357132018209408e-4	1.6357132018209408e-4	0	0.204099
CTR9	0	0	0.215583	0	204013	1.6356828528072838e-4	1.6356828528072838e-4	0	0.204013
ITGB3	0	0	0.215575	0	204031	1.6356221547799695e-4	1.6356221547799695e-4	0	0.204031
KCNJ5	0	0	0.215553	0	203913	1.6354552352048558e-4	1.6354552352048558e-4	0	0.203913
MAPK8	0	0	0.215506	0	203835	1.6350986342943854e-4	1.6350986342943854e-4	0	0.203835
CLDN18	0	0	0.215491	0	203865	1.6349848254931714e-4	1.6349848254931714e-4	0	0.203865
TBX22	0	0	0.215457	0	203838	1.6347268588770865e-4	1.6347268588770865e-4	0	0.203838
GID4	0	0	0.215411	0	203753	1.6343778452200303e-4	1.6343778452200303e-4	0	0.203753
EPHB6	0	0	0.215394	0	203847	1.6342488619119878e-4	1.6342488619119878e-4	0	0.203847
RPN1	0	0	0.215345	0	203644	1.633877086494689e-4	1.633877086494689e-4	0	0.203644
STK36	0	0	0.21533	0	203776	1.633763277693475e-4	1.633763277693475e-4	0	0.203776
TET3	0	0	0.215309	0	203840	1.6336039453717754e-4	1.6336039453717754e-4	0	0.20384
KLF5	0	0	0.215299	0	203724	1.6335280728376327e-4	1.6335280728376327e-4	0	0.203724
BCL2L2	0	0	0.215261	0	203701	1.6332397572078907e-4	1.6332397572078907e-4	0	0.203701
PRCC	0	0	0.215249	0	203563	1.6331487101669195e-4	1.6331487101669195e-4	0	0.203563
CRBN	0	0	0.215246	0	203678	1.6331259484066767e-4	1.6331259484066767e-4	0	0.203678
ITGA10	0	0	0.215246	0	203678	1.6331259484066767e-4	1.6331259484066767e-4	0	0.203678
IRF8	0	0	0.21524	0	203526	1.633080424886191e-4	1.633080424886191e-4	0	0.203526
TRIM33	0	0	0.215216	0	203454	1.6328983308042488e-4	1.6328983308042488e-4	0	0.203454
PHLPP2	0	0	0.215213	0	203603	1.632875569044006e-4	1.632875569044006e-4	0	0.203603
BIRC2	0	0	0.215176	0	203574	1.6325948406676783e-4	1.6325948406676783e-4	0	0.203574
PCDHAC2	0	0	0.215163	0	203726	1.6324962063732928e-4	1.6324962063732928e-4	0	0.203726
MLLT10	0	0	0.215147	0	203577	1.6323748103186646e-4	1.6323748103186646e-4	0	0.203577
TGFB1	0	0	0.215064	0	203621	1.6317450682852807e-4	1.6317450682852807e-4	0	0.203621
TPM3	0	0	0.215006	0	203387	1.6313050075872533e-4	1.6313050075872533e-4	0	0.203387
SSX4	0	0	0.214953	0	203430	1.6309028831562974e-4	1.6309028831562974e-4	0	0.20343
PSIP1	0	0	0.214886	0	203266	1.6303945371775417e-4	1.6303945371775417e-4	0	0.203266
SLX1A	0	0	0.214858	0	203313	1.6301820940819423e-4	1.6301820940819423e-4	0	0.203313
MARK4	0	0	0.214823	0	203331	1.629916540212443e-4	1.629916540212443e-4	0	0.203331
EZR	0	0	0.214602	0	203047	1.6282397572078906e-4	1.6282397572078906e-4	0	0.203047
EPOR	0	0	0.214396	0	202832	1.6266767830045524e-4	1.6266767830045524e-4	0	0.202832
AKAP9	1	7.587253414264037e-4	1.184682	285624	335431	8.988482549317147e-4	1.40122913505311e-4	0.285624	0.335431
ADAMTS20	1	7.587253414264037e-4	1.184286	285444	335544	8.985477996965098e-4	1.3982245827010617e-4	0.285444	0.335544
TCEB1	1	7.587253414264037e-4	1.183085	285884	334756	8.976365705614567e-4	1.3891122913505308e-4	0.285884	0.334756
SLIT2	2	0.0015174506828528073	1.830245	440298	274270	0.001388653262518968	1.287974203338393e-4	0.440298	0.27427
SMC1A	2	0.0015174506828528073	1.831625	439114	275170	0.0013897003034901367	1.2775037936267066e-4	0.439114	0.27517
PDE4DIP	1	7.587253414264037e-4	0.860116	402876	209945	6.525918057663126e-4	1.0613353566009105e-4	0.402876	0.209945
ARFRP1	1	7.587253414264037e-4	0.860593	401809	209476	6.52953717754173e-4	1.0577162367223067e-4	0.401809	0.209476
LPHN3	1	7.587253414264037e-4	0.861697	401938	210393	0.00065379135053110775	1.0493399089529592e-4	0.401938	0.210393
SETDB1	1	7.587253414264037e-4	0.861705	402090	210475	6.537974203338391e-4	1.0492792109256452e-4	0.40209	0.210475
ATXN7	1	7.587253414264037e-4	0.861717	401406	209749	6.538065250379362e-4	1.0491881638846742e-4	0.401406	0.209749
CACNA1E	1	7.587253414264037e-4	0.86273	401278	210457	6.545751138088013e-4	1.041502276176024e-4	0.401278	0.210457
LIFR	1	7.587253414264037e-4	0.863175	400894	210445	6.54912746585736e-4	1.0381259484066772e-4	0.400894	0.210445
FGF5	0	0	0.108293	0	108293	8.216464339908953e-5	8.216464339908953e-5	0	0.108293
HDAC2	0	0	0.108293	0	108293	8.216464339908953e-5	8.216464339908953e-5	0	0.108293
ANKRD24	0	0	0.108081	0	108081	8.200379362670712e-5	8.200379362670712e-5	0	0.108081
KIAA1549	0	0	0.108062	0	108062	8.198937784522004e-5	8.198937784522004e-5	0	0.108062
MCM4	0	0	0.108062	0	108062	8.198937784522004e-5	8.198937784522004e-5	0	0.108062
RPL10	0	0	0.108056	0	108056	8.198482549317147e-5	8.198482549317147e-5	0	0.108056
CBLC	0	0	0.107996	0	107996	8.193930197268589e-5	8.193930197268589e-5	0	0.107996
ARNT	0	0	0.107991	0	107991	8.193550834597876e-5	8.193550834597876e-5	0	0.107991
BCL3	0	0	0.10799	0	107990	8.193474962063732e-5	8.193474962063732e-5	0	0.10799
DDIT3	0	0	0.107987	0	107987	8.193247344461305e-5	8.193247344461305e-5	0	0.107987
GNAI3	0	0	0.107987	0	107987	8.193247344461305e-5	8.193247344461305e-5	0	0.107987
HDAC4	0	0	0.107987	0	107987	8.193247344461305e-5	8.193247344461305e-5	0	0.107987
LEF1	0	0	0.107987	0	107987	8.193247344461305e-5	8.193247344461305e-5	0	0.107987
SCG5	0	0	0.107952	0	107952	8.190591805766313e-5	8.190591805766313e-5	0	0.107952
SMUG1	0	0	0.107901	0	107901	8.186722306525037e-5	8.186722306525037e-5	0	0.107901
COL2A1	0	0	0.107855	0	107855	8.183232169954477e-5	8.183232169954477e-5	0	0.107855
EDNRB	0	0	0.107855	0	107855	8.183232169954477e-5	8.183232169954477e-5	0	0.107855
MAP3K2	0	0	0.107855	0	107855	8.183232169954477e-5	8.183232169954477e-5	0	0.107855
PRKCH	0	0	0.107855	0	107855	8.183232169954477e-5	8.183232169954477e-5	0	0.107855
SIN3A	0	0	0.107855	0	107855	8.183232169954477e-5	8.183232169954477e-5	0	0.107855
TYK2	0	0	0.107855	0	107855	8.183232169954477e-5	8.183232169954477e-5	0	0.107855
SRY	0	0	0.107802	0	107802	8.179210925644916e-5	8.179210925644916e-5	0	0.107802
BCL11A	0	0	0.107783	0	107783	8.177769347496207e-5	8.177769347496207e-5	0	0.107783
CHIC2	0	0	0.107783	0	107783	8.177769347496207e-5	8.177769347496207e-5	0	0.107783
IL6ST	0	0	0.107783	0	107783	8.177769347496207e-5	8.177769347496207e-5	0	0.107783
NCOA4	0	0	0.107783	0	107783	8.177769347496207e-5	8.177769347496207e-5	0	0.107783
NFKB1	0	0	0.107783	0	107783	8.177769347496207e-5	8.177769347496207e-5	0	0.107783
PCDHAC1	0	0	0.107783	0	107783	8.177769347496207e-5	8.177769347496207e-5	0	0.107783
POU5F1	0	0	0.107783	0	107783	8.177769347496207e-5	8.177769347496207e-5	0	0.107783
SP140	0	0	0.107783	0	107783	8.177769347496207e-5	8.177769347496207e-5	0	0.107783
DDX10	0	0	0.107767	0	107767	8.176555386949924e-5	8.176555386949924e-5	0	0.107767
MCM2	0	0	0.107741	0	107741	8.174582701062216e-5	8.174582701062216e-5	0	0.107741
LAMB4	0	0	0.107728	0	107728	8.173596358118361e-5	8.173596358118361e-5	0	0.107728
SSX2	0	0	0.107728	0	107728	8.173596358118361e-5	8.173596358118361e-5	0	0.107728
PGBD5	0	0	0.107703	0	107703	8.171699544764795e-5	8.171699544764795e-5	0	0.107703
AURKC	0	0	0.107674	0	107674	8.169499241274659e-5	8.169499241274659e-5	0	0.107674
CDC45	0	0	0.10767	0	107670	8.169195751138088e-5	8.169195751138088e-5	0	0.10767
FBXO11	0	0	0.10767	0	107670	8.169195751138088e-5	8.169195751138088e-5	0	0.10767
GRID1	0	0	0.10767	0	107670	8.169195751138088e-5	8.169195751138088e-5	0	0.10767
MCM5	0	0	0.10767	0	107670	8.169195751138088e-5	8.169195751138088e-5	0	0.10767
MCM6	0	0	0.10767	0	107670	8.169195751138088e-5	8.169195751138088e-5	0	0.10767
PICALM	0	0	0.10767	0	107670	8.169195751138088e-5	8.169195751138088e-5	0	0.10767
SF3A1	0	0	0.10767	0	107670	8.169195751138088e-5	8.169195751138088e-5	0	0.10767
U2AF2	0	0	0.10767	0	107670	8.169195751138088e-5	8.169195751138088e-5	0	0.10767
ARFGAP3	0	0	0.107665	0	107665	8.168816388467374e-5	8.168816388467374e-5	0	0.107665
NFKB2	0	0	0.107665	0	107665	8.168816388467374e-5	8.168816388467374e-5	0	0.107665
CYP17A1	0	0	0.107664	0	107664	8.168740515933232e-5	8.168740515933232e-5	0	0.107664
PARP2	0	0	0.107647	0	107647	8.167450682852808e-5	8.167450682852808e-5	0	0.107647
MAGOH	0	0	0.10764	0	107640	8.166919575113808e-5	8.166919575113808e-5	0	0.10764
RPS6KA2	0	0	0.107601	0	107601	8.163960546282247e-5	8.163960546282247e-5	0	0.107601
MNX1	0	0	0.107578	0	107578	8.162215477996964e-5	8.162215477996964e-5	0	0.107578
POLR2A	0	0	0.107559	0	107559	8.160773899848255e-5	8.160773899848255e-5	0	0.107559
SSX1	0	0	0.107556	0	107556	8.160546282245827e-5	8.160546282245827e-5	0	0.107556
UGT1A6	0	0	0.107556	0	107556	8.160546282245827e-5	8.160546282245827e-5	0	0.107556
GAB2	0	0	0.107551	0	107551	8.160166919575113e-5	8.160166919575113e-5	0	0.107551
ASPSCR1	0	0	0.107529	0	107529	8.158497723823976e-5	8.158497723823976e-5	0	0.107529
LRIG3	0	0	0.107516	0	107516	8.157511380880121e-5	8.157511380880121e-5	0	0.107516
STAG3	0	0	0.107516	0	107516	8.157511380880121e-5	8.157511380880121e-5	0	0.107516
ZFPM1	0	0	0.107516	0	107516	8.157511380880121e-5	8.157511380880121e-5	0	0.107516
PGAP3	0	0	0.107487	0	107487	8.155311077389984e-5	8.155311077389984e-5	0	0.107487
TOE1	0	0	0.107469	0	107469	8.153945371775417e-5	8.153945371775417e-5	0	0.107469
DNM2	0	0	0.10743	0	107430	8.150986342943854e-5	8.150986342943854e-5	0	0.10743
PTPRC	0	0	0.107413	0	107413	8.149696509863429e-5	8.149696509863429e-5	0	0.107413
CHD1	0	0	0.107296	0	107296	8.14081942336874e-5	8.14081942336874e-5	0	0.107296
CTDNEP1	0	0	0.107152	0	107152	8.1298937784522e-5	8.1298937784522e-5	0	0.107152
APLNR	0	0	0.106847	0	106847	8.106752655538695e-5	8.106752655538695e-5	0	0.106847
IRF2	1	7.587253414264037e-4	1.078864	318820	294277	8.185614567526555e-4	5.983611532625187e-5	0.31882	0.294277
NCOR2	1	7.587253414264037e-4	1.07706	319931	294029	8.171927162367223e-4	5.846737481031861e-5	0.319931	0.294029
AFF3	1	7.587253414264037e-4	1.076659	319863	293876	8.168884673748104e-4	5.8163125948406725e-5	0.319863	0.293876
RRAS2	2	0.0015174506828528073	1.937549	407819	304927	0.001470067526555387	4.7383156297420336e-5	0.407819	0.304927
NEIL2	2	0.0015174506828528073	2.047206	377247	336120	0.001553267071320182	3.5816388467374734e-5	0.377247	0.33612
EME1	3	0.002276176024279211	3.016628	406028	356882	0.002288792109256449	1.2616084977237936e-5	0.406028	0.356882
ABCB4	0	0	0	0	0	0	0	0	0
ABI1	0	0	0	0	0	0	0	0	0
ACTG1	0	0	0	0	0	0	0	0	0
ACVRL1	0	0	0	0	0	0	0	0	0
AFF2	0	0	0	0	0	0	0	0	0
AGMO	0	0	0	0	0	0	0	0	0
AGTR2	0	0	0	0	0	0	0	0	0
AHNAK	0	0	0	0	0	0	0	0	0
AHNAK2	0	0	0	0	0	0	0	0	0
AIP	0	0	0	0	0	0	0	0	0
ARHGAP26	0	0	0	0	0	0	0	0	0
ARHGEF28	0	0	0	0	0	0	0	0	0
ARID3A	0	0	0	0	0	0	0	0	0
ARID3B	0	0	0	0	0	0	0	0	0
ARID3C	0	0	0	0	0	0	0	0	0
ARID4A	0	0	0	0	0	0	0	0	0
ARID4B	0	0	0	0	0	0	0	0	0
ARID5A	0	0	0	0	0	0	0	0	0
ASMTL	0	0	0	0	0	0	0	0	0
ATF1	0	0	0	0	0	0	0	0	0
ATP1A1	0	0	0	0	0	0	0	0	0
ATP6AP1	0	0	0	0	0	0	0	0	0
ATP6V1B2	0	0	0	0	0	0	0	0	0
ATP8B1	0	0	0	0	0	0	0	0	0
ATXN2	0	0	0	0	0	0	0	0	0
BACH2	0	0	0	0	0	0	0	0	0
BCAS3	0	0	0	0	0	0	0	0	0
BCL2A1	0	0	0	0	0	0	0	0	0
BCL7A	0	0	0	0	0	0	0	0	0
BEND2	0	0	0	0	0	0	0	0	0
BIRC5	0	0	0	0	0	0	0	0	0
BIRC6	0	0	0	0	0	0	0	0	0
BRSK1	0	0	0	0	0	0	0	0	0
BTG1	0	0	0	0	0	0	0	0	0
BTG2	0	0	0	0	0	0	0	0	0
BTLA	0	0	0	0	0	0	0	0	0
C1orf147	0	0	0	0	0	0	0	0	0
C21orf128	0	0	0	0	0	0	0	0	0
C7orf55-LUC7L2	0	0	0	0	0	0	0	0	0
CACNA1D	0	0	0	0	0	0	0	0	0
CACNA2D3	0	0	0	0	0	0	0	0	0
CAD	0	0	0	0	0	0	0	0	0
CAMTA1	0	0	0	0	0	0	0	0	0
CASR	0	0	0	0	0	0	0	0	0
CCT6B	0	0	0	0	0	0	0	0	0
CD28	0	0	0	0	0	0	0	0	0
CD36	0	0	0	0	0	0	0	0	0
CD3EAP	0	0	0	0	0	0	0	0	0
CD70	0	0	0	0	0	0	0	0	0
CD74	0	0	0	0	0	0	0	0	0
CDC6	0	0	0	0	0	0	0	0	0
CDC7	0	0	0	0	0	0	0	0	0
CDCA5	0	0	0	0	0	0	0	0	0
CDT1	0	0	0	0	0	0	0	0	0
CKS1B	0	0	0	0	0	0	0	0	0
CLK3	0	0	0	0	0	0	0	0	0
CLRN2	0	0	0	0	0	0	0	0	0
CLTC	0	0	0	0	0	0	0	0	0
CMPK1	0	0	0	0	0	0	0	0	0
COL12A1	0	0	0	0	0	0	0	0	0
COL22A1	0	0	0	0	0	0	0	0	0
COL6A3	0	0	0	0	0	0	0	0	0
CPS1	0	0	0	0	0	0	0	0	0
CRCT1	0	0	0	0	0	0	0	0	0
CREB3L2	0	0	0	0	0	0	0	0	0
CTNNA3	0	0	0	0	0	0	0	0	0
DCAF4L2	0	0	0	0	0	0	0	0	0
DDX31	0	0	0	0	0	0	0	0	0
DNAH11	0	0	0	0	0	0	0	0	0
DNAH2	0	0	0	0	0	0	0	0	0
DNAH5	0	0	0	0	0	0	0	0	0
DTWD2	0	0	0	0	0	0	0	0	0
DTX1	0	0	0	0	0	0	0	0	0
DUSP2	0	0	0	0	0	0	0	0	0
DUSP22	0	0	0	0	0	0	0	0	0
DUSP6	0	0	0	0	0	0	0	0	0
ECT2L	0	0	0	0	0	0	0	0	0
ELP2	0	0	0	0	0	0	0	0	0
EPHA6	0	0	0	0	0	0	0	0	0
ESCO2	0	0	0	0	0	0	0	0	0
ESR2	0	0	0	0	0	0	0	0	0
ETNK1	0	0	0	0	0	0	0	0	0
ETV3	0	0	0	0	0	0	0	0	0
EXOSC6	0	0	0	0	0	0	0	0	0
FAF1	0	0	0	0	0	0	0	0	0
FAM20C	0	0	0	0	0	0	0	0	0
FBXO31	0	0	0	0	0	0	0	0	0
FGF7	0	0	0	0	0	0	0	0	0
FGF8	0	0	0	0	0	0	0	0	0
FHIT	0	0	0	0	0	0	0	0	0
FLYWCH1	0	0	0	0	0	0	0	0	0
FOS	0	0	0	0	0	0	0	0	0
FOSB	0	0	0	0	0	0	0	0	0
FOXO4	0	0	0	0	0	0	0	0	0
FOXR2	0	0	0	0	0	0	0	0	0
FRK	0	0	0	0	0	0	0	0	0
FRMD3	0	0	0	0	0	0	0	0	0
FSBP	0	0	0	0	0	0	0	0	0
FURIN	0	0	0	0	0	0	0	0	0
GDNF	0	0	0	0	0	0	0	0	0
GFI1	0	0	0	0	0	0	0	0	0
GFI1B	0	0	0	0	0	0	0	0	0
GH1	0	0	0	0	0	0	0	0	0
GLDC	0	0	0	0	0	0	0	0	0
GLMN	0	0	0	0	0	0	0	0	0
GMNN	0	0	0	0	0	0	0	0	0
GNA12	0	0	0	0	0	0	0	0	0
GNA14	0	0	0	0	0	0	0	0	0
GNB1	0	0	0	0	0	0	0	0	0
GOPC	0	0	0	0	0	0	0	0	0
GPR32	0	0	0	0	0	0	0	0	0
GTSE1	0	0	0	0	0	0	0	0	0
HCAR1	0	0	0	0	0	0	0	0	0
HDAC7	0	0	0	0	0	0	0	0	0
HERC2	0	0	0	0	0	0	0	0	0
HEY1	0	0	0	0	0	0	0	0	0
HIST1H1B	0	0	0	0	0	0	0	0	0
HIST1H1D	0	0	0	0	0	0	0	0	0
HIST1H2AC	0	0	0	0	0	0	0	0	0
HIST1H2AL	0	0	0	0	0	0	0	0	0
HIST1H2AM	0	0	0	0	0	0	0	0	0
HIST1H2BC	0	0	0	0	0	0	0	0	0
HIST1H2BG	0	0	0	0	0	0	0	0	0
HIST1H2BJ	0	0	0	0	0	0	0	0	0
HIST1H2BK	0	0	0	0	0	0	0	0	0
HIST1H2BO	0	0	0	0	0	0	0	0	0
HMGA2	0	0	0	0	0	0	0	0	0
HNRNPK	0	0	0	0	0	0	0	0	0
HOXA3	0	0	0	0	0	0	0	0	0
HOXC13	0	0	0	0	0	0	0	0	0
HOXD11	0	0	0	0	0	0	0	0	0
HTRA1	0	0	0	0	0	0	0	0	0
ICK	0	0	0	0	0	0	0	0	0
IGF2BP3	0	0	0	0	0	0	0	0	0
IKBKB	0	0	0	0	0	0	0	0	0
IKZF2	0	0	0	0	0	0	0	0	0
IL2	0	0	0	0	0	0	0	0	0
ING4	0	0	0	0	0	0	0	0	0
INPP5D	0	0	0	0	0	0	0	0	0
IPMK	0	0	0	0	0	0	0	0	0
IRF1	0	0	0	0	0	0	0	0	0
JARID2	0	0	0	0	0	0	0	0	0
JMJD1C	0	0	0	0	0	0	0	0	0
KDM2B	0	0	0	0	0	0	0	0	0
KDM3A	0	0	0	0	0	0	0	0	0
KDM4C	0	0	0	0	0	0	0	0	0
KIF5B	0	0	0	0	0	0	0	0	0
KLRG1	0	0	0	0	0	0	0	0	0
KRIT1	0	0	0	0	0	0	0	0	0
KSR2	0	0	0	0	0	0	0	0	0
KTN1	0	0	0	0	0	0	0	0	0
L1CAM	0	0	0	0	0	0	0	0	0
LAMA2	0	0	0	0	0	0	0	0	0
LAMB3	0	0	0	0	0	0	0	0	0
LARGE	0	0	0	0	0	0	0	0	0
LARP4B	0	0	0	0	0	0	0	0	0
LDLRAP1	0	0	0	0	0	0	0	0	0
LGR5	0	0	0	0	0	0	0	0	0
LIPI	0	0	0	0	0	0	0	0	0
LPP	0	0	0	0	0	0	0	0	0
LRP6	0	0	0	0	0	0	0	0	0
LRRK2	0	0	0	0	0	0	0	0	0
LTB	0	0	0	0	0	0	0	0	0
MAD2L2	0	0	0	0	0	0	0	0	0
MAG	0	0	0	0	0	0	0	0	0
MAGEA1	0	0	0	0	0	0	0	0	0
MAGEA8	0	0	0	0	0	0	0	0	0
MAGED1	0	0	0	0	0	0	0	0	0
MAML3	0	0	0	0	0	0	0	0	0
MAP3K10	0	0	0	0	0	0	0	0	0
MAP3K6	0	0	0	0	0	0	0	0	0
MAP3K8	0	0	0	0	0	0	0	0	0
MBL2	0	0	0	0	0	0	0	0	0
MCM3	0	0	0	0	0	0	0	0	0
MCM7	0	0	0	0	0	0	0	0	0
MEF2C	0	0	0	0	0	0	0	0	0
MGAM	0	0	0	0	0	0	0	0	0
MGEA5	0	0	0	0	0	0	0	0	0
MGMT	0	0	0	0	0	0	0	0	0
MIB1	0	0	0	0	0	0	0	0	0
MKI67	0	0	0	0	0	0	0	0	0
MKNK1	0	0	0	0	0	0	0	0	0
MOB3B	0	0	0	0	0	0	0	0	0
MPEG1	0	0	0	0	0	0	0	0	0
MT-ND6	0	0	0	0	0	0	0	0	0
MUC16	0	0	0	0	0	0	0	0	0
MYO18A	0	0	0	0	0	0	0	0	0
MYO1A	0	0	0	0	0	0	0	0	0
MYO3A	0	0	0	0	0	0	0	0	0
NCSTN	0	0	0	0	0	0	0	0	0
NDFIP1	0	0	0	0	0	0	0	0	0
NEK1	0	0	0	0	0	0	0	0	0
NFE2	0	0	0	0	0	0	0	0	0
NOD1	0	0	0	0	0	0	0	0	0
NPNT	0	0	0	0	0	0	0	0	0
NR2F1	0	0	0	0	0	0	0	0	0
NR3C1	0	0	0	0	0	0	0	0	0
NR4A3	0	0	0	0	0	0	0	0	0
NRG3	0	0	0	0	0	0	0	0	0
NRIP1	0	0	0	0	0	0	0	0	0
NT5E	0	0	0	0	0	0	0	0	0
NUDT15	0	0	0	0	0	0	0	0	0
OMD	0	0	0	0	0	0	0	0	0
OR5L1	0	0	0	0	0	0	0	0	0
OR6A2	0	0	0	0	0	0	0	0	0
OTX2	0	0	0	0	0	0	0	0	0
P2RY8	0	0	0	0	0	0	0	0	0
PALLD	0	0	0	0	0	0	0	0	0
PASK	0	0	0	0	0	0	0	0	0
PC	0	0	0	0	0	0	0	0	0
PCBP1	0	0	0	0	0	0	0	0	0
PCLO	0	0	0	0	0	0	0	0	0
PCM1	0	0	0	0	0	0	0	0	0
PCNA	0	0	0	0	0	0	0	0	0
PDCD11	0	0	0	0	0	0	0	0	0
PDS5B	0	0	0	0	0	0	0	0	0
PHF8	0	0	0	0	0	0	0	0	0
PIGA	0	0	0	0	0	0	0	0	0
PLCG1	0	0	0	0	0	0	0	0	0
POLD2	0	0	0	0	0	0	0	0	0
POU3F2	0	0	0	0	0	0	0	0	0
PPP2CB	0	0	0	0	0	0	0	0	0
PRKACG	0	0	0	0	0	0	0	0	0
PRKAG2	0	0	0	0	0	0	0	0	0
PRKCA	0	0	0	0	0	0	0	0	0
PRKCE	0	0	0	0	0	0	0	0	0
PRKCQ	0	0	0	0	0	0	0	0	0
PRKG1	0	0	0	0	0	0	0	0	0
PRPS2	0	0	0	0	0	0	0	0	0
PRR16	0	0	0	0	0	0	0	0	0
PTPN2	0	0	0	0	0	0	0	0	0
PTPN22	0	0	0	0	0	0	0	0	0
PTPN6	0	0	0	0	0	0	0	0	0
PTPRM	0	0	0	0	0	0	0	0	0
PTTG1	0	0	0	0	0	0	0	0	0
RASGEF1A	0	0	0	0	0	0	0	0	0
RASGEF1B	0	0	0	0	0	0	0	0	0
RELN	0	0	0	0	0	0	0	0	0
RFC2	0	0	0	0	0	0	0	0	0
RFC3	0	0	0	0	0	0	0	0	0
RNASEL	0	0	0	0	0	0	0	0	0
RNF2	0	0	0	0	0	0	0	0	0
RP11-366L20.2	0	0	0	0	0	0	0	0	0
RPA2	0	0	0	0	0	0	0	0	0
RPGR	0	0	0	0	0	0	0	0	0
RPL26	0	0	0	0	0	0	0	0	0
RPL5	0	0	0	0	0	0	0	0	0
RPS6KB1	0	0	0	0	0	0	0	0	0
RTEL1-TNFRSF6B	0	0	0	0	0	0	0	0	0
RYR2	0	0	0	0	0	0	0	0	0
S1PR2	0	0	0	0	0	0	0	0	0
SAMHD1	0	0	0	0	0	0	0	0	0
SBNO1	0	0	0	0	0	0	0	0	0
SDCCAG8	0	0	0	0	0	0	0	0	0
SERPINB3	0	0	0	0	0	0	0	0	0
SERPINB4	0	0	0	0	0	0	0	0	0
SETD1A	0	0	0	0	0	0	0	0	0
SETD1B	0	0	0	0	0	0	0	0	0
SETD3	0	0	0	0	0	0	0	0	0
SETD4	0	0	0	0	0	0	0	0	0
SETD5	0	0	0	0	0	0	0	0	0
SETD6	0	0	0	0	0	0	0	0	0
SETD7	0	0	0	0	0	0	0	0	0
SFPQ	0	0	0	0	0	0	0	0	0
SGCD	0	0	0	0	0	0	0	0	0
SHANK2	0	0	0	0	0	0	0	0	0
SHH	0	0	0	0	0	0	0	0	0
SIAH1	0	0	0	0	0	0	0	0	0
SIK1	0	0	0	0	0	0	0	0	0
SIK2	0	0	0	0	0	0	0	0	0
SLC45A3	0	0	0	0	0	0	0	0	0
SMARCA1	0	0	0	0	0	0	0	0	0
SMARCC1	0	0	0	0	0	0	0	0	0
SMARCC2	0	0	0	0	0	0	0	0	0
SMG1	0	0	0	0	0	0	0	0	0
SOCS3	0	0	0	0	0	0	0	0	0
SPACA1	0	0	0	0	0	0	0	0	0
SPECC1	0	0	0	0	0	0	0	0	0
SPRY1	0	0	0	0	0	0	0	0	0
SPRY2	0	0	0	0	0	0	0	0	0
SPRY4	0	0	0	0	0	0	0	0	0
SS18L1	0	0	0	0	0	0	0	0	0
STAB2	0	0	0	0	0	0	0	0	0
STMN2	0	0	0	0	0	0	0	0	0
SYT1	0	0	0	0	0	0	0	0	0
T	0	0	0	0	0	0	0	0	0
TADA1	0	0	0	0	0	0	0	0	0
TAF15	0	0	0	0	0	0	0	0	0
TAF4B	0	0	0	0	0	0	0	0	0
TBL1XR1	0	0	0	0	0	0	0	0	0
TCL1A	0	0	0	0	0	0	0	0	0
TFRC	0	0	0	0	0	0	0	0	0
TG	0	0	0	0	0	0	0	0	0
TGM7	0	0	0	0	0	0	0	0	0
THSD7A	0	0	0	0	0	0	0	0	0
TIMP3	0	0	0	0	0	0	0	0	0
TINF2	0	0	0	0	0	0	0	0	0
TLL2	0	0	0	0	0	0	0	0	0
TMEM216	0	0	0	0	0	0	0	0	0
TMEM30A	0	0	0	0	0	0	0	0	0
TNFRSF11A	0	0	0	0	0	0	0	0	0
TNKS2	0	0	0	0	0	0	0	0	0
TPM4	0	0	0	0	0	0	0	0	0
TPMT	0	0	0	0	0	0	0	0	0
TRAF5	0	0	0	0	0	0	0	0	0
TRIM28	0	0	0	0	0	0	0	0	0
TRIP13	0	0	0	0	0	0	0	0	0
TSLP	0	0	0	0	0	0	0	0	0
UBA2	0	0	0	0	0	0	0	0	0
USH2A	0	0	0	0	0	0	0	0	0
UTRN	0	0	0	0	0	0	0	0	0
VAV1	0	0	0	0	0	0	0	0	0
VAV2	0	0	0	0	0	0	0	0	0
VEGFB	0	0	0	0	0	0	0	0	0
WDR90	0	0	0	0	0	0	0	0	0
YY1AP1	0	0	0	0	0	0	0	0	0
ZFP36L1	0	0	0	0	0	0	0	0	0
ZNF331	0	0	0	0	0	0	0	0	0
ZNF384	0	0	0	0	0	0	0	0	0
