# Supplementary material for: Clinical associations and genetic interactions of oncogenic BRAF alleles
Source: PeerJ. 2022 Oct 18;10:e14126. doi: 10.7717/peerj.14126 (PMC9586110; doi:10.7717/peerj.14126)
Supplement: Supplemental Information 1 [file peerj-10-14126-s001.zip › tmp/comutation_melanoma.txt]

hugo_symbol	observed_frequency	observed_relative_frequency	expected_frequency	left	right	expected_relative_frequency	absolute_relative_frequency_difference	p_left	p_right
BRAF	1714	0.9700056593095643	671.769861	1000000	0	0.3801753599320883	0.589830299377476	1	0
NRAS	89	0.05036785512167515	455.269109	0	1000000	0.25765088228636107	0.2072830271646859	0	1
SF3B1	48	0.027164685908319185	129.822816	0	1000000	0.07347075042444821	0.04630606451612903	0	1
NF1	183	0.1035653650254669	263.65413	0	1000000	0.14921003395585739	0.045644668930390486	0	1
GNAQ	18	0.010186757215619695	92.893292	0	1000000	0.052571189586870404	0.04238443237125071	0	1
GNA11	20	0.011318619128466326	87.761595	0	1000000	0.04966700339558574	0.03834838426711941	0	1
KIT	57	0.03225806451612903	113.725863	0	1000000	0.06436098641765704	0.03210292190152801	0	1
PTEN	177	0.100169779286927	121.77268	1000000	0	0.06891492925863045	0.031254850028296546	1	0
TP53	287	0.1624221844934918	341.177964	24	999972	0.1930831714770798	0.03066098698358799	2.4e-5	0.999972
BAP1	39	0.022071307300509338	70.225157	0	1000000	0.039742590265987546	0.017671282965478208	0	1
CBL	59	0.03338992642897567	89.592165	5	999991	0.05070297962648557	0.0173130531975099	5e-6	0.999991
ATRX	79	0.04470854555744199	109.33632	46	999921	0.06187680814940577	0.01716826259196378	4.6e-5	0.999921
BRCA2	98	0.055461233729485006	124.690025	665	999011	0.07056594510469723	0.015104711375212222	6.65e-4	0.999011
EGFR	81	0.04584040747028863	106.789479	388	999384	0.06043547198641766	0.014595064516129033	3.88e-4	0.999384
CREBBP	65	0.03678551216751556	90.673808	126	999775	0.05131511488398415	0.014529602716468588	1.26e-4	0.999775
PTPRT	149	0.08432371250707414	172.9752	6576	991288	0.09789202037351444	0.013568307866440296	0.006576	0.991288
CSF3R	26	0.014714204867006225	49.000583	4	999990	0.027730946802490095	0.01301674193548387	4e-6	0.99999
ATR	57	0.03225806451612903	79.734741	313	999454	0.04512435823429541	0.012866293718166381	3.13e-4	0.999454
ARID1A	106	0.05998868138087153	127.625945	4988	993099	0.07222747311827957	0.012238791737408036	0.004988	0.993099
ERBB4	196	0.11092246745897001	217.221727	23728	970712	0.12293249971703452	0.012010032258064504	0.023728	0.970712
EIF1AX	9	0.0050933786078098476	29.619251	0	1000000	0.016762451046972267	0.01166907243916242	0	1
NOTCH1	81	0.04584040747028863	100.551675	4446	993536	0.05690530560271647	0.011064898132427843	0.004446	0.993536
ALK	116	0.06564799094510469	134.574747	15267	979647	0.07616001528013583	0.010512024335031137	0.015267	0.979647
FAT1	134	0.07583474816072439	152.503354	21180	972722	0.08630636898698359	0.010471620826259201	0.02118	0.972722
TSC2	53	0.029994340690435765	71.312322	1793	997059	0.0403578505942275	0.010363509903791736	0.001793	0.997059
PTPN11	29	0.016411997736276173	47.168714	179	999657	0.026694235427277873	0.0102822376910017	1.79e-4	0.999657
RAF1	22	0.01245048104131296	39.853141	61	999855	0.022554126202603282	0.010103645161290323	6.1e-5	0.999855
PIK3C2G	82	0.04640633842671194	98.366581	13197	981532	0.055668693265421614	0.009262354838709672	0.013197	0.981532
GLI2	51	0.028862478777589132	67.28485	3942	993770	0.03807857951329938	0.009216100735710251	0.003942	0.99377
KRAS	30	0.01697792869269949	45.708635	854	998357	0.025867931522354275	0.008890002829654783	8.54e-4	0.998357
KMT2D	229	0.12959818902093945	244.639662	80703	905359	0.13844915789473683	0.008850968873797382	0.080703	0.905359
ERBB2	40	0.022637238256932653	55.227772	2937	994991	0.03125510582908885	0.008617867572156199	0.002937	0.994991
JAK3	79	0.04470854555744199	64.368938	987156	8491	0.03642837464629315	0.00828017091114884	0.987156	0.008491
HRAS	21	0.011884550084889643	35.470767	439	998962	0.02007400509337861	0.008189455008488966	4.39e-4	0.998962
ERBB3	31	0.017543859649122806	44.62616	2953	994699	0.025255325410299942	0.007711465761177136	0.002953	0.994699
ASXL1	61	0.0345217883418223	74.603085	16990	975403	0.04222019524617996	0.007698406904357663	0.01699	0.975403
BLM	48	0.027164685908319185	61.427446	10575	983671	0.03476369326542162	0.007599007357102436	0.010575	0.983671
CTNNB1	103	0.058290888511601587	89.582915	959523	30220	0.05069774476513865	0.007593143746462937	0.959523	0.03022
IKZF1	122	0.0690435766836446	108.608849	944945	42763	0.06146510979060555	0.0075784668930390445	0.944945	0.042763
MLH1	21	0.011884550084889643	34.374722	929	997952	0.019453719298245613	0.007569169213355971	9.29e-4	0.997952
ROS1	244	0.1380871533672892	257.06423	125076	856549	0.14548060554612338	0.007393452178834192	0.125076	0.856549
SETD2	104	0.0588568194680249	117.01796	51451	934301	0.06622408602150538	0.007367266553480481	0.051451	0.934301
TERT	66	0.03735144312393888	78.998664	24332	965774	0.044707789473684215	0.007356346349745337	0.024332	0.965774
PPP6C	47	0.02659875495189587	34.011478	996262	1974	0.01924814827391058	0.0073506066779852886	0.996262	0.001974
AR	50	0.028296547821165818	62.892622	14399	978378	0.03559288172043011	0.007296333899264294	0.014399	0.978378
KDM6A	22	0.01245048104131296	34.740526	1614	996632	0.019660739105829092	0.007210258064516133	0.001614	0.996632
PBRM1	50	0.028296547821165818	62.534257	16355	975404	0.03539007187323146	0.007093524052065644	0.016355	0.975404
NOTCH4	66	0.03735144312393888	78.25331	30654	957317	0.04428597057159026	0.006934527447651384	0.030654	0.957317
DDR2	28	0.01584606677985286	40.220501	4456	991730	0.02276202659875495	0.006915959818902091	0.004456	0.99173
FBXW7	52	0.02942840973401245	63.992285	21617	968483	0.03621521505376344	0.0067868053197509895	0.021617	0.968483
EPHA3	93	0.05263157894736842	104.943387	57058	926685	0.05939071137521223	0.00675913242784381	0.057058	0.926685
LRP1B	66	0.03735144312393888	77.888412	34749	952374	0.044079463497453314	0.006728020373514436	0.034749	0.952374
FGFR3	52	0.02942840973401245	63.631648	24715	964031	0.036011119411431806	0.006582709677419356	0.024715	0.964031
DICER1	51	0.028862478777589132	62.532142	24494	964332	0.03538887492925863	0.006526396151669497	0.024494	0.964332
FLT4	100	0.056593095642331635	111.521326	69235	912578	0.06311337068477646	0.006520275042444824	0.069235	0.912578
AKT1	32	0.018109790605546124	20.478858	998748	481	0.011589619694397283	0.006520170911148841	0.998748	4.81e-4
ATM	107	0.06055461233729485	118.473725	75914	905158	0.06704794850028296	0.0064933361629881114	0.075914	0.905158
AXIN1	16	0.009054895302773062	27.058069	1762	996046	0.015312998868138087	0.006258103565365025	0.001762	0.996046
ARAF	14	0.00792303338992643	24.868766	1324	996758	0.014074004527447653	0.0061509711375212234	0.001324	0.996758
PREX2	130	0.07357102433503113	140.791232	105835	872284	0.07967811658177702	0.006107092246745896	0.105835	0.872284
CDK12	41	0.02320316921335597	51.565517	23451	964482	0.02918252235427278	0.005979353140916809	0.023451	0.964482
ARID2	142	0.08036219581211092	152.497267	120729	856355	0.08630292416525183	0.005940728353140912	0.120729	0.856355
ABCB11	25	0.014148273910582909	35.464491	8310	985046	0.020070453310696096	0.005922179400113187	0.00831	0.985046
PDGFRB	77	0.04357668364459536	87.402247	65516	914770	0.04946363723825693	0.005886953593661572	0.065516	0.91477
MRE11A	23	0.013016411997736276	33.272634	7624	985818	0.01883001358234295	0.005813601584606675	0.007624	0.985818
TNFAIP3	22	0.01245048104131296	32.17975	7147	986535	0.018211516694963212	0.005761035653650253	0.007147	0.986535
DOT1L	40	0.022637238256932653	50.098904	26618	959611	0.028352520656479908	0.005715282399547255	0.026618	0.959611
PDGFRA	100	0.056593095642331635	110.076032	94649	882359	0.06229543406904357	0.005702338426711938	0.094649	0.882359
PAX5	24	0.013582342954159592	34.013531	9768	982356	0.01924931013016412	0.005666967176004529	0.009768	0.982356
JAK2	27	0.015280135823429542	36.935614	13395	977274	0.020903007357102436	0.005622871533672894	0.013395	0.977274
BCL6	26	0.014714204867006225	35.831003	12700	977929	0.02027787379739672	0.005563668930390495	0.0127	0.977929
FGFR4	55	0.0311262026032824	64.723034	50649	930026	0.03662876853423882	0.0055025659309564205	0.050649	0.930026
CIC	66	0.03735144312393888	75.707182	65092	913433	0.04284503791737408	0.005493594793435204	0.065092	0.913433
RNF43	27	0.015280135823429542	36.576317	15540	973628	0.020699670062252408	0.005419534238822866	0.01554	0.973628
NOTCH2	78	0.044142614601018676	87.3888	85840	890262	0.04945602716468591	0.005313412563667234	0.08584	0.890262
AXL	74	0.04187889077532541	83.377205	80975	895607	0.04718574136955292	0.005306850594227509	0.080975	0.895607
MLH3	6	0.003395585738539898	15.354817	344	998730	0.008689766270514997	0.005294180531975099	3.44e-4	0.99873
ESR1	36	0.02037351443123939	45.339162	29819	954184	0.02565883531409168	0.005285320882852291	0.029819	0.954184
RET	92	0.0520656479909451	101.293329	103758	870704	0.05732503056027165	0.005259382569326544	0.103758	0.870704
BCOR	60	0.03395585738539898	69.116114	68249	908525	0.039114948500282964	0.005159091114883982	0.068249	0.908525
PTPRD	152	0.08602150537634409	160.913779	164356	808506	0.09106608885116016	0.005044583474816067	0.164356	0.808506
PTCH1	56	0.03169213355970572	64.736321	69967	905490	0.03663628805885682	0.004944154499151102	0.069967	0.90549
HNF1A	43	0.024335031126202604	51.558604	52379	924871	0.029178610073571025	0.004843578947368421	0.052379	0.924871
ZFHX3	65	0.03678551216751556	73.520651	87829	885263	0.041607612337294854	0.004822100169779291	0.087829	0.885263
RB1	44	0.02490096208262592	52.289799	59648	915723	0.029592415959252973	0.004691453876627054	0.059648	0.915723
WT1	40	0.022637238256932653	48.26844	52208	924059	0.02731660441426146	0.004679366157328807	0.052208	0.924059
SMAD4	13	0.007357102433503113	21.211775	6765	985166	0.012004400113186191	0.004647297679683079	0.006765	0.985166
IL7R	103	0.058290888511601587	111.162567	143451	826874	0.06291033786078098	0.004619449349179398	0.143451	0.826874
EPHA5	27	0.015280135823429542	35.10816	30616	950308	0.019868794567062815	0.004588658743633274	0.030616	0.950308
CHEK1	8	0.004527447651386531	16.088953	2228	993581	0.009105236559139786	0.004577788907753255	0.002228	0.993581
FAM46C	26	0.014714204867006225	34.007926	30326	950580	0.019246138087153367	0.004531933220147142	0.030326	0.95058
FGF19	7	0.003961516694963215	14.988032	1708	994716	0.008482191284663272	0.004520674589700058	0.001708	0.994716
IGF1	6	0.003395585738539898	13.892096	1289	995652	0.007861967176004528	0.00446638143746463	0.001289	0.995652
LATS2	16	0.009054895302773062	23.769462	13887	972830	0.013451874363327674	0.004396979060554612	0.013887	0.97283
SOX9	12	0.006791171477079796	19.74542	7621	982754	0.01117454442558008	0.0043833729485002835	0.007621	0.982754
KMT2B	76	0.043010752688172046	83.738354	123405	845439	0.04739012676853424	0.0043793740803621944	0.123405	0.845439
MYCN	42	0.023769100169779286	49.734829	67466	905284	0.02814647934352009	0.004377379173740804	0.067466	0.905284
PRKCI	30	0.01697792869269949	22.312921	971137	15363	0.0126275727221279	0.004350355970571592	0.971137	0.015363
MDC1	41	0.02320316921335597	48.640156	66970	904749	0.027526970005659308	0.004323800792303337	0.06697	0.904749
FLT3	120	0.06791171477079797	127.607223	175216	793253	0.07221687775891342	0.004305162988115452	0.175216	0.793253
WHSC1	29	0.016411997736276173	36.565871	43548	932628	0.02069375834748161	0.004281760611205436	0.043548	0.932628
PRKDC	66	0.03735144312393888	73.50448	115085	852605	0.04159846066779853	0.0042470175438596505	0.115085	0.852605
IRS1	9	0.0050933786078098476	16.45661	4944	987412	0.009313305036785513	0.0042199264289756655	0.004944	0.987412
EZH1	5	0.0028296547821165816	12.433424	1193	995544	0.007036459535936616	0.004206804753820035	0.001193	0.995544
AURKA	12	0.006791171477079796	19.387932	9634	978706	0.01097223089983022	0.004181059422750424	0.009634	0.978706
BARD1	23	0.013016411997736276	30.3575	33467	944296	0.017180249009620827	0.004163837011884551	0.033467	0.944296
ANKRD11	38	0.021505376344086023	45.34431	67581	903328	0.02566174872665535	0.004156372382569325	0.067581	0.903328
FOXA1	23	0.013016411997736276	15.72115	983310	7400	0.00889708545557442	0.004119326542161857	0.98331	0.0074
TSC1	52	0.02942840973401245	59.24824	98368	869384	0.03353041312959819	0.004102003395585738	0.098368	0.869384
KAT6A	25	0.014148273910582909	32.177919	41196	933925	0.018210480475382006	0.004062206564799097	0.041196	0.933925
IDH1	74	0.04187889077532541	66.917698	848645	117884	0.037870796830786646	0.004008093944538764	0.848645	0.117884
TP63	84	0.04753820033955857	91.052932	153806	811455	0.051529672891907186	0.003991472552348614	0.153806	0.811455
CARD11	128	0.0724391624221845	134.946683	201483	765362	0.07637050537634409	0.003931342954159589	0.201483	0.765362
TET2	128	0.0724391624221845	134.930199	201856	764538	0.07636117657045839	0.003922014148273895	0.201856	0.764538
SPRED1	11	0.00622524052065648	17.925508	11275	975075	0.010144599886813809	0.003919359366157329	0.011275	0.975075
IKBKE	11	0.00622524052065648	17.918903	11196	975146	0.010140861912846633	0.003915621392190153	0.011196	0.975146
PTPRS	40	0.022637238256932653	46.817196	85572	880678	0.026495300509337863	0.0038580622524052102	0.085572	0.880678
EZH2	40	0.022637238256932653	46.80194	85774	880230	0.02648666666666667	0.003849428409734016	0.085774	0.88023
FANCG	6	0.003395585738539898	12.801147	3432	989549	0.007244565365025467	0.003848979626485569	0.003432	0.989549
PAK1	9	0.0050933786078098476	15.729815	8405	979250	0.008901989247311828	0.0038086106395019805	0.008405	0.97925
INPP4A	15	0.008488964346349746	21.577594	24776	953435	0.012211428409734014	0.0037224640633842683	0.024776	0.953435
KNSTRN	34	0.019241652518392757	27.430302	927730	44938	0.015523657045840408	0.0037179954725523497	0.92773	0.044938
CDK4	23	0.013016411997736276	16.457707	968209	15550	0.009313925863044708	0.0037024861346915683	0.968209	0.01555
BRD4	71	0.04018109790605546	77.528436	152474	810046	0.043875741935483874	0.003694644029428415	0.152474	0.810046
RUNX1T1	50	0.028296547821165818	43.51409	875534	89634	0.02462597057159027	0.003670577249575549	0.875534	0.089634
MET	112	0.06338426711941143	118.482988	202724	762040	0.06705319071873232	0.003668923599320889	0.202724	0.76204
RICTOR	44	0.02490096208262592	50.452764	105631	857272	0.028552780984719865	0.003651818902093946	0.105631	0.857272
SOS1	25	0.014148273910582909	31.4486	56178	912164	0.017797736276174307	0.0036494623655913983	0.056178	0.912164
FANCE	6	0.003395585738539898	12.440523	4383	986462	0.007040477079796265	0.003644891341256367	0.004383	0.986462
TLR4	13	0.007357102433503113	19.3821	21449	957090	0.01096893039049236	0.003611827956989248	0.021449	0.95709
POLD1	47	0.02659875495189587	53.381989	113993	847822	0.03021052009054895	0.0036117651386530815	0.113993	0.847822
ITK	16	0.009054895302773062	22.301305	31547	942352	0.012620998868138087	0.003566103565365025	0.031547	0.942352
CSF1R	46	0.02603282399547255	52.298406	114823	846756	0.029597286926994905	0.003564462931522353	0.114823	0.846756
NOTCH3	151	0.08545557441992077	157.23967	240415	725667	0.08898679683078664	0.0035312224108658696	0.240415	0.725667
ERCC6	11	0.00622524052065648	17.185642	18094	961418	0.009725886813808716	0.0035006462931522365	0.018094	0.961418
BCL11B	26	0.014714204867006225	32.17647	66309	898757	0.018209660441426148	0.003495455574419923	0.066309	0.898757
NF2	29	0.016411997736276173	35.100458	77663	885233	0.019864435766836448	0.003452438030560275	0.077663	0.885233
SPTA1	36	0.02037351443123939	42.060797	98140	862661	0.023803507074136955	0.003429992642897565	0.09814	0.862661
CTLA4	9	0.0050933786078098476	14.991542	14290	966526	0.008484177702320317	0.0033907990945104697	0.01429	0.966526
SRSF2	18	0.010186757215619695	12.067504	973901	10944	0.006829374080362195	0.0033573831352575	0.973901	0.010944
TSHR	38	0.021505376344086023	43.873666	109641	849151	0.024829465761177137	0.003324089417091114	0.109641	0.849151
KDR	166	0.09394453876627051	171.865195	261278	704571	0.09726383418222977	0.003319295415959253	0.261278	0.704571
TRAF7	19	0.010752688172043012	24.864153	50774	914925	0.014071393887945672	0.00331870571590266	0.050774	0.914925
MECOM	64	0.03621958121109225	69.838202	165458	792650	0.039523600452744764	0.0033040192416525158	0.165458	0.79265
NCOA3	29	0.016411997736276173	34.739306	88432	870366	0.01966004867006225	0.0032480509337860786	0.088432	0.870366
EPAS1	6	0.003395585738539898	11.705294	8211	976522	0.006624388228636107	0.0032288024900962086	0.008211	0.976522
SRC	13	0.007357102433503113	18.647434	33262	936439	0.010553160158460669	0.003196057724957556	0.033262	0.936439
RPTOR	58	0.032823995472552346	63.625084	162809	793652	0.036007404640633844	0.0031834091680814983	0.162809	0.793652
KAT6B	29	0.016411997736276173	23.40327	907638	56962	0.013244634974533107	0.003167362761743066	0.907638	0.056962
MAPKAP1	1	5.659309564233164e-4	6.579157	285	996877	0.003723348613469157	0.0031574176570458405	2.85e-4	0.996877
ELF3	7	0.003961516694963215	12.432368	13774	964784	0.0070358619128466325	0.003074345217883418	0.013774	0.964784
FLT1	135	0.07640067911714771	140.423981	257930	704852	0.0794702778720996	0.0030695987549518994	0.25793	0.704852
KDM5A	61	0.0345217883418223	55.584149	800316	155753	0.03145679060554612	0.0030649977362761788	0.800316	0.155753
MGA	97	0.054895302773061684	102.392345	226841	732997	0.05794699773627618	0.003051694963214495	0.226841	0.732997
MEN1	25	0.014148273910582909	30.356921	87850	868335	0.017179921335597058	0.003031647425014149	0.08785	0.868335
MYBL1	6	0.003395585738539898	11.332275	11206	969074	0.006413285229202037	0.003017699490662139	0.011206	0.969074
FLCN	12	0.006791171477079796	17.187242	38581	925724	0.009726792303338993	0.0029356208262591964	0.038581	0.925724
KMT2A	136	0.07696661007357103	141.162926	267093	694962	0.07988846972269383	0.002921859649122796	0.267093	0.694962
PIK3CG	68	0.038483305036785515	73.139951	199681	755535	0.04139216242218449	0.0029088573853989774	0.199681	0.755535
JAK1	34	0.019241652518392757	39.131614	125890	826029	0.022145791737408035	0.002904139219015278	0.12589	0.826029
ERCC2	34	0.019241652518392757	39.126065	126254	825718	0.02214265138653084	0.002900998868138084	0.126254	0.825718
NKX2-1	15	0.008488964346349746	20.114244	54576	904721	0.011383273344651952	0.0028943089983022065	0.054576	0.904721
NFKBIA	7	0.003961516694963215	12.064585	18064	955015	0.006827722127900396	0.002866205432937181	0.018064	0.955015
PPP2R1A	31	0.017543859649122806	25.964434	869561	85732	0.014694076966610074	0.0028497826825127325	0.869561	0.085732
ERCC3	18	0.010186757215619695	23.033363	70525	884517	0.013035293152235427	0.002848535936615732	0.070525	0.884517
MDM2	14	0.00792303338992643	19.013113	52355	906442	0.01076010922467459	0.002837075834748161	0.052355	0.906442
SERPINA1	6	0.003395585738539898	10.969917	15048	959602	0.006208215619694398	0.0028126298811544997	0.015048	0.959602
IFNGR1	2	0.0011318619128466328	6.949138	2122	987840	0.003932732314657611	0.002800870401810978	0.002122	0.98784
IRS2	39	0.022071307300509338	43.886767	150073	799637	0.024836880022637238	0.0027655727221279	0.150073	0.799637
MPL	50	0.028296547821165818	54.860359	178278	772566	0.031047175438596492	0.0027506276174306746	0.178278	0.772566
CRTC1	18	0.010186757215619695	13.166244	932251	33770	0.0074511850594227505	0.0027355721561969446	0.932251	0.03377
CRLF2	12	0.006791171477079796	16.829925	47690	910453	0.009524575551782682	0.0027334040747028863	0.04769	0.910453
BIRC3	12	0.006791171477079796	16.822536	47780	910292	0.00952039388794567	0.002729222410865874	0.04778	0.910292
TOP1	8	0.004527447651386531	12.801798	27016	938817	0.007244933786078099	0.0027174861346915677	0.027016	0.938817
ICOSLG	8	0.004527447651386531	12.796973	27578	937939	0.007242203169213356	0.002714755517826825	0.027578	0.937939
TET1	49	0.027730616864742503	53.754316	180667	769602	0.03042123146576118	0.0026906146010186767	0.180667	0.769602
HGF	63	0.035653650254668934	67.650879	211723	739993	0.03828572665534805	0.002632076400679119	0.211723	0.739993
GATA3	40	0.022637238256932653	44.61527	165061	782343	0.025249162422184494	0.0026119241652518416	0.165061	0.782343
POT1	6	0.003395585738539898	10.608305	20029	948106	0.006003568194680248	0.0026079824561403503	0.020029	0.948106
MYB	13	0.007357102433503113	8.407421	959967	15066	0.0047580198075834745	0.002599082625919638	0.959967	0.015066
GATA6	13	0.007357102433503113	8.409543	959950	15157	0.004759220713073005	0.0025978817204301077	0.95995	0.015157
FGFR1	36	0.02037351443123939	40.585362	155256	791365	0.022968512733446522	0.002594998302207132	0.155256	0.791365
HOXB13	17	0.009620826259196379	12.433865	925232	37209	0.007036709111488399	0.00258411714770798	0.925232	0.037209
SMARCB1	13	0.007357102433503113	17.550891	61133	890411	0.009932592529711376	0.0025754900962082633	0.061133	0.890411
PMS2	28	0.01584606677985286	32.546183	131032	814939	0.01841889247311828	0.0025728256932654216	0.131032	0.814939
DIS3	28	0.01584606677985286	32.542726	130867	814932	0.018416936049801925	0.0025708692699490665	0.130867	0.814932
PAK3	1	5.659309564233164e-4	5.486432	1086	989660	0.0031049417091114882	0.0025390107526881717	0.001086	0.98966
ZNF217	16	0.009054895302773062	20.476053	80040	867249	0.011588032258064516	0.0025331369552914536	0.08004	0.867249
SNCAIP	27	0.015280135823429542	31.450333	131334	813267	0.01779871703452179	0.0025185812110922485	0.131334	0.813267
ARID5B	23	0.013016411997736276	27.42913	115953	828447	0.01552299377475948	0.0025065817770232035	0.115953	0.828447
STK19	26	0.014714204867006225	21.573091	856973	91506	0.01220888002263724	0.002505324844368986	0.856973	0.091506
PHF6	0	0	4.389067	0	995812	0.0024839088851160156	0.0024839088851160156	0	0.995812
NBN	15	0.008488964346349746	19.377527	78825	867550	0.010966342388228637	0.0024773780418788915	0.078825	0.86755
PIK3C3	11	0.00622524052065648	15.3592	56099	894468	0.008692246745897001	0.0024670062252405214	0.056099	0.894468
GREM1	11	0.00622524052065648	15.35623	56029	894357	0.008690565930956424	0.002465325410299944	0.056029	0.894357
INHBA	41	0.02320316921335597	45.349474	180579	764957	0.02566467119411432	0.0024615019807583474	0.180579	0.764957
XRCC4	8	0.004527447651386531	3.656364	993419	795	0.0020692495755517825	0.0024581980758347486	0.993419	7.95e-4
TP53BP1	37	0.020939445387662705	41.33066	170083	774187	0.023390299943406904	0.0024508545557441995	0.170083	0.774187
CHEK2	22	0.01245048104131296	26.330233	116125	827117	0.014901093944538766	0.0024506129032258062	0.116125	0.827117
HDAC9	3	0.001697792869269949	7.315503	8269	967632	0.00414006960950764	0.002442276740237691	0.008269	0.967632
WHSC1L1	18	0.010186757215619695	22.302962	97831	845596	0.012621936615732882	0.0024351794001131865	0.097831	0.845596
PTK2B	24	0.013582342954159592	19.744804	856941	89598	0.011174195812110922	0.002408147142048671	0.856941	0.089598
ERCC4	25	0.014148273910582909	29.245034	132849	809022	0.016550670062252405	0.0024023961516694958	0.132849	0.809022
NTRK3	119	0.06734578381437464	123.232645	290539	667960	0.06974116864742502	0.002395384833050379	0.290539	0.66796
TBX3	47	0.02659875495189587	42.790961	765118	179869	0.024216729485002832	0.0023820254668930375	0.765118	0.179869
HIST1H3B	17	0.009620826259196379	12.795815	902516	50600	0.007241547821165818	0.002379278438030561	0.902516	0.0506
SPOP	17	0.009620826259196379	12.797572	902499	50742	0.0072425421618562535	0.002378284097340125	0.902499	0.050742
BCORL1	32	0.018109790605546124	36.201786	160752	781631	0.020487711375212225	0.0023779207696661003	0.160752	0.781631
TEK	43	0.024335031126202604	47.175584	193986	750237	0.0266981233729485	0.002363092246745895	0.193986	0.750237
FUS	9	0.0050933786078098476	13.167526	48696	900859	0.007451910582908885	0.0023585319750990376	0.048696	0.900859
CD79B	9	0.0050933786078098476	13.167239	49092	900618	0.0074517481607243915	0.002358369552914544	0.049092	0.900618
FAM58A	5	0.0028296547821165816	9.141482	21872	939774	0.005173447651386531	0.0023437928692699493	0.021872	0.939774
FAT3	20	0.011318619128466326	24.139495	115163	825180	0.013661287492925863	0.0023426683644595363	0.115163	0.82518
CUX1	44	0.02490096208262592	39.862027	769131	175400	0.02255915506508206	0.00234180701754386	0.769131	0.1754
DCUN1D1	1	5.659309564233164e-4	5.118159	1777	984552	0.0028965246179966046	0.002330593661573288	0.001777	0.984552
IDH2	12	0.006791171477079796	16.091395	72003	871616	0.00910661856253537	0.002315447085455573	0.072003	0.871616
MAP2K4	12	0.006791171477079796	16.086146	71768	871004	0.009103647990945105	0.0023124765138653088	0.071768	0.871004
GATA1	8	0.004527447651386531	12.065543	44972	904418	0.00682826428975665	0.0023008166383701187	0.044972	0.904418
TCF7L2	26	0.014714204867006225	21.94721	831545	110678	0.012420605546123372	0.0022935993208828536	0.831545	0.110678
BABAM1	4	0.0022637238256932655	8.046544	17026	947115	0.004553788341822298	0.002290064516129033	0.017026	0.947115
IL2RB	0	0	4.022666	0	993408	0.0022765512167515563	0.0022765512167515563	0	0.993408
H3F3C	7	0.003961516694963215	10.971579	40401	909543	0.006209156196943973	0.0022476395019807582	0.040401	0.909543
LIG4	12	0.006791171477079796	8.042051	935460	25874	0.004551245614035088	0.002239925863044708	0.93546	0.025874
ETV6	27	0.015280135823429542	23.042465	819632	120544	0.013040444255800792	0.00223969156762875	0.819632	0.120544
GNAS	27	0.015280135823429542	23.046436	818679	121479	0.01304269156762875	0.002237444255800792	0.818679	0.121479
AGO2	16	0.009054895302773062	12.068062	892049	55741	0.0068296898698358794	0.0022252054329371827	0.892049	0.055741
CDKN1A	6	0.003395585738539898	9.874367	35327	914994	0.005588209960384833	0.0021926242218449346	0.035327	0.914994
STAT5B	6	0.003395585738539898	9.873353	35101	915021	0.0055876361063950195	0.0021920503678551214	0.035101	0.915021
PRDM14	21	0.011884550084889643	24.870682	133207	802660	0.014075088851160157	0.0021905387662705146	0.133207	0.80266
PLK2	6	0.003395585738539898	9.87028	35336	914442	0.00558589700056593	0.0021903112620260323	0.035336	0.914442
MUTYH	28	0.01584606677985286	24.131729	807387	131238	0.01365689247311828	0.002189174306734579	0.807387	0.131238
PDCD1LG2	17	0.009620826259196379	13.16495	876266	67406	0.007450452744765138	0.0021703735144312404	0.876266	0.067406
TMPRSS2	32	0.018109790605546124	35.831508	179427	758510	0.02027815959252971	0.0021683689869835855	0.179427	0.75851
ABL1	47	0.02659875495189587	50.824677	220795	721924	0.02876325806451613	0.0021645031126202585	0.220795	0.721924
AMER1	43	0.024335031126202604	46.807928	212266	728536	0.026490055461233727	0.002155024335031123	0.212266	0.728536
NUTM1	9	0.0050933786078098476	12.798505	61320	879089	0.007243070175438597	0.002149691567628749	0.06132	0.879089
PTPRK	9	0.0050933786078098476	12.797967	61375	879108	0.00724276570458404	0.002149387096774193	0.061375	0.879108
DKC1	1	5.659309564233164e-4	4.753775	2534	977504	0.0026903084323712505	0.002124377475947934	0.002534	0.977504
NEIL2	1	5.659309564233164e-4	4.752706	2646	977434	0.002689703452178834	0.0021237724957555177	0.002646	0.977434
HABP2	18	0.010186757215619695	14.26334	859484	80526	0.008072065647990945	0.0021146915676287497	0.859484	0.080526
STAG2	42	0.023769100169779286	45.714878	214858	725704	0.025871464629315222	0.002102364459535936	0.214858	0.725704
SYNE1	19	0.010752688172043012	22.675788	132871	799272	0.01283293039049236	0.0020802422184493484	0.132871	0.799272
PIK3R1	34	0.019241652518392757	30.352318	766972	169580	0.01717731635540464	0.002064336162988116	0.766972	0.16958
SLC34A2	11	0.00622524052065648	14.623592	84296	848646	0.008275943406904358	0.0020507028862478786	0.084296	0.848646
SMC3	7	0.003961516694963215	10.599478	51971	886908	0.0059985727221279	0.002037056027164685	0.051971	0.886908
SMO	42	0.023769100169779286	38.403031	738662	199905	0.021733464063384268	0.002035636106395018	0.738662	0.199905
SESN2	12	0.006791171477079796	8.413598	908306	40323	0.004761515563101302	0.0020296559139784945	0.908306	0.040323
SDHB	3	0.001697792869269949	6.58091	16949	939747	0.003724340690435767	0.002026547821165818	0.016949	0.939747
PARK2	48	0.027164685908319185	51.566461	236104	705022	0.02918305659309564	0.0020183706847764563	0.236104	0.705022
GALNT12	6	0.003395585738539898	9.510492	46082	892884	0.005382281833616298	0.0019866960950764003	0.046082	0.892884
RAD54L	6	0.003395585738539898	9.507998	46406	892428	0.00538087040181098	0.0019852846632710816	0.046406	0.892428
HELQ	6	0.003395585738539898	9.507823	46326	892381	0.005380771363893605	0.0019851856253537067	0.046326	0.892381
MAP2K1	77	0.04357668364459536	73.504029	674458	273838	0.041598205432937185	0.001978478211658176	0.674458	0.273838
PHOX2B	36	0.02037351443123939	39.493863	210870	725314	0.022350799660441425	0.0019772852292020346	0.21087	0.725314
CCND3	2	0.0011318619128466328	5.483751	10153	952055	0.0031034244482173175	0.001971562535370685	0.010153	0.952055
PARP1	13	0.007357102433503113	16.45305	107851	820067	0.009311290322580646	0.0019541878890775334	0.107851	0.820067
GRM8	6	0.003395585738539898	2.560487	988470	920	0.001449058856819468	0.00194652688172043	0.98847	9.2e-4
IGF2	9	0.0050933786078098476	12.435849	76792	853121	0.007037831918505942	0.0019444533106960944	0.076792	0.853121
HSD3B1	1	5.659309564233164e-4	4.38824	4277	966508	0.0024834408602150537	0.0019175099037917372	0.004277	0.966508
INPP4B	18	0.010186757215619695	14.627118	828639	102034	0.008277938879456706	0.0019088183361629894	0.828639	0.102034
SMAD2	12	0.006791171477079796	15.359381	105831	820320	0.008692349179400113	0.001901177702320317	0.105831	0.82032
SH2B3	27	0.015280135823429542	30.353766	188335	742262	0.01717813582342954	0.0018979999999999986	0.188335	0.742262
RRAS	7	0.003961516694963215	3.657522	966606	6563	0.002069904923599321	0.0018916117713638934	0.966606	0.006563
MED12	57	0.03225806451612903	60.338175	265423	677622	0.034147241086587433	0.001889176570458402	0.265423	0.677622
MAPK1	4	0.0022637238256932655	7.314477	32587	908334	0.0041394889643463495	0.001875765138653084	0.032587	0.908334
SESN1	4	0.0022637238256932655	7.313982	32677	908206	0.0041392088285229205	0.001875485002829655	0.032677	0.908206
TCF3	19	0.010752688172043012	22.312039	153717	772631	0.012627073571024335	0.001874385398981323	0.153717	0.772631
EGLN1	0	0	3.290253	0	983379	0.0018620560271646858	0.0018620560271646858	0	0.983379
IRF4	7	0.003961516694963215	10.24221	66567	860534	0.005796383701188455	0.0018348670062252404	0.066567	0.860534
BCL2L11	3	0.001697792869269949	6.217544	24138	919444	0.0035187006225240523	0.0018209077532541033	0.024138	0.919444
CD276	3	0.001697792869269949	6.216752	24535	918979	0.0035182524052065644	0.0018204595359366154	0.024535	0.918979
MSI2	3	0.001697792869269949	6.215898	24205	919085	0.003517769100169779	0.0018199762308998301	0.024205	0.919085
TOP2A	3	0.001697792869269949	6.215573	23986	919095	0.0035175851726089416	0.0018197923033389926	0.023986	0.919095
DROSHA	18	0.010186757215619695	21.213822	154003	769769	0.01200555857385399	0.0018188013582342948	0.154003	0.769769
EPHB1	52	0.02942840973401245	55.211617	263317	677371	0.031245963214487832	0.0018175534804753812	0.263317	0.677371
CBFA2T3	16	0.009054895302773062	12.802999	829113	97816	0.007245613469156763	0.0018092818336162995	0.829113	0.097816
MSH3	14	0.00792303338992643	17.187829	130265	791809	0.009727124504810414	0.001804091114883985	0.130265	0.791809
MAP3K1	54	0.030560271646859084	50.826991	685525	254532	0.028764567628749294	0.00179570401810979	0.685525	0.254532
CALR	13	0.007357102433503113	9.873224	853365	75273	0.005587563101301642	0.0017695393322014709	0.853365	0.075273
SMARCE1	2	0.0011318619128466328	5.119288	15381	933055	0.0028971635540464063	0.0017653016411997736	0.015381	0.933055
DNMT3A	47	0.02659875495189587	50.103376	259646	678199	0.028355051499717034	0.0017562965478211644	0.259646	0.678199
EP300	69	0.03904923599320883	72.053036	297387	647994	0.04077704357668365	0.0017278075834748219	0.297387	0.647994
RSPO3	5	0.0028296547821165816	8.046587	53007	872116	0.004553812676853424	0.0017241578947368424	0.053007	0.872116
ERF	5	0.0028296547821165816	8.042997	53118	871971	0.004551780984719864	0.0017221262026032823	0.053118	0.871971
ARHGEF12	14	0.00792303338992643	10.973121	831969	91698	0.006210028862478778	0.0017130045274476513	0.831969	0.091698
GRM3	31	0.017543859649122806	34.011805	223765	705302	0.019248333333333336	0.00170447368421053	0.223765	0.705302
RAB35	7	0.003961516694963215	4.023586	936991	16243	0.0022770718732314657	0.0016844448217317488	0.936991	0.016243
SMYD3	8	0.004527447651386531	10.969304	90540	825935	0.0062078687040181095	0.0016804210526315784	0.09054	0.825935
EWSR1	8	0.004527447651386531	10.968815	90582	825652	0.0062075919637804185	0.0016801443123938874	0.090582	0.825652
TSHZ2	8	0.004527447651386531	10.96832	90722	825541	0.0062073118279569895	0.0016798641765704584	0.090722	0.825541
EXT2	8	0.004527447651386531	10.966304	90727	825197	0.006206170911148839	0.001678723259762308	0.090727	0.825197
MAP3K13	23	0.013016411997736276	25.963628	195839	727071	0.014693620826259196	0.0016772088285229199	0.195839	0.727071
ACVR1	19	0.010752688172043012	21.94169	177214	742467	0.012417481607243918	0.001664793435200906	0.177214	0.742467
EPCAM	11	0.00622524052065648	13.898109	123932	789496	0.007865370118845501	0.0016401295981890215	0.123932	0.789496
CUL3	11	0.00622524052065648	13.8916	124126	788853	0.007861686474250142	0.0016364459535936626	0.124126	0.788853
SOCS1	7	0.003961516694963215	9.875139	85048	828765	0.005588646859083193	0.001627130164119978	0.085048	0.828765
GPR124	7	0.003961516694963215	9.874226	84759	828955	0.005588130164119977	0.0016266134691567628	0.084759	0.828955
FAN1	12	0.006791171477079796	9.139135	836835	82963	0.0051721194114318055	0.0016190520656479907	0.836835	0.082963
PPARG	37	0.020939445387662705	39.86035	251024	680075	0.022558205998868135	0.0016187606112054304	0.251024	0.680075
BRIP1	61	0.0345217883418223	58.140594	655415	285676	0.03290356196943973	0.0016182263723825696	0.655415	0.285676
STAT4	16	0.009054895302773062	13.163309	792535	124114	0.007449524052065648	0.0016053712507074144	0.792535	0.124114
FANCA	54	0.030560271646859084	51.202385	661193	276928	0.028977014714204868	0.001583256932654216	0.661193	0.276928
EIF4A2	6	0.003395585738539898	8.777335	78528	832891	0.00496736559139785	0.0015717798528579515	0.078528	0.832891
SOX17	21	0.011884550084889643	23.7696	199583	719024	0.01345195246179966	0.0015674023769100178	0.199583	0.719024
BRD3	13	0.007357102433503113	10.237814	814008	100992	0.005793895868704018	0.0015632065647990948	0.814008	0.100992
CDH4	32	0.018109790605546124	29.247942	704216	221655	0.016552315789473682	0.001557474816072442	0.704216	0.221655
PTPRB	17	0.009620826259196379	19.747679	178638	735593	0.01117582286361064	0.0015549966044142612	0.178638	0.735593
FGFR2	111	0.06281833616298811	113.73568	348265	605392	0.06436654216185625	0.001548205998868138	0.348265	0.605392
RECQL4	36	0.02037351443123939	33.280542	689786	238269	0.01883448896434635	0.001539025466893041	0.689786	0.238269
CDKN2A	201	0.11375212224108659	203.683795	383684	579993	0.1152709649122807	0.0015188426711941067	0.383684	0.579993
STK40	5	0.0028296547821165816	7.681849	70038	838662	0.004347396151669496	0.0015177413695529147	0.070038	0.838662
PIK3R3	5	0.0028296547821165816	7.677985	69806	838768	0.004345209394453877	0.0015155546123372951	0.069806000000000007	0.838768
B2M	20	0.011318619128466326	22.675039	201061	715222	0.012832506508206	0.001513887379739674	0.201061	0.715222
RAD54B	14	0.00792303338992643	11.332708	793358	118626	0.006413530277306169	0.00150950311262026	0.793358	0.118626
ETV5	14	0.00792303338992643	11.33698	792929	118950	0.006415947934352009	0.0015070854555744202	0.792929	0.11895
USP7	1	5.659309564233164e-4	3.656507	10568	928844	0.002069330503678551	0.0015033995472552345	0.010568	0.928844
REL	16	0.009054895302773062	18.648741	179670	732180	0.010553899830220714	0.0014990045274476515	0.17967	0.73218
ERCC5	31	0.017543859649122806	33.642662	247185	677736	0.019039423882286362	0.0014955642331635557	0.247185	0.677736
INSR	31	0.017543859649122806	33.641662	247651	677313	0.019038857951329934	0.0014949983022071282	0.247651	0.677313
EPHA7	125	0.07074136955291455	127.619699	360700	595120	0.07222393831352575	0.0014825687606112026	0.3607	0.59512
POLE	91	0.05149971703452179	93.614588	340888	608836	0.05297939332201471	0.0014796762874929245	0.340888	0.608836
CHD2	8	0.004527447651386531	10.608645	113041	789911	0.006003760611205432	0.001476312959818901	0.113041	0.789911
SHOC2	11	0.00622524052065648	8.410445	818494	91541	0.004759731182795698	0.0014655093378607813	0.818494	0.091541
IGF1R	60	0.03395585738539898	57.414728	639365	299881	0.03249277192982456	0.0014630854555744213	0.639365	0.299881
SMAD3	4	0.0022637238256932655	6.581323	59829	846865	0.0037245744199207696	0.001460850594227504	0.059829	0.846865
MST1R	30	0.01697792869269949	32.5595	250069	673344	0.018426428975664967	0.0014485002829654758	0.250069	0.673344
FGF3	15	0.008488964346349746	17.553451	179457	729126	0.009934041312959819	0.0014450769666100732	0.179457	0.729126
ARID1B	94	0.05319750990379174	96.534329	347034	603082	0.05463176513865308	0.001434255234861341	0.347034	0.603082
DNMT1	26	0.014714204867006225	28.524677	238078	681512	0.016142997736276175	0.0014287928692699493	0.238078	0.681512
DCC	22	0.01245048104131296	24.505852	222849	692775	0.01386862026032824	0.0014181392190152804	0.222849	0.692775
PIM1	12	0.006791171477079796	9.506501	794112	111800	0.0053800232031692135	0.0014111482739105827	0.794112	0.1118
GEN1	3	0.001697792869269949	5.487657	47502	858127	0.003105634974533107	0.0014078421052631579	0.047502	0.858127
RASA2	3	0.001697792869269949	5.487206	47842	857833	0.0031053797396717597	0.0014075868704018107	0.047842	0.857833
GRIN2A	180	0.10186757215619695	182.479412	386582	575197	0.10327074816072439	0.00140317600452744	0.386582	0.575197
NUP93	14	0.00792303338992643	16.452282	180459	724824	0.0093108556876061125	0.0013878222976796833	0.180459	0.724824
CDKN1C	5	0.0028296547821165816	2.557292	933633	11309	0.0014472507074136955	0.001382404074702886	0.933633	0.011309
PIK3CA	63	0.035653650254668934	65.440904	322948	617937	0.03703503338992643	0.0013813831352574996	0.322948	0.617937
BCL10	5	0.0028296547821165816	2.560886	933193	11598	0.001449284663271081	0.0013803701188455006	0.933193	0.011598
KCNQ1	10	0.005659309564233163	12.429767	146828	752535	0.0070343899264289755	0.0013750803621958123	0.146828	0.752535
PRSS1	24	0.013582342954159592	21.573671	702501	211809	0.012209208262591965	0.0013731346915676276	0.702501	0.211809
MAGI2	10	0.005659309564233163	12.425804	147667	750865	0.00703214714204867	0.0013728375778155064	0.147667	0.750865
NTRK2	40	0.022637238256932653	42.425098	286014	643715	0.024009676287492926	0.0013724380305602732	0.286014	0.643715
TSHZ3	6	0.003395585738539898	8.412557	100264	795029	0.004760926428975664	0.0013653406904357663	0.100264	0.795029
TGFBR1	6	0.003395585738539898	8.40938	100995	793809	0.0047591284663271085	0.0013635427277872104	0.100995	0.793809
PGR	32	0.018109790605546124	34.380963	268939	654735	0.019457251273344654	0.00134746066779853	0.268939	0.654735
MTOR	81	0.04584040747028863	83.369761	344693	602002	0.0471815285795133	0.0013411211092246716	0.344693	0.602002
KMT2C	107	0.06055461233729485	109.34175	363766	588591	0.061879881154499154	0.0013252688172043017	0.363766	0.588591
VTCN1	9	0.0050933786078098476	11.336918	143881	750983	0.006415912846632711	0.0013225342388228636	0.143881	0.750983
CBLB	24	0.013582342954159592	26.332595	244080	671748	0.01490243067345784	0.001320087719298247	0.24408	0.671748
BTK	24	0.013582342954159592	26.331591	244343	670960	0.014901862478777589	0.0013195195246179965	0.244343	0.67096
NEIL3	10	0.005659309564233163	7.682364	797463	102141	0.004347687606112054	0.0013116219581211092	0.797463	0.102141
STAT3	20	0.011318619128466326	22.310416	227749	682608	0.01262615506508206	0.0013075359366157332	0.227749	0.682608
SOX2	5	0.0028296547821165816	7.30919	91671	798059	0.00413649688737974	0.0013068421052631583	0.091671	0.798059
CDH1	35	0.019807583474816072	37.306122	282055	643314	0.021112689303904926	0.001305105829088854	0.282055	0.643314
RHOA	14	0.00792303338992643	11.703851	748298	152127	0.006623571590265988	0.0012994617996604412	0.748298	0.152127
FANCF	1	5.659309564233164e-4	3.294762	16588	897856	0.0018646078098471985	0.0012986768534238823	0.016588	0.897856
KDM5C	48	0.027164685908319185	45.708293	634783	297726	0.025867737973967176	0.0012969479343520086	0.634783	0.297726
STAG1	1	5.659309564233164e-4	3.289772	17020	896717	0.0018617838143746464	0.0012958528579513299	0.01702	0.896717
MUS81	1	5.659309564233164e-4	3.289457	16579	897719	0.001861605546123373	0.0012956745897000567	0.016579	0.897719
PIK3C2B	33	0.01867572156196944	30.71451	661522	260567	0.017382292020373516	0.001293429541595923	0.661522	0.260567
DAXX	31	0.017543859649122806	33.275639	273516	648263	0.018831714204867005	0.0012878545557441987	0.273516	0.648263
COL7A1	61	0.0345217883418223	63.26259	330343	609585	0.03580225806451613	0.0012804697226938347	0.330343	0.609585
PMS1	27	0.015280135823429542	29.252885	262227	656105	0.016555113186191284	0.0012749773627617426	0.262227	0.656105
HIST1H1C	7	0.003961516694963215	4.753248	842707	59399	0.0026900101867572157	0.001271506508205999	0.842707	0.059399
POLH	7	0.003961516694963215	4.7548	842850	59422	0.0026908885116015847	0.00127062818336163	0.84285	0.059422
H3F3B	7	0.003961516694963215	4.754811	842730	59483	0.0026908947368421052	0.0012706219581211094	0.84273	0.059483
CASR	7	0.003961516694963215	4.755185	843187	59396	0.0026911063950198076	0.001270410299943407	0.843187	0.059396
ELANE	8	0.004527447651386531	10.240044	139944	749885	0.0057951578947368415	0.0012677102433503104	0.139944	0.749885
TRIM37	8	0.004527447651386531	10.238361	140226	749832	0.005794205432937181	0.00126675778155065	0.140226	0.749832
RAD50	41	0.02320316921335597	38.765843	641229	286436	0.02193879060554612	0.001264378607809851	0.641229	0.286436
MTA1	11	0.00622524052065648	8.775596	770271	124523	0.004966381437464629	0.0012588590831918503	0.770271	0.124523
RAD52	11	0.00622524052065648	8.777688	770682	124278	0.004967565365025467	0.001257675155631013	0.770682	0.124278
IL10	4	0.0022637238256932655	6.218321	80825	805329	0.003519140350877193	0.0012554165251839277	0.080825	0.805329
RHOH	4	0.0022637238256932655	6.216897	80692	804856	0.003518334465195246	0.0012546106395019806	0.080692	0.804856
PLCG2	45	0.025466893039049237	42.783266	633730	296481	0.02421237464629315	0.0012545183927560877	0.63373	0.296481
SMC1A	4	0.0022637238256932655	6.216101	80932	804461	0.003517883984153933	0.0012541601584606676	0.080932	0.804461
TGFBR2	19	0.010752688172043012	21.214514	230188	677164	0.012005950198075835	0.0012532620260328232	0.230188	0.677164
BUB1B	15	0.008488964346349746	12.796835	729212	170468	0.00724212507074137	0.001246839275608376	0.729212	0.170468
TOPBP1	15	0.008488964346349746	12.797586	728876	170329	0.007242550084889644	0.0012464142614601013	0.728876	0.170329
PTP4A1	4	0.0022637238256932655	1.826821	936964	6507	0.0010338545557441992	0.0012298692699490663	0.936964	0.006507
EP400	4	0.0022637238256932655	1.827907	936714	6429	0.001034469156762875	0.0012292546689303906	0.936714	0.006429
RNF213	4	0.0022637238256932655	1.828084	937048	6552	0.001034569326542162	0.0012291544991511036	0.937048	0.006552
C1orf86	4	0.0022637238256932655	1.828249	936626	6607	0.0010346627051499716	0.001229061120543294	0.936626	0.006607
CDH23	4	0.0022637238256932655	1.828564	937022	6619	0.001034840973401245	0.0012288828522920205	0.937022	0.006619
C17orf70	11	0.00622524052065648	13.161716	178326	713765	0.007448622524052066	0.0012233820033955862	0.178326	0.713765
FUBP1	11	0.00622524052065648	13.161646	178286	714161	0.007448582908885115	0.0012233423882286355	0.178286	0.714161
CSDE1	11	0.00622524052065648	13.158505	178537	713459	0.00744680531975099	0.0012215647990945107	0.178537	0.713459
TDG	8	0.004527447651386531	5.850175	805638	86302	0.003310795132993775	0.0012166525183927562	0.805638	0.086302
FGF6	7	0.003961516694963215	9.141039	134685	749607	0.0051731969439728345	0.00121168024900962	0.134685	0.749607
SHQ1	7	0.003961516694963215	9.140942	134629	749078	0.005173142048670062	0.0012116253537068477	0.134629	0.749078
BMPR1A	12	0.006791171477079796	9.872733	745671	146841	0.0055872852292020376	0.0012038862478777586	0.745671	0.146841
SOS2	3	0.001697792869269949	5.122379	66740	815001	0.0028989128466327106	0.0012011199773627615	0.06674	0.815001
PPM1D	18	0.010186757215619695	20.120323	232398	672160	0.01138671363893605	0.0011999564233163545	0.232398	0.67216
FGF10	3	0.001697792869269949	5.115539	66933	814032	0.0028950418788907754	0.0011972490096208263	0.066933	0.814032
MSH6	33	0.01867572156196944	35.109404	290524	631327	0.019869498585172608	0.0011937770232031686	0.290524	0.631327
NEGR1	16	0.009054895302773062	13.894672	710191	188072	0.007863425014148273	0.001191470288624789	0.710191	0.188072
SUZ12	16	0.009054895302773062	13.897806	709553	188221	0.007865198641765703	0.0011896966610073587	0.709553	0.188221
STK11	29	0.016411997736276173	31.075076	281827	635640	0.017586347481607242	0.0011743497453310693	0.281827	0.63564
CLDN18	5	0.0028296547821165816	2.926397	874785	31509	0.0016561386530843237	0.0011735161290322579	0.874785	0.031509
PVRL4	10	0.005659309564233163	12.06629	176703	710624	0.006828687040181098	0.0011693774759479348	0.176703	0.710624
FGF4	10	0.005659309564233163	12.060909	177344	710521	0.006825641765704584	0.001166332201471421	0.177344	0.710521
EED	9	0.0050933786078098476	6.948533	773067	112751	0.003932389926428976	0.0011609886813808718	0.773067	0.112751
IKZF2	9	0.0050933786078098476	6.948686	773376	113107	0.003932476513865309	0.001160902093944539	0.773376	0.113107
NIPBL	6	0.003395585738539898	8.048817	127215	750525	0.004555074702886248	0.0011594889643463495	0.127215	0.750525
XPO1	21	0.011884550084889643	23.044115	253773	653410	0.013041378041878892	0.0011568279569892492	0.253773	0.65341
VHL	6	0.003395585738539898	8.03867	128400	748890	0.00454933220147142	0.0011537464629315219	0.1284	0.74889
RAD51B	13	0.007357102433503113	10.971623	722677	168479	0.006209181097906055	0.0011479213355970576	0.722677	0.168479
NAV3	13	0.007357102433503113	10.971724	722714	167963	0.006209238256932655	0.001147864176570458	0.722714	0.167963
PTK2	2	0.0011318619128466328	4.024474	48922	829621	0.0022775744199207697	0.001145712507074137	0.048922	0.829621
RNF8	2	0.0011318619128466328	4.023083	48819	829123	0.0022767872099603848	0.001144925297113752	0.048819	0.829123
SETD8	2	0.0011318619128466328	4.022493	48801	828705	0.002276453310696095	0.0011445913978494623	0.048801	0.828705
KLLN	2	0.0011318619128466328	4.02157	49067	828775	0.002275930956423316	0.0011440690435766834	0.049067	0.828775
SMARCA4	100	0.056593095642331635	102.010635	375808	574524	0.05773097623089982	0.001137880588568188	0.375808	0.574524
RAD21	17	0.009620826259196379	14.996775	691570	206387	0.00848713921901528	0.0011336870401810993	0.69157	0.206387
HFE	6	0.003395585738539898	4.022877	823343	63053	0.002276670628183362	0.0011189151103565362	0.823343	0.063053
ETV4	6	0.003395585738539898	4.023252	823712	62810	0.0022768828522920204	0.0011187028862478777	0.823712	0.06281
CTNNA1	9	0.0050933786078098476	10.972507	174647	707328	0.006209681380871534	0.0011163027730616863	0.174647	0.707328
COL1A1	9	0.0050933786078098476	10.971951	174197	707211	0.006209366723259763	0.0011159881154499153	0.174197	0.707211
ZNF703	9	0.0050933786078098476	10.968539	174433	707437	0.006207435766836446	0.0011140571590265982	0.174433	0.707437
YAP1	10	0.005659309564233163	8.043877	743895	138295	0.004552279003961517	0.001107030560271646	0.743895	0.138295
GLI3	10	0.005659309564233163	8.046475	743875	138804	0.004553749292586304	0.0011055602716468589	0.743875	0.138804
RELA	10	0.005659309564233163	8.046644	744158	138227	0.00455384493491794	0.0011054646293152228	0.744158	0.138227
CARM1	5	0.0028296547821165816	6.950576	118443	751620	0.003933546123372949	0.001103891341256367	0.118443	0.75162
E2F3	5	0.0028296547821165816	6.95024	119157	751392	0.0039333559705715905	0.0011037011884550089	0.119157	0.751392
ABL2	5	0.0028296547821165816	6.949671	119096	751113	0.003933033955857385	0.0011033791737408037	0.119096	0.751113
CYSLTR2	5	0.0028296547821165816	6.949553	119116	751398	0.003932967176004528	0.001103312393887946	0.119116	0.751398
QKI	5	0.0028296547821165816	6.947747	119627	750702	0.003931945104697227	0.001102290322580645	0.119627	0.750702
MEF2BNB-MEF2B	29	0.016411997736276173	27.058763	640247	274183	0.015313391624221845	0.0010986061120543279	0.640247	0.274183
SS18	1	5.659309564233164e-4	2.928519	26022	853582	0.0016573395585738541	0.0010914086021505376	0.026022	0.853582
PRPF40B	1	5.659309564233164e-4	2.925082	26217	852857	0.0016553944538766272	0.001089463497453311	0.026217	0.852857
ERRFI1	18	0.010186757215619695	16.093416	674844	222835	0.009107762308998303	0.0010789949066213923	0.674844	0.222835
FGF7	3	0.001697792869269949	1.095944	951462	0	6.20228636106395e-4	0.001077564233163554	0.951462	0
TCF12	3	0.001697792869269949	1.09639	951276	0	6.204810413129598e-4	0.0010773118279569893	0.951276	0
THBS1	3	0.001697792869269949	1.098292	951065	0	6.21557441992077e-4	0.001076235427277872	0.951065	0
FOXP1	27	0.015280135823429542	28.890298	289273	625148	0.016349913978494623	0.001069778155065081	0.289273	0.625148
CCND1	8	0.004527447651386531	9.876781	170834	704454	0.005589576117713639	0.0010621284663271079	0.170834	0.704454
MBD4	8	0.004527447651386531	9.872724	170935	704352	0.00558728013582343	0.0010598324844368987	0.170935	0.704352
NCOR1	41	0.02320316921335597	39.1315	611889	313841	0.022145727221279006	0.001057441992076965	0.611889	0.313841
RIT1	8	0.004527447651386531	9.8674	171744	703472	0.005584267119411432	0.0010568194680249006	0.171744	0.703472
GBA	4	0.0022637238256932655	5.851181	107905	754425	0.003311364459535937	0.0010476406338426713	0.107905	0.754425
RINT1	4	0.0022637238256932655	5.850569	107972	753986	0.0033110181097906056	0.00104729428409734	0.107972	0.753986
LAMB4	0	0	1.828872	0	897464	0.0010350152801358234	0.0010350152801358234	0	0.897464
HSPA2	0	0	1.828793	0	897288	0.0010349705715902659	0.0010349705715902659	0	0.897288
APC	143	0.08092812676853424	144.811036	402198	555398	0.0819530481041313	0.0010249213355970621	0.402198	0.555398
BAI3	4	0.0022637238256932655	2.19492	864536	27282	0.0012421731748726657	0.0010215506508205999	0.864536	0.027282
RBL2	4	0.0022637238256932655	2.195286	864965	27267	0.0012423803056027165	0.001021343520090549	0.864965	0.027267
CAMTA1	4	0.0022637238256932655	2.196135	864256	27155	0.0012428607809847197	0.0010208630447085458	0.864256	0.027155
ZFHX4	23	0.013016411997736276	21.213672	641763	262804	0.012005473684210526	0.00101093831352575	0.641763	0.262804
NCOA2	8	0.004527447651386531	6.218611	744659	125187	0.003519304470854556	0.0010081431805319752	0.744659	0.125187
SLX4	56	0.03169213355970572	57.774495	353633	582134	0.03269637521222411	0.0010042416525183964	0.353633	0.582134
RBBP8	12	0.006791171477079796	10.240593	693912	185702	0.005795468590831919	9.957028862478774e-4	0.693912	0.185702
MSH2	33	0.01867572156196944	34.739	317483	601409	0.019659875495189584	9.84153933220145e-4	0.317483	0.601409
SESN3	5	0.0028296547821165816	3.289746	800685	65585	0.0018617691001697793	9.678856819468023e-4	0.800685	0.065585
BBC3	5	0.0028296547821165816	3.290943	800787	65570	0.001862446519524618	9.672082625919636e-4	0.800787	0.06557
DNAH9	5	0.0028296547821165816	3.292097	800937	65916	0.0018630996038483305	9.665551782682511e-4	0.800937	0.065916
CHD5	10	0.005659309564233163	11.703554	210331	666282	0.00662340350877193	9.640939445387667e-4	0.210331	0.666282
NPM1	10	0.005659309564233163	11.701839	210790	665247	0.006622432937181664	9.631233729485008e-4	0.21079	0.665247
CCNE1	10	0.005659309564233163	11.700365	210572	665762	0.0066215987549518955	9.622891907187323e-4	0.210572	0.665762
NKX3-1	10	0.005659309564233163	11.699936	210911	665645	0.00662135597057159	9.620464063384267e-4	0.210911	0.665645
GLI1	74	0.04187889077532541	75.699915	374896	567646	0.04284092529711375	9.620345217883422e-4	0.374896	0.567646
ETV1	25	0.014148273910582909	26.698703	297762	611655	0.015109622524052065	9.613486134691564e-4	0.297762	0.611655
PDCD1	10	0.005659309564233163	11.695965	211044	664793	0.006619108658743633	9.597990945104697e-4	0.211044	0.664793
FGF14	9	0.0050933786078098476	7.315135	713328	154499	0.004139861346915676	9.535172608941718e-4	0.713328	0.154499
MAP3K9	9	0.0050933786078098476	7.316846	713415	155017	0.004140829654782117	9.525489530277306e-4	0.713415	0.155017
C11orf30	6	0.003395585738539898	7.677604	161436	697803	0.004344993774759479	9.494080362195808e-4	0.161436	0.697803
PPP4R2	2	0.0011318619128466328	3.658405	71051	771699	0.002070404640633843	9.385427277872102e-4	0.071051	0.771699
RRAS2	2	0.0011318619128466328	3.656925	71060	771387	0.0020695670628183365	9.377051499717037e-4	0.07106	0.771387
NFKBIE	17	0.009620826259196379	18.649605	267311	627193	0.010554388794567063	9.335625353706842e-4	0.267311	0.627193
FH	17	0.009620826259196379	18.648448	267598	626965	0.01055373401245048	9.329077532541016e-4	0.267598	0.626965
POLQ	32	0.018109790605546124	33.646145	322483	595665	0.019041395019807582	9.316044142614575e-4	0.322483	0.595665
ERG	66	0.03735144312393888	67.64061	371707	568063	0.038279915110356534	9.28471986417656e-4	0.371707	0.568063
PLCB4	13	0.007357102433503113	14.632488	244113	640289	0.0082809779286927	9.238754951895866e-4	0.244113	0.640289
FANCD2	28	0.01584606677985286	29.619191	313961	599084	0.016762417091114885	9.163503112620264e-4	0.313961	0.599084
WISP3	6	0.003395585738539898	4.388214	751948	104484	0.0024834261460101865	9.121595925297116e-4	0.751948	0.104484
PALB2	43	0.024335031126202604	44.6079	346608	580173	0.025244991511035653	9.099603848330487e-4	0.346608	0.580173
XIAP	10	0.005659309564233163	8.410887	686715	181253	0.004759981324278438	8.99328239954725e-4	0.686715	0.181253
CEBPA	10	0.005659309564233163	8.41118	686641	181948	0.00476014714204867	8.991624221844933e-4	0.686641	0.181948
RPA1	10	0.005659309564233163	8.415656	685657	182639	0.004762680249009621	8.966293152235421e-4	0.685657	0.182639
FANCM	20	0.011318619128466326	21.569744	289694	610120	0.012206985851726089	8.883667232597627e-4	0.289694	0.61012
NUP214	1	5.659309564233164e-4	2.561173	40853	792817	0.0014494470854555744	8.835161290322581e-4	0.040853	0.792817
MAP3K2	1	5.659309564233164e-4	2.559684	41335	792743	0.00144860441426146	8.826734578381436e-4	0.041335	0.792743
FANCI	18	0.010186757215619695	16.452417	631862	260055	0.009310932088285229	8.758251273344661e-4	0.631862	0.260055
NIN	3	0.001697792869269949	1.462562	858041	18009	8.277091114883984e-4	8.700837577815506e-4	0.858041	0.018009
MGEA5	3	0.001697792869269949	1.462664	858278	17800	8.277668364459536e-4	8.700260328239955e-4	0.858278	0.0178
UPF1	22	0.01245048104131296	20.480656	615989	283694	0.011590637238256932	8.59843803056027e-4	0.615989	0.283694
BRCC3	7	0.003961516694963215	5.483546	712329	139672	0.0031033084323712503	8.582082625919643e-4	0.712329	0.139672
BRINP3	7	0.003961516694963215	5.487311	712061	140321	0.0031054391624221844	8.560775325410302e-4	0.712061	0.140321
U2AF1	8	0.004527447651386531	9.509869	207865	653872	0.0053819292586304475	8.544816072439164e-4	0.207865	0.653872
SH2D1A	8	0.004527447651386531	9.506186	208296	652645	0.00537984493491794	8.523972835314088e-4	0.208296	0.652645
XRCC1	8	0.004527447651386531	9.504083	208393	653241	0.005378654782116582	8.512071307300506e-4	0.208393	0.653241
DOCK8	23	0.013016411997736276	24.502488	307590	597006	0.013866716468590832	8.503044708545564e-4	0.30759	0.597006
LIFR	11	0.00622524052065648	9.510361	661789	206769	0.0053822076966610075	8.430328239954722e-4	0.661789	0.206769
NR0B1	4	0.0022637238256932655	5.489481	141617	694731	0.003106667232597623	8.429434069043575e-4	0.141617	0.694731
HLA-B	4	0.0022637238256932655	5.481588	142804	693832	0.0031022003395585742	8.384765138653087e-4	0.142804	0.693832
PRDM1	79	0.04470854555744199	77.52279	558708	384565	0.043872546689303904	8.359988681380867e-4	0.558708	0.384565
KIAA1549	0	0	1.463314	0	838381	8.281346915676288e-4	8.281346915676288e-4	0	0.838381
FBXO11	0	0	1.463304	0	838413	8.281290322580645e-4	8.281290322580645e-4	0	0.838413
CD22	0	0	1.46308	0	838484	8.280022637238256e-4	8.280022637238256e-4	0	0.838484
HSP90AB1	0	0	1.462809	0	838192	8.27848896434635e-4	8.27848896434635e-4	0	0.838192
PTPN1	0	0	1.462359	0	838288	8.275942275042445e-4	8.275942275042445e-4	0	0.838288
MERTK	0	0	1.461341	0	837965	8.270181097906055e-4	8.270181097906055e-4	0	0.837965
MAFB	0	0	1.459308	0	837089	8.25867572156197e-4	8.25867572156197e-4	0	0.837089
DPYD	4	0.0022637238256932655	2.559403	774072	66448	0.0014484453876627051	8.152784380305604e-4	0.774072	0.066448
TAL2	4	0.0022637238256932655	2.560982	773259	67039	0.0014493389926428977	8.143848330503679e-4	0.773259	0.067039
KLF2	4	0.0022637238256932655	2.561898	772980	66905	0.001449857385398981	8.138664402942844e-4	0.77298	0.066905
PRKD1	11	0.00622524052065648	12.430129	248205	624416	0.007034594793435201	8.093542727787215e-4	0.248205	0.624416
KEL	11	0.00622524052065648	12.429105	247879	624910	0.007034015280135824	8.08774759479344e-4	0.247879	0.62491
XRCC5	7	0.003961516694963215	8.411176	205317	647410	0.004760144878324844	7.986281833616297e-4	0.205317	0.64741
CDKN1B	7	0.003961516694963215	8.408802	205800	646889	0.0047588013582342955	7.97284663271081e-4	0.2058	0.646889
BRCA1	61	0.0345217883418223	59.607629	561553	374441	0.03373380249009621	7.879858517260904e-4	0.561553	0.374441
LMO1	12	0.006791171477079796	10.608903	640608	229526	0.00600390662139219	7.87264855687606e-4	0.640608	0.229526
ASXL2	37	0.020939445387662705	38.389994	352582	568601	0.021726086021505376	7.86640633842671e-4	0.352582	0.568601
IGF2R	3	0.001697792869269949	4.389539	126182	694935	0.0024841760045274477	7.863831352574987e-4	0.126182	0.694935
RXRA	3	0.001697792869269949	4.389006	126710	694510	0.002483874363327674	7.86081494057725e-4	0.12671	0.69451
OR5L1	3	0.001697792869269949	4.388232	126902	695198	0.0024834363327674025	7.856434634974535e-4	0.126902	0.695198
FGF23	3	0.001697792869269949	4.387986	126589	694646	0.002483297113752122	7.85504244482173e-4	0.126589	0.694646
RBM10	33	0.01867572156196944	34.376938	345561	571534	0.019454973401245048	7.79251839275609e-4	0.345561	0.571534
RSPO2	14	0.00792303338992643	15.361562	277777	603393	0.008693583474816071	7.705500848896422e-4	0.277777	0.603393
RAC1	54	0.030560271646859084	52.653112	561700	370444	0.029798026032823995	7.622456140350883e-4	0.5617	0.370444
HLA-A	5	0.0028296547821165816	3.654192	717197	113882	0.0020680203735144315	7.616344086021501e-4	0.717197	0.113882
PAX7	5	0.0028296547821165816	3.656191	716311	114679	0.0020691516694963216	7.6050311262026e-4	0.716311	0.114679
SAMD9	5	0.0028296547821165816	3.658554	715377	114682	0.00207048896434635	7.591658177702318e-4	0.715377	0.114682
PAX8	5	0.0028296547821165816	3.659109	715509	114780	0.0020708030560271646	7.58851726089417e-4	0.715509	0.11478
SIN3A	5	0.0028296547821165816	3.659184	715846	115077	0.0020708455008488966	7.58809281267685e-4	0.715846	0.115077
SETBP1	54	0.030560271646859084	52.659829	561314	370920	0.029801827391058293	7.584442558007908e-4	0.561314	0.37092
PML	10	0.005659309564233163	11.336905	249006	616917	0.006415905489530277	7.565959252971138e-4	0.249006	0.616917
XRCC6	9	0.0050933786078098476	7.678502	651759	202459	0.004345501980758348	7.478766270514999e-4	0.651759	0.202459
PGBD3	6	0.003395585738539898	7.313937	201271	640285	0.004139183361629881	7.435976230899827e-4	0.201271	0.640285
NUF2	6	0.003395585738539898	7.31189	201798	639485	0.004138024900962082	7.424391624221843e-4	0.201798	0.639485
ALOX12B	21	0.011884550084889643	22.310394	317799	581126	0.012626142614601018	7.415925297113747e-4	0.317799	0.581126
FRS2	2	0.0011318619128466328	3.294356	102233	699213	0.0018643780418788908	7.325161290322581e-4	0.102233	0.699213
XRCC3	2	0.0011318619128466328	3.289677	102779	698004	0.001861730050933786	7.298681380871533e-4	0.102779	0.698004
MYC	17	0.009620826259196379	18.289102	301935	586961	0.010350368986983587	7.295427277872087e-4	0.301935	0.586961
FOXO1	17	0.009620826259196379	18.285016	303172	586049	0.010348056593095642	7.27230333899263e-4	0.303172	0.586049
PRF1	17	0.009620826259196379	18.282965	302613	586621	0.010346895868704018	7.260696095076399e-4	0.302613	0.586621
OTX2	2	0.0011318619128466328	0.730551	866857	0	4.1344142614601015e-4	7.184204867006226e-4	0.866857	0
RPS6KA2	2	0.0011318619128466328	0.73057	866381	0	4.1345217883418224e-4	7.184097340124506e-4	0.866381	0
INSRR	2	0.0011318619128466328	0.730658	866402	0	4.135019807583475e-4	7.183599320882853e-4	0.866402	0
ETNK1	2	0.0011318619128466328	0.730796	866501	0	4.135800792303339e-4	7.182818336162989e-4	0.866501	0
GLMN	2	0.0011318619128466328	0.731173	866328	0	4.1379343520090545e-4	7.180684776457273e-4	0.866328	0
CAMK1	2	0.0011318619128466328	0.731242	866556	0	4.138324844368987e-4	7.180294284097341e-4	0.866556	0
SP140	2	0.0011318619128466328	0.731258	866285	0	4.1384153933220143e-4	7.180203735144314e-4	0.866285	0
TRIM33	2	0.0011318619128466328	0.731487	866081	0	4.139711375212224e-4	7.178907753254103e-4	0.866081	0
UGT1A1	2	0.0011318619128466328	0.731523	866210	0	4.139915110356537e-4	7.17870401810979e-4	0.86621	0
FOSB	2	0.0011318619128466328	0.732781	865633	0	4.147034521788342e-4	7.171584606677986e-4	0.865633	0
FAH	6	0.003395585738539898	4.756116	672790	157176	0.0026916332767402376	7.039524617996605e-4	0.67279	0.157176
MAP3K5	6	0.003395585738539898	4.756238	673221	157184	0.0026917023203169212	7.038834182229768e-4	0.673221	0.157184
TNFRSF14	9	0.0050933786078098476	10.240666	249751	608798	0.005795509903791737	7.021312959818891e-4	0.249751	0.608798
CIITA	25	0.014148273910582909	23.768682	579662	323630	0.013451432937181663	6.968409734012457e-4	0.579662	0.32363
EXT1	10	0.005659309564233163	8.773127	627399	228513	0.004964984153933221	6.943254102999424e-4	0.627399	0.228513
COL2A1	10	0.005659309564233163	8.779215	626159	230343	0.004968429541595926	6.908800226372372e-4	0.626159	0.230343
IKZF3	10	0.005659309564233163	8.779264	626207	230268	0.0049684572722127895	6.908522920203736e-4	0.626207	0.230268
WRN	20	0.011318619128466326	21.211741	322633	572658	0.012004380871533674	6.857617430673472e-4	0.322633	0.572658
LYN	20	0.011318619128466326	21.208848	323616	572216	0.01200274363327674	6.841245048104135e-4	0.323616	0.572216
SPEN	84	0.04753820033955857	85.205868	407933	536906	0.04822063837011884	6.824380305602701e-4	0.407933	0.536906
RAD51C	14	0.00792303338992643	12.800068	602607	271607	0.007243954725523486	6.790786644029429e-4	0.602607	0.271607
RUNX1	35	0.019807583474816072	36.198606	363303	555178	0.020485911714770797	6.783282399547251e-4	0.363303	0.555178
MAML2	1	5.659309564233164e-4	2.194562	65065	709442	0.001241970571590266	6.760396151669496e-4	0.065065	0.709442
CRTC2	1	5.659309564233164e-4	2.193611	64779	709477	0.0012414323712507075	6.755014148273911e-4	0.064779	0.709477
ZNF708	1	5.659309564233164e-4	2.193278	65269	709337	0.0012412439162422183	6.753129598189019e-4	0.065269	0.709337
RPS6KA4	16	0.009054895302773062	17.189661	307538	577534	0.009728161290322581	6.732659875495189e-4	0.307538	0.577534
LATS1	16	0.009054895302773062	17.182249	307817	577668	0.00972396661007357	6.690713073005082e-4	0.307817	0.577668
CDK5	3	0.001697792869269949	1.828102	739958	63062	0.0010345795132993775	6.632133559705715e-4	0.739958	0.063062000000000007
CSMD3	3	0.001697792869269949	1.828703	739872	63614	0.001034919637804188	6.628732314657611e-4	0.739872	0.063614
TCF7L1	3	0.001697792869269949	1.829955	739414	63108	0.00103562818336163	6.621646859083191e-4	0.739414	0.063108
MYD88	12	0.006791171477079796	13.164067	285030	585951	0.007449953027730617	6.587815506508207e-4	0.28503	0.585951
GATA2	22	0.01245048104131296	20.843599	576193	320013	0.011796037917374082	6.544431239388776e-4	0.576193	0.320013
NFKBIZ	8	0.004527447651386531	9.142242	251067	598768	0.0051738777589134125	6.464301075268814e-4	0.251067	0.598768
RFWD2	8	0.004527447651386531	9.141367	250621	598218	0.005173382569326542	6.459349179400112e-4	0.250621	0.598218
CD79A	11	0.00622524052065648	9.871112	605674	253998	0.005586367855121675	6.388726655348047e-4	0.605674	0.253998
SMARCD1	4	0.0022637238256932655	5.118077	185996	624788	0.002896478211658178	6.327543859649125e-4	0.185996	0.624788
DMD	4	0.0022637238256932655	5.117277	186068	624420	0.002896025466893039	6.323016411997734e-4	0.186068	0.62442
INHA	15	0.008488964346349746	13.895891	586151	290918	0.007864114883984155	6.248494623655905e-4	0.586151	0.290918
GAB2	0	0	1.098267	0	745088	6.215432937181664e-4	6.215432937181664e-4	0	0.745088
GRID1	0	0	1.098185	0	745428	6.214968873797397e-4	6.214968873797397e-4	0	0.745428
TRIM28	0	0	1.098081	0	745206	6.214380305602717e-4	6.214380305602717e-4	0	0.745206
PTPRC	0	0	1.098065	0	745383	6.214289756649689e-4	6.214289756649689e-4	0	0.745383
SLC45A3	0	0	1.097875	0	745090	6.213214487832484e-4	6.213214487832484e-4	0	0.74509
POLB	0	0	1.097864	0	745369	6.213152235427277e-4	6.213152235427277e-4	0	0.745369
MCM2	0	0	1.09776	0	745194	6.212563667232598e-4	6.212563667232598e-4	0	0.745194
AJUBA	0	0	1.097601	0	744414	6.211663837011885e-4	6.211663837011885e-4	0	0.744414
TEX12	0	0	1.09749	0	745299	6.211035653650255e-4	6.211035653650255e-4	0	0.745299
ID4	0	0	1.097364	0	744325	6.210322580645161e-4	6.210322580645161e-4	0	0.744325
SPRY1	0	0	1.097323	0	745114	6.210090548953028e-4	6.210090548953028e-4	0	0.745114
PTPRO	0	0	1.096613	0	744765	6.206072439162423e-4	6.206072439162423e-4	0	0.744765
CDK9	0	0	1.096478	0	744526	6.205308432371251e-4	6.205308432371251e-4	0	0.744526
SPRY4	0	0	1.096458	0	744836	6.205195246179965e-4	6.205195246179965e-4	0	0.744836
DDR1	0	0	1.095522	0	744558	6.199898132427845e-4	6.199898132427845e-4	0	0.744558
SYK	49	0.027730616864742503	50.09527	389957	539484	0.028350464063384265	6.198471986417625e-4	0.389957	0.539484
NFE2L2	15	0.008488964346349746	16.084116	312750	567777	0.009102499151103565	6.135348047538198e-4	0.31275	0.567777
ACVR1B	4	0.0022637238256932655	2.924704	672324	124510	0.0016551805319750992	6.085432937181663e-4	0.672324	0.12451
ID3	4	0.0022637238256932655	2.927248	671594	125485	0.00165662026032824	6.071035653650255e-4	0.671594	0.125485
MALT1	11	0.00622524052065648	12.066142	288870	574939	0.006828603282399547	6.033627617430676e-4	0.28887	0.574939
CXCR4	23	0.013016411997736276	21.940432	564683	333682	0.012416769666100736	5.996423316355394e-4	0.564683	0.333682
STAT5A	7	0.003961516694963215	8.045778	250558	587436	0.004553354838709678	5.918381437464634e-4	0.250558	0.587436
SUFU	27	0.015280135823429542	25.955514	557867	347745	0.014689028862478777	5.911069609507644e-4	0.557867	0.347745
XPC	12	0.006791171477079796	10.97102	586350	277009	0.006208839841539332	5.823316355404642e-4	0.58635	0.277009
TMEM127	3	0.001697792869269949	4.022339	171092	617418	0.0022763661573288055	5.785732880588565e-4	0.171092	0.617418
AURKB	14	0.00792303338992643	14.99653	317352	558418	0.008487000565930956	5.639671760045272e-4	0.317352	0.558418
SLIT2	29	0.016411997736276173	29.985191	369195	540476	0.016969547821165817	5.575500848896443e-4	0.369195	0.540476
PNRC1	5	0.0028296547821165816	4.020238	627764	175951	0.0022751771363893605	5.544776457272211e-4	0.627764	0.175951
PRKCZ	5	0.0028296547821165816	4.022059	626393	175794	0.0022762076966610072	5.534470854555744e-4	0.626393	0.175794
PDPK1	5	0.0028296547821165816	4.023212	627084	176513	0.0022768602150537633	5.527945670628183e-4	0.627084	0.176513
CDK6	10	0.005659309564233163	10.967679	293094	563493	0.006206949066213922	5.47639501980759e-4	0.293094	0.563493
EXO1	6	0.003395585738539898	6.950982	248405	576280	0.0039337758913412565	5.381901528013584e-4	0.248405	0.57628
UIMC1	6	0.003395585738539898	6.948809	248955	576402	0.0039325461233729484	5.369603848330504e-4	0.248955	0.576402
PAXIP1	6	0.003395585738539898	6.948767	248799	575957	0.003932522354272779	5.369366157328805e-4	0.248799	0.575957
LZTR1	6	0.003395585738539898	6.944915	248975	575175	0.003930342388228636	5.347566496887377e-4	0.248975	0.575175
HDAC4	2	0.0011318619128466328	2.927763	146428	609601	0.001656911714770798	5.250498019241652e-4	0.146428	0.609601
MGMT	2	0.0011318619128466328	2.927625	146615	609573	0.0016568336162988116	5.249717034521788e-4	0.146615	0.609573
JAZF1	2	0.0011318619128466328	2.92719	146472	609558	0.0016565874363327674	5.247255234861346e-4	0.146472	0.609558
CBFB	2	0.0011318619128466328	2.926453	146649	609369	0.0016561703452178834	5.243084323712506e-4	0.146649	0.609369
CASP8	13	0.007357102433503113	12.073786	567399	298960	0.0068329292586304475	5.241731748726651e-4	0.567399	0.29896
CNOT3	2	0.0011318619128466328	2.924393	146986	609070	0.0016550045274476514	5.231426146010186e-4	0.146986	0.60907
CDKN2B	2	0.0011318619128466328	2.923227	147123	608937	0.0016543446519524617	5.22482739105829e-4	0.147123	0.608937
FANCC	17	0.009620826259196379	16.088041	556909	325001	0.009104720430107528	5.161058290888507e-4	0.556909	0.325001
PIK3R2	17	0.009620826259196379	16.092056	556223	325278	0.009106992642897566	5.138336162988123e-4	0.556223	0.325278
UMODL1	2	0.0011318619128466328	1.096024	697734	48807	6.20273910582909e-4	5.115880022637238e-4	0.697734	0.048807
FN1	2	0.0011318619128466328	1.096064	697378	48411	6.202965478211658e-4	5.11565365025467e-4	0.697378	0.048411
IL6ST	2	0.0011318619128466328	1.096184	697188	48789	6.203644595359366e-4	5.114974533106961e-4	0.697188	0.048789
CDC42	2	0.0011318619128466328	1.096603	697117	48909	6.20601584606678e-4	5.112603282399548e-4	0.697117	0.048909
ERCC1	2	0.0011318619128466328	1.096798	696547	48809	6.207119411431805e-4	5.111499717034523e-4	0.696547	0.048809
PER1	2	0.0011318619128466328	1.096832	696649	48986	6.20731182795699e-4	5.111307300509338e-4	0.696649	0.048986
PBX1	2	0.0011318619128466328	1.096934	696783	48839	6.207889077532541e-4	5.110730050933786e-4	0.696783	0.048839
CYP2C19	2	0.0011318619128466328	1.097006	696771	49077	6.208296547821166e-4	5.110322580645162e-4	0.696771	0.049077
PCDHAC2	2	0.0011318619128466328	1.09728	696687	48927	6.209847198641766e-4	5.108771929824562e-4	0.696687	0.048927
CDH11	2	0.0011318619128466328	1.097568	696504	49167	6.211477079796266e-4	5.107142048670062e-4	0.696504	0.049167
DDX31	2	0.0011318619128466328	1.097695	696622	49190	6.212195812110923e-4	5.106423316355405e-4	0.696622	0.04919
TRRAP	2	0.0011318619128466328	1.098395	696035	49140	6.216157328805885e-4	5.102461799660442e-4	0.696035	0.04914
CDH20	2	0.0011318619128466328	1.098409	695996	49430	6.216236559139785e-4	5.102382569326543e-4	0.695996	0.04943
USP28	13	0.007357102433503113	13.896105	322865	547530	0.007864235993208828	5.071335597057157e-4	0.322865	0.54753
GPC3	13	0.007357102433503113	13.893718	323201	546828	0.007862885116015846	5.057826825127336e-4	0.323201	0.546828
DMC1	6	0.003395585738539898	5.119611	592877	218567	0.002897346349745331	4.98239388794567e-4	0.592877	0.218567
RAC2	6	0.003395585738539898	5.120556	592783	218938	0.002897881154499151	4.97704584040747e-4	0.592783	0.218938
YES1	9	0.0050933786078098476	9.876088	295736	552482	0.005589183927560837	4.958053197509898e-4	0.295736	0.552482
CTCF	24	0.013582342954159592	24.868907	368341	532154	0.014074084323712507	4.917413695529147e-4	0.368341	0.532154
TAP1	10	0.005659309564233163	9.140876	566148	282550	0.005173104697226939	4.8620486700622426e-4	0.566148	0.28255
TFE3	10	0.005659309564233163	9.141117	566917	281193	0.005173241086587436	4.860684776457269e-4	0.566917	0.281193
GSK3B	14	0.00792303338992643	13.165448	552455	317591	0.007450734578381437	4.7229881154499213e-4	0.552455	0.317591
SRY	1	5.659309564233164e-4	1.830247	102431	602344	0.0010357934352009054	4.69862478777589e-4	0.102431	0.602344
ESPL1	1	5.659309564233164e-4	1.829191	102675	601595	0.0010351958121109224	4.69264855687606e-4	0.102675	0.601595
POLR2A	1	5.659309564233164e-4	1.829164	102439	601193	0.001035180531975099	4.692495755517827e-4	0.102439	0.601193
APOBEC3G	1	5.659309564233164e-4	1.828533	102557	601411	0.001034823429541596	4.688924731182795e-4	0.102557	0.601411
PKHD1	1	5.659309564233164e-4	1.828135	102858	601589	0.0010345981890209394	4.68667232597623e-4	0.102858	0.601589
HIST1H3E	1	5.659309564233164e-4	1.82747	102718	601913	0.001034221844934918	4.6829088851160154e-4	0.102718	0.601913
APLNR	1	5.659309564233164e-4	1.826657	102959	600939	0.0010337617430673457	4.6783078664402935e-4	0.102959	0.600939
MYCL	16	0.009054895302773062	16.821291	346810	533791	0.009519689303904923	4.6479400113186124e-4	0.34681	0.533791
HIST1H2BD	3	0.001697792869269949	2.192175	615895	135311	0.0012406196943972837	4.5717317487266535e-4	0.615895	0.135311
ARFRP1	3	0.001697792869269949	2.193418	615873	135102	0.0012413231465761177	4.5646972269383136e-4	0.615873	0.135102
SERPINB3	3	0.001697792869269949	2.19439	615298	135281	0.0012418732314657612	4.559196378041879e-4	0.615298	0.135281
EPHB6	3	0.001697792869269949	2.194622	614573	135021	0.0012420045274476512	4.5578834182229784e-4	0.614573	0.135021
GSTM5	3	0.001697792869269949	2.194785	614985	135554	0.0012420967741935483	4.5569609507640075e-4	0.614985	0.135554
FKBP9	3	0.001697792869269949	2.194899	615076	135204	0.0012421612903225805	4.556315789473685e-4	0.615076	0.135204
ZMYM3	3	0.001697792869269949	2.195225	614651	135584	0.0012423457838143747	4.5544708545557436e-4	0.614651	0.135584
SF1	3	0.001697792869269949	2.195672	614848	135789	0.0012425987549518958	4.551941143180532e-4	0.614848	0.135789
SAMD9L	3	0.001697792869269949	2.196175	614249	135193	0.0012428834182229768	4.549094510469722e-4	0.614249	0.135193
AXIN2	27	0.015280135823429542	27.792681	381777	523913	0.015728738539898132	4.486027164685904e-4	0.381777	0.523913
RIF1	27	0.015280135823429542	27.792065	381937	523794	0.015728389926428978	4.4825410299943573e-4	0.381937	0.523794
MAPK3	7	0.003961516694963215	6.213569	566239	254755	0.0035164510469722693	4.450656479909453e-4	0.566239	0.254755
CDKN2C	7	0.003961516694963215	6.215846	565861	254664	0.0035177396717600454	4.437770232031692e-4	0.565861	0.254664
CDC73	22	0.01245048104131296	21.216206	535787	358369	0.012006907753254102	4.435732880588572e-4	0.535787	0.358369
HIST3H3	7	0.003961516694963215	6.216405	564774	255399	0.0035180560271646857	4.4346066779852884e-4	0.564774	0.255399
NT5C2	7	0.003961516694963215	6.217271	565209	254574	0.0035185461233729486	4.42970571590266e-4	0.565209	0.254574
JUN	7	0.003961516694963215	6.21798	565240	255339	0.0035189473684210525	4.425693265421621e-4	0.56524	0.255339
NCKAP5	8	0.004527447651386531	8.778522	298393	539806	0.004968037351443124	0.00044058970005659333	0.298393	0.539806
MSI1	8	0.004527447651386531	8.777121	299098	539550	0.004967244482173175	4.397968307866436e-4	0.299098	0.53955
NRG1	23	0.013016411997736276	23.772943	374204	524363	0.013453844368986985	4.3743237125070875e-4	0.374204	0.524363
DNMT3B	23	0.013016411997736276	23.772702	374371	524003	0.013453707979626485	4.3729598189020877e-4	0.374371	0.524003
SDHA	26	0.014714204867006225	25.228396	531783	370847	0.01427753027730617	4.366745897000559e-4	0.531783	0.370847
ZRSR2	11	0.00622524052065648	10.234365	548520	304793	0.005791943972835314	4.332965478211657e-4	0.54852	0.304793
NTHL1	4	0.0022637238256932655	4.753849	240236	547619	0.002690350311262026	4.266264855687604e-4	0.240236	0.547619
SDHD	4	0.0022637238256932655	4.753041	239823	547407	0.0026898930390492357	4.2616921335597016e-4	0.239823	0.547407
EBF1	4	0.0022637238256932655	4.752728	240348	547323	0.0026897159026598757	4.259920769666102e-4	0.240348	0.547323
SMUG1	0	0	0.732254	0	597973	4.144052065647991e-4	4.144052065647991e-4	0	0.597973
TRIP11	0	0	0.731996	0	597982	4.1425919637804186e-4	4.1425919637804186e-4	0	0.597982
IPMK	0	0	0.731984	0	598117	4.142524052065648e-4	4.142524052065648e-4	0	0.598117
TET3	0	0	0.731947	0	598353	4.1423146576117717e-4	4.1423146576117717e-4	0	0.598353
PMAIP1	0	0	0.731941	0	598267	4.142280701754386e-4	4.142280701754386e-4	0	0.598267
PCLO	0	0	0.731891	0	597788	4.141997736276174e-4	4.141997736276174e-4	0	0.597788
HIST1H3H	0	0	0.731835	0	598337	4.1416808149405773e-4	4.1416808149405773e-4	0	0.598337
FSBP	0	0	0.731833	0	597902	4.1416694963214483e-4	4.1416694963214483e-4	0	0.597902
MCM5	0	0	0.731807	0	598410	4.1415223542727787e-4	4.1415223542727787e-4	0	0.59841
FRK	0	0	0.731765	0	597745	4.141284663271081e-4	4.141284663271081e-4	0	0.597745
SEPT9	0	0	0.731669	0	597847	4.1407413695529146e-4	4.1407413695529146e-4	0	0.597847
ATP6AP1	0	0	0.731551	0	597612	4.140073571024335e-4	4.140073571024335e-4	0	0.597612
CBLC	0	0	0.731551	0	598183	4.140073571024335e-4	4.140073571024335e-4	0	0.598183
HTRA1	0	0	0.731551	0	597612	4.140073571024335e-4	4.140073571024335e-4	0	0.597612
PICALM	0	0	0.73149	0	597645	4.139728353140917e-4	4.139728353140917e-4	0	0.597645
XBP1	0	0	0.731473	0	597890	4.139632144878325e-4	4.139632144878325e-4	0	0.59789
ITGB2	0	0	0.731454	0	597337	4.1395246179966045e-4	4.1395246179966045e-4	0	0.597337
TLR2	0	0	0.731454	0	597337	4.1395246179966045e-4	4.1395246179966045e-4	0	0.597337
REST	0	0	0.731434	0	597729	4.1394114318053196e-4	4.1394114318053196e-4	0	0.597729
STAG3	0	0	0.731383	0	597812	4.139122807017544e-4	4.139122807017544e-4	0	0.597812
SGK1	0	0	0.731359	0	598201	4.138986983588002e-4	4.138986983588002e-4	0	0.598201
CDK1	0	0	0.731305	0	597629	4.138681380871534e-4	4.138681380871534e-4	0	0.597629
SHH	0	0	0.731303	0	597335	4.1386700622524054e-4	4.1386700622524054e-4	0	0.597335
AFF3	0	0	0.731278	0	597794	4.138528579513299e-4	4.138528579513299e-4	0	0.597794
CLTCL1	0	0	0.731131	0	597815	4.137696661007357e-4	4.137696661007357e-4	0	0.597815
NPRL2	0	0	0.731115	0	597621	4.1376061120543294e-4	4.1376061120543294e-4	0	0.597621
MYH11	0	0	0.731093	0	597429	4.137481607243916e-4	4.137481607243916e-4	0	0.597429
EPOR	0	0	0.731085	0	597538	4.1374363327674024e-4	4.1374363327674024e-4	0	0.597538
FGF12	0	0	0.730971	0	597483	4.13679117147708e-4	4.13679117147708e-4	0	0.597483
ICK	0	0	0.730937	0	597824	4.1365987549518956e-4	4.1365987549518956e-4	0	0.597824
GFI1	0	0	0.730914	0	597386	4.1364685908319184e-4	4.1364685908319184e-4	0	0.597386
ETAA1	0	0	0.730902	0	597378	4.136400679117148e-4	4.136400679117148e-4	0	0.597378
CD58	0	0	0.7308	0	597541	4.135823429541596e-4	4.135823429541596e-4	0	0.597541
SSX1	0	0	0.730785	0	597179	4.1357385398981325e-4	4.1357385398981325e-4	0	0.597179
CDT1	0	0	0.730683	0	597276	4.13516129032258e-4	4.13516129032258e-4	0	0.597276
LPHN3	0	0	0.730124	0	596946	4.131997736276174e-4	4.131997736276174e-4	0	0.596946
BOD1L1	0	0	0.730067	0	596930	4.131675155631013e-4	4.131675155631013e-4	0	0.59693
TAF1L	0	0	0.730015	0	596933	4.131380871533673e-4	4.131380871533673e-4	0	0.596933
RASA1	15	0.008488964346349746	15.728168	352971	523861	0.0089010571590266	4.1209281267685395e-4	0.352971	0.523861
MDM4	15	0.008488964346349746	15.717626	353883	521755	0.008895091114883983	4.061267685342377e-4	0.353883	0.521755
SDHAF2	4	0.0022637238256932655	3.290434	569640	199074	0.0018621584606677984	4.015653650254671e-4	0.56964	0.199074
CHD1	4	0.0022637238256932655	3.290978	569958	199157	0.0018624663271080927	4.0125749858517285e-4	0.569958	0.199157
ESR2	4	0.0022637238256932655	3.291361	569097	199232	0.001862683078664403	4.0104074702886246e-4	0.569097	0.199232
EPHB4	4	0.0022637238256932655	3.291485	569501	198994	0.0018627532541029995	4.0097057159026606e-4	0.569501	0.198994
DDB1	7	0.003961516694963215	7.679831	301877	524053	0.004346254102999434	3.8473740803621984e-4	0.301877	0.524053
RAD51	7	0.003961516694963215	7.679394	302515	523916	0.004346006791171478	3.8449009620826306e-4	0.302515	0.523916
TRAF3	7	0.003961516694963215	7.678429	301821	523910	0.004345460667798529	3.8394397283531435e-4	0.301821	0.52391
FANCB	7	0.003961516694963215	7.677517	302247	523783	0.00434494453876627	3.834278438030556e-4	0.302247	0.523783
CENPA	3	0.001697792869269949	3.657937	228689	528416	0.0020701397849462364	3.7234691567628736e-4	0.228689	0.528416
DEPDC5	3	0.001697792869269949	3.656115	229051	528214	0.002069108658743633	3.71315789473684e-4	0.229051	0.528214
UGT1A6	1	5.659309564233164e-4	0.365219	634781	0	2.0668873797396718e-4	3.5924221844934917e-4	0.634781	0
RPL22	1	5.659309564233164e-4	0.365296	634704	0	2.067323146576118e-4	3.591986417657046e-4	0.634704	0
RPS6KB1	1	5.659309564233164e-4	0.365467	634533	0	2.0682908885116016e-4	3.591018675721562e-4	0.634533	0
NR4A3	1	5.659309564233164e-4	0.365594	634406	0	2.069009620826259e-4	3.590299943406905e-4	0.634406	0
NPRL3	1	5.659309564233164e-4	0.36574	634260	0	2.0698358800226373e-4	3.5894736842105265e-4	0.63426	0
CDH2	1	5.659309564233164e-4	0.365755	634245	0	2.0699207696661006e-4	3.589388794567063e-4	0.634245	0
ITGA9	1	5.659309564233164e-4	0.365755	634245	0	2.0699207696661006e-4	3.589388794567063e-4	0.634245	0
MARK1	1	5.659309564233164e-4	0.365755	634245	0	2.0699207696661006e-4	3.589388794567063e-4	0.634245	0
PKD1L2	1	5.659309564233164e-4	0.365755	634245	0	2.0699207696661006e-4	3.589388794567063e-4	0.634245	0
PLEKHG5	1	5.659309564233164e-4	0.365755	634245	0	2.0699207696661006e-4	3.589388794567063e-4	0.634245	0
RNF2	1	5.659309564233164e-4	0.365755	634245	0	2.0699207696661006e-4	3.589388794567063e-4	0.634245	0
TBX22	1	5.659309564233164e-4	0.365755	634245	0	2.0699207696661006e-4	3.589388794567063e-4	0.634245	0
TIMP3	1	5.659309564233164e-4	0.365755	634245	0	2.0699207696661006e-4	3.589388794567063e-4	0.634245	0
TPR	1	5.659309564233164e-4	0.365755	634245	0	2.0699207696661006e-4	3.589388794567063e-4	0.634245	0
ZNF521	1	5.659309564233164e-4	0.365755	634245	0	2.0699207696661006e-4	3.589388794567063e-4	0.634245	0
GFI1B	1	5.659309564233164e-4	0.365777	634223	0	2.070045274476514e-4	3.5892642897566497e-4	0.634223	0
SDCCAG8	1	5.659309564233164e-4	0.365827	634173	0	2.0703282399547255e-4	3.5889813242784383e-4	0.634173	0
MCM7	1	5.659309564233164e-4	0.36583	634170	0	2.0703452178834182e-4	3.5889643463497454e-4	0.63417	0
DDIT3	1	5.659309564233164e-4	0.365835	634165	0	2.0703735144312395e-4	3.5889360498019246e-4	0.634165	0
RTEL1-TNFRSF6B	1	5.659309564233164e-4	0.365864	634136	0	2.0705376344086024e-4	3.5887719298245615e-4	0.634136	0
FOXP4	1	5.659309564233164e-4	0.366136	633864	0	2.0720769666100736e-4	3.58723259762309e-4	0.633864	0
ARNT	1	5.659309564233164e-4	0.366209	633791	0	2.0724900962082625e-4	3.5868194680249016e-4	0.633791	0
AURKC	1	5.659309564233164e-4	0.366209	633791	0	2.0724900962082625e-4	3.5868194680249016e-4	0.633791	0
GDNF	1	5.659309564233164e-4	0.366209	633791	0	2.0724900962082625e-4	3.5868194680249016e-4	0.633791	0
NFKB2	1	5.659309564233164e-4	0.366209	633791	0	2.0724900962082625e-4	3.5868194680249016e-4	0.633791	0
ZNF384	1	5.659309564233164e-4	0.366209	633791	0	2.0724900962082625e-4	3.5868194680249016e-4	0.633791	0
RBM15	1	5.659309564233164e-4	0.366295	633705	0	2.0729767968307865e-4	3.5863327674023773e-4	0.633705	0
BIRC2	1	5.659309564233164e-4	0.366331	633669	0	2.073180531975099e-4	3.5861290322580645e-4	0.633669	0
MAGEA1	1	5.659309564233164e-4	0.366331	633669	0	2.073180531975099e-4	3.5861290322580645e-4	0.633669	0
ZMYM2	1	5.659309564233164e-4	0.366331	633669	0	2.073180531975099e-4	3.5861290322580645e-4	0.633669	0
CDK2	1	5.659309564233164e-4	0.366407	633593	0	2.0736106395019806e-4	3.585698924731183e-4	0.633593	0
LMO3	1	5.659309564233164e-4	0.366407	633593	0	2.0736106395019806e-4	3.585698924731183e-4	0.633593	0
HLA-C	1	5.659309564233164e-4	0.366571	633429	0	2.074538766270515e-4	3.584770797962649e-4	0.633429	0
PGBD5	1	5.659309564233164e-4	0.366571	633429	0	2.074538766270515e-4	3.584770797962649e-4	0.633429	0
SCG5	1	5.659309564233164e-4	0.366571	633429	0	2.074538766270515e-4	3.584770797962649e-4	0.633429	0
TRIP13	1	5.659309564233164e-4	0.366571	633429	0	2.074538766270515e-4	3.584770797962649e-4	0.633429	0
FOS	1	5.659309564233164e-4	0.366597	633403	0	2.074685908319185e-4	3.584623655913979e-4	0.633403	0
RPL10	1	5.659309564233164e-4	0.367181	632819	0	2.077990945104697e-4	3.581318619128467e-4	0.632819	0
RTEL1	14	0.00792303338992643	14.629278	359704	511218	0.00827916129032258	3.561279003961512e-4	0.359704	0.511218
MAX	5	0.0028296547821165816	4.387846	537841	248000	0.002483217883418223	3.4643689869835867e-4	0.537841	0.248
SMARCA2	5	0.0028296547821165816	4.388075	537054	248755	0.0024833474816072436	3.46307300509338e-4	0.537054	0.248755
MYH9	5	0.0028296547821165816	4.388254	537548	248298	0.0024834487832484436	3.46205998868138e-4	0.537548	0.248298
RPS6KB2	9	0.0050933786078098476	8.412544	523299	313893	0.004760919071873232	3.324595359366156e-4	0.523299	0.313893
PRPF8	6	0.003395585738539898	6.583548	304238	507579	0.003725833616298812	3.302478777589138e-4	0.304238	0.507579
CRKL	6	0.003395585738539898	6.582268	304343	507072	0.0037251092246745896	3.295234861346915e-4	0.304343	0.507072
KLHL6	6	0.003395585738539898	6.578691	305481	505592	0.0037230848896434637	3.274991511035656e-4	0.305481	0.505592
DIS3L2	13	0.007357102433503113	12.434143	515317	347264	0.007036866440294285	3.20235993208828e-4	0.515317	0.347264
SBDS	2	0.0011318619128466328	2.560985	207416	504335	0.0014493406904357669	3.174787775891341e-4	0.207416	0.504335
PDK1	2	0.0011318619128466328	2.560536	208013	504300	0.0014490865874363327	3.172246745896999e-4	0.208013	0.5043
BCR	2	0.0011318619128466328	2.559887	207803	503873	0.001448719298245614	3.168573853989812e-4	0.207803	0.503873
PRAME	2	0.0011318619128466328	2.559373	208119	503568	0.0014484284097340124	3.1656649688737966e-4	0.208119	0.503568
UROD	2	0.0011318619128466328	2.559093	208073	503513	0.001448269949066214	3.1640803621958116e-4	0.208073	0.503513
OGG1	2	0.0011318619128466328	1.461287	536450	141893	8.269875495189587e-4	3.0487436332767405e-4	0.53645	0.141893
PHLPP2	2	0.0011318619128466328	1.462052	535939	141807	8.274204867006224e-4	3.044414261460103e-4	0.535939	0.141807
ADAMTS20	2	0.0011318619128466328	1.462212	535223	141603	8.275110356536503e-4	3.043508771929824e-4	0.535223	0.141603
NLRP1	2	0.0011318619128466328	1.462365	535775	141920	8.275976230899829e-4	3.042642897566498e-4	0.535775	0.14192
PDGFB	2	0.0011318619128466328	1.462389	535402	141465	8.276112054329372e-4	3.042507074136956e-4	0.535402	0.141465
LTK	2	0.0011318619128466328	1.462655	535657	141866	8.277617430673458e-4	3.0410016977928695e-4	0.535657	0.141866
C19orf40	2	0.0011318619128466328	1.462777	534829	141541	8.278307866440294e-4	3.0403112620260334e-4	0.534829	0.141541
ALB	2	0.0011318619128466328	1.463222	535258	142683	8.280826259196378e-4	3.03779286926995e-4	0.535258	0.142683
SETDB1	2	0.0011318619128466328	1.464288	534647	142327	8.286859083191851e-4	3.031760045274477e-4	0.534647	0.142327
VEGFA	13	0.007357102433503113	13.528094	367756	497803	0.007655967176004527	2.9886474250141477e-4	0.367756	0.497803
CDK8	21	0.011884550084889643	20.478752	507461	383415	0.011589559705715903	2.9499037917373946e-4	0.507461	0.383415
SDHC	6	0.003395585738539898	5.487663	512823	288302	0.0031056383701188457	2.899473684210524e-4	0.512823	0.288302
XRCC2	9	0.0050933786078098476	9.510673	346244	494383	0.005382384267119412	2.890056593095646e-4	0.346244	0.494383
CHD4	9	0.0050933786078098476	9.510327	346297	494587	0.005382188455008489	2.888098471986412e-4	0.346297	0.494587
SLITRK6	10	0.005659309564233163	9.50378	507103	336450	0.005378483305036786	2.8082625919637755e-4	0.507103	0.33645
MITF	24	0.013582342954159592	24.495221	404454	494296	0.013862603848330504	2.8026089417091185e-4	0.404454	0.494296
RECQL	5	0.0028296547821165816	5.485546	305961	487323	0.0031044402942840975	2.747855121675159e-4	0.305961	0.487323
DDX3X	5	0.0028296547821165816	5.484655	305609	486636	0.003103936049801924	2.7428126768534256e-4	0.305609	0.486636
CADM2	5	0.0028296547821165816	5.483421	305646	486621	0.0031032376910016977	2.735829088851161e-4	0.305646	0.486621
MAP2K2	29	0.016411997736276173	28.531471	501117	405569	0.016146842671194116	2.6515506508205736e-4	0.501117	0.405569
PRKCH	1	5.659309564233164e-4	1.464218	160943	465135	8.286462931522354e-4	2.62715336728919e-4	0.160943	0.465135
MAP3K7	1	5.659309564233164e-4	1.464135	161636	465469	8.285993208828523e-4	2.626683644595359e-4	0.161636	0.465469
SMARCAL1	1	5.659309564233164e-4	1.463844	161520	465002	8.284346349745331e-4	2.625036785512167e-4	0.16152	0.465002
STK36	1	5.659309564233164e-4	1.463662	161559	464981	8.283316355404641e-4	2.624006791171477e-4	0.161559	0.464981
GNA13	1	5.659309564233164e-4	1.463364	162128	465101	8.281629881154499e-4	2.6223203169213356e-4	0.162128	0.465101
LEF1	1	5.659309564233164e-4	1.463309	161809	465169	8.281318619128466e-4	2.6220090548953023e-4	0.161809	0.465169
NRIP1	1	5.659309564233164e-4	1.463289	161998	465215	8.281205432937182e-4	2.621895868704018e-4	0.161998	0.465215
GUCY1A2	1	5.659309564233164e-4	1.462885	161995	464905	8.278919071873232e-4	2.619609507640068e-4	0.161995	0.464905
EGR1	1	5.659309564233164e-4	1.462633	161678	464816	8.277492925863045e-4	2.618183361629881e-4	0.161678	0.464816
YWHAE	1	5.659309564233164e-4	1.462291	162157	465111	8.275557441992077e-4	2.616247877758913e-4	0.162157	0.465111
ENG	1	5.659309564233164e-4	1.462206	161819	464474	8.275076400679117e-4	2.6157668364459527e-4	0.161819	0.464474
UBR5	1	5.659309564233164e-4	1.461845	161833	464442	8.273033389926429e-4	2.6137238256932654e-4	0.161833	0.464442
DDX41	1	5.659309564233164e-4	1.461692	162411	464565	8.272167515563101e-4	2.612857951329937e-4	0.162411	0.464565
PRSS8	1	5.659309564233164e-4	1.461434	161896	463975	8.270707413695528e-4	2.6113978494623645e-4	0.161896	0.463975
SERPINB4	1	5.659309564233164e-4	1.459773	162406	463988	8.261307300509338e-4	2.601997736276174e-4	0.162406	0.463988
KEAP1	18	0.010186757215619695	17.554274	499082	383629	0.009934507074136956	2.5225014148273946e-4	0.499082	0.383629
HIST1H3F	3	0.001697792869269949	2.556966	496632	225743	0.0014470662139219016	2.507266553480475e-4	0.496632	0.225743
BRE	3	0.001697792869269949	2.55898	496452	226108	0.001448205998868138	2.4958687040181095e-4	0.496452	0.226108
RRAGC	3	0.001697792869269949	2.559389	496300	226084	0.0014484374646293152	2.4935540464063387e-4	0.4963	0.226084
CACNA1E	3	0.001697792869269949	2.560443	495753	226575	0.0014490339558573854	2.4875891341256365e-4	0.495753	0.226575
RHPN2	3	0.001697792869269949	2.560474	496088	226791	0.0014490514997170347	2.4874136955291433e-4	0.496088	0.226791
PLAG1	3	0.001697792869269949	2.560943	495815	226758	0.001449316921335597	2.4847594793435206e-4	0.495815	0.226758
TYK2	7	0.003961516694963215	6.581909	492431	320914	0.0037249060554612333	2.3661063950198126e-4	0.492431	0.320914
TAF1	7	0.003961516694963215	6.585408	492465	321462	0.003726886247877759	2.3463044708545546e-4	0.492465	0.321462
KDM6B	8	0.004527447651386531	8.410337	353337	476805	0.004759670062252405	2.3222241086587412e-4	0.353337	0.476805
PNKP	8	0.004527447651386531	8.409923	353251	476899	0.004759435766836445	2.319881154499142e-4	0.353251	0.476899
NSD1	72	0.04074702886247878	72.407338	447410	492222	0.040977554046406336	2.30525183927556e-4	0.44741	0.492222
ARHGAP35	23	0.013016411997736276	23.400411	411492	484790	0.013243016977928691	2.2660498019241512e-4	0.411492	0.48479
GATA4	11	0.00622524052065648	10.604006	490976	358963	0.006001135257498585	2.241052631578944e-4	0.490976	0.358963
WWTR1	4	0.0022637238256932655	4.39058	304492	463087	0.002484765138653084	2.210413129598186e-4	0.304492	0.463087
GPS2	4	0.0022637238256932655	4.390007	304940	463169	0.002484440860215054	2.2071703452178825e-4	0.30494	0.463169
PRKCA	4	0.0022637238256932655	4.389961	305209	463247	0.002484414827391058	2.2069100169779237e-4	0.305209	0.463247
H3F3A	4	0.0022637238256932655	4.386575	305759	462415	0.002482498585172609	2.1877475947934327e-4	0.305759	0.462415
HIST1H3D	4	0.0022637238256932655	4.386043	305494	462222	0.0024821975099037917	2.184736842105262e-4	0.305494	0.462222
PAK7	113	0.06395019807583475	113.37092	459714	491551	0.06416011318619129	2.0991511035653443e-4	0.459714	0.491551
TBL1XR1	0	0	0.366897	0	366897	2.076383701188455e-4	2.076383701188455e-4	0	0.366897
C9orf66	0	0	0.366696	0	366696	2.0752461799660444e-4	2.0752461799660444e-4	0	0.366696
CDH5	0	0	0.366481	0	366481	2.074029428409734e-4	2.074029428409734e-4	0	0.366481
NUP98	0	0	0.366481	0	366481	2.074029428409734e-4	2.074029428409734e-4	0	0.366481
EPHA6	0	0	0.366445	0	366445	2.0738256932654217e-4	2.0738256932654217e-4	0	0.366445
HOXA3	0	0	0.366445	0	366445	2.0738256932654217e-4	2.0738256932654217e-4	0	0.366445
LRP6	0	0	0.366445	0	366445	2.0738256932654217e-4	2.0738256932654217e-4	0	0.366445
TNKS2	0	0	0.366445	0	366445	2.0738256932654217e-4	2.0738256932654217e-4	0	0.366445
CLTC	0	0	0.366378	0	366378	2.0734465195246178e-4	2.0734465195246178e-4	0	0.366378
KCNJ5	0	0	0.366378	0	366378	2.0734465195246178e-4	2.0734465195246178e-4	0	0.366378
FGA	0	0	0.366309	0	366309	2.0730560271646858e-4	2.0730560271646858e-4	0	0.366309
NUMA1	0	0	0.366309	0	366309	2.0730560271646858e-4	2.0730560271646858e-4	0	0.366309
CREB3L2	0	0	0.366269	0	366269	2.0728296547821166e-4	2.0728296547821166e-4	0	0.366269
GNB2L1	0	0	0.366173	0	366173	2.0722863610639504e-4	2.0722863610639504e-4	0	0.366173
SF3A1	0	0	0.366091	0	366091	2.071822297679683e-4	2.071822297679683e-4	0	0.366091
PHF8	0	0	0.366056	0	366056	2.071624221844935e-4	2.071624221844935e-4	0	0.366056
TAF15	0	0	0.366056	0	366056	2.071624221844935e-4	2.071624221844935e-4	0	0.366056
TLL2	0	0	0.366048	0	366048	2.071578947368421e-4	2.071578947368421e-4	0	0.366048
CRCT1	0	0	0.366033	0	366033	2.0714940577249574e-4	2.0714940577249574e-4	0	0.366033
TADA1	0	0	0.365911	0	365911	2.070803621958121e-4	2.070803621958121e-4	0	0.365911
CAD	0	0	0.365843	0	365843	2.070418788907753e-4	2.070418788907753e-4	0	0.365843
CPS1	0	0	0.365843	0	365843	2.070418788907753e-4	2.070418788907753e-4	0	0.365843
INPP5D	0	0	0.365843	0	365843	2.070418788907753e-4	2.070418788907753e-4	0	0.365843
JARID2	0	0	0.365843	0	365843	2.070418788907753e-4	2.070418788907753e-4	0	0.365843
MEF2C	0	0	0.365843	0	365843	2.070418788907753e-4	2.070418788907753e-4	0	0.365843
MKI67	0	0	0.365843	0	365843	2.070418788907753e-4	2.070418788907753e-4	0	0.365843
PC	0	0	0.365843	0	365843	2.070418788907753e-4	2.070418788907753e-4	0	0.365843
PTPN6	0	0	0.365843	0	365843	2.070418788907753e-4	2.070418788907753e-4	0	0.365843
TNFRSF11A	0	0	0.365843	0	365843	2.070418788907753e-4	2.070418788907753e-4	0	0.365843
WDR90	0	0	0.365843	0	365843	2.070418788907753e-4	2.070418788907753e-4	0	0.365843
DNM2	0	0	0.365835	0	365835	2.0703735144312395e-4	2.0703735144312395e-4	0	0.365835
BCL2A1	0	0	0.365813	0	365813	2.0702490096208262e-4	2.0702490096208262e-4	0	0.365813
CDCA5	0	0	0.365801	0	365801	2.0701810979060554e-4	2.0701810979060554e-4	0	0.365801
KIF5B	0	0	0.365801	0	365801	2.0701810979060554e-4	2.0701810979060554e-4	0	0.365801
CDC6	0	0	0.365751	0	365751	2.0698981324278437e-4	2.0698981324278437e-4	0	0.365751
MCM4	0	0	0.365751	0	365751	2.0698981324278437e-4	2.0698981324278437e-4	0	0.365751
EDNRB	0	0	0.36558	0	365580	2.06893039049236e-4	2.06893039049236e-4	0	0.36558
TTYH1	0	0	0.36558	0	365580	2.06893039049236e-4	2.06893039049236e-4	0	0.36558
C7orf55-LUC7L2	0	0	0.365569	0	365569	2.0688681380871533e-4	2.0688681380871533e-4	0	0.365569
IRF8	0	0	0.365569	0	365569	2.0688681380871533e-4	2.0688681380871533e-4	0	0.365569
AIP	0	0	0.365543	0	365543	2.0687209960384834e-4	2.0687209960384834e-4	0	0.365543
PAX3	0	0	0.365543	0	365543	2.0687209960384834e-4	2.0687209960384834e-4	0	0.365543
U2AF2	0	0	0.365543	0	365543	2.0687209960384834e-4	2.0687209960384834e-4	0	0.365543
MLLT1	0	0	0.36553	0	365530	2.0686474250141483e-4	2.0686474250141483e-4	0	0.36553
CD70	0	0	0.365503	0	365503	2.0684946236559142e-4	2.0684946236559142e-4	0	0.365503
P2RY8	0	0	0.365503	0	365503	2.0684946236559142e-4	2.0684946236559142e-4	0	0.365503
PARP2	0	0	0.365503	0	365503	2.0684946236559142e-4	2.0684946236559142e-4	0	0.365503
FOXR2	0	0	0.365488	0	365488	2.0684097340124504e-4	2.0684097340124504e-4	0	0.365488
NAB2	0	0	0.365482	0	365482	2.0683757781550649e-4	2.0683757781550649e-4	0	0.365482
TOE1	0	0	0.36548	0	365480	2.0683644595359367e-4	2.0683644595359367e-4	0	0.36548
MAP3K8	0	0	0.36546	0	365460	2.068251273344652e-4	2.068251273344652e-4	0	0.36546
HIF1A	0	0	0.365412	0	365412	2.067979626485569e-4	2.067979626485569e-4	0	0.365412
GMNN	0	0	0.365265	0	365265	2.0671477079796266e-4	2.0671477079796266e-4	0	0.365265
KRIT1	0	0	0.365257	0	365257	2.0671024335031126e-4	2.0671024335031126e-4	0	0.365257
CDC45	0	0	0.365219	0	365219	2.0668873797396718e-4	2.0668873797396718e-4	0	0.365219
ACVR2A	0	0	0.365191	0	365191	2.0667289190718732e-4	2.0667289190718732e-4	0	0.365191
POLD2	0	0	0.36518	0	365180	2.0666666666666666e-4	2.0666666666666666e-4	0	0.36518
BCL11A	0	0	0.365153	0	365153	2.0665138653084325e-4	2.0665138653084325e-4	0	0.365153
NCOA4	0	0	0.365153	0	365153	2.0665138653084325e-4	2.0665138653084325e-4	0	0.365153
ANKRD24	0	0	0.365151	0	365151	2.066502546689304e-4	2.066502546689304e-4	0	0.365151
BCL9	0	0	0.365151	0	365151	2.066502546689304e-4	2.066502546689304e-4	0	0.365151
DEK	0	0	0.365151	0	365151	2.066502546689304e-4	2.066502546689304e-4	0	0.365151
LPP	0	0	0.365151	0	365151	2.066502546689304e-4	2.066502546689304e-4	0	0.365151
ETV3	0	0	0.365146	0	365146	2.066474250141483e-4	2.066474250141483e-4	0	0.365146
ATXN7	0	0	0.365099	0	365099	2.066208262591964e-4	2.066208262591964e-4	0	0.365099
BLNK	0	0	0.365094	0	365094	2.0661799660441426e-4	2.0661799660441426e-4	0	0.365094
LCK	0	0	0.364973	0	364973	2.0654951895868705e-4	2.0654951895868705e-4	0	0.364973
SYT1	0	0	0.364973	0	364973	2.0654951895868705e-4	2.0654951895868705e-4	0	0.364973
TGM7	0	0	0.364973	0	364973	2.0654951895868705e-4	2.0654951895868705e-4	0	0.364973
FIP1L1	0	0	0.364697	0	364697	2.063933220147142e-4	2.063933220147142e-4	0	0.364697
CYP19A1	0	0	0.364037	0	364037	2.060198075834748e-4	2.060198075834748e-4	0	0.364037
FOXF1	0	0	0.364037	0	364037	2.060198075834748e-4	2.060198075834748e-4	0	0.364037
RARA	15	0.008488964346349746	15.362729	395702	476916	0.008694243916242218	2.0527956989247267e-4	0.395702	0.476916
NTRK1	79	0.04470854555744199	79.360546	453547	489339	0.04491258970005659	2.0404414261460113e-4	0.453547	0.489339
INPPL1	19	0.010752688172043012	18.650167	487034	397716	0.010554706847764573	1.9798132427843902e-4	0.487034	0.397716
CYLD	30	0.01697792869269949	30.349475	425891	482750	0.01717570741369553	1.977787209960398e-4	0.425891	0.48275
PTCH2	4	0.0022637238256932655	3.658699	470886	283961	0.002070571024335031	1.9315280135823436e-4	0.470886	0.283961
PIK3CD	11	0.00622524052065648	11.334647	383360	469198	0.006414627617430673	1.8938709677419376e-4	0.38336	0.469198
MCM8	11	0.00622524052065648	11.333369	383636	468747	0.006413904357668364	1.8866383701188465e-4	0.383636	0.468747
TAL1	8	0.004527447651386531	7.680124	475868	349283	0.004346419920769666	1.8102773061686502e-4	0.475868	0.349283
RANBP2	7	0.003961516694963215	7.312842	359756	456790	0.004138563667232598	1.770469722693832e-4	0.359756	0.45679
GABRA6	7	0.003961516694963215	7.312397	359943	457116	0.004138311827956989	1.767951329937744e-4	0.359943	0.457116
PTPN14	12	0.006791171477079796	11.700902	477057	378472	0.006621902659875494	1.6926881720430182e-4	0.477057	0.378472
TCEB1	3	0.001697792869269949	3.293165	301303	431141	0.0018637040181097907	1.6591114883984163e-4	0.301303	0.431141
ZBTB20	3	0.001697792869269949	3.291057	301859	430873	0.0018625110356536502	1.647181663837012e-4	0.301859	0.430873
CCND2	18	0.010186757215619695	18.27787	414048	468959	0.010344012450481041	1.572552348613459e-4	0.414048	0.468959
ITGA10	1	5.659309564233164e-4	0.730691	402938	133629	4.1352065647990945e-4	1.5241029994340693e-4	0.402938	0.133629
AFF1	1	5.659309564233164e-4	0.730728	402515	133243	4.1354159592529714e-4	1.5238936049801925e-4	0.402515	0.133243
PLCG1	1	5.659309564233164e-4	0.730728	402515	133243	4.1354159592529714e-4	1.5238936049801925e-4	0.402515	0.133243
GID4	1	5.659309564233164e-4	0.730742	402202	132944	4.1354951895868704e-4	1.5238143746462934e-4	0.402202	0.132944
SNX31	1	5.659309564233164e-4	0.730849	402982	133831	4.136100735710243e-4	1.523208828522921e-4	0.402982	0.133831
MST1	1	5.659309564233164e-4	0.730904	402359	133263	4.136411997736276e-4	1.5228975664968876e-4	0.402359	0.133263
AKAP9	1	5.659309564233164e-4	0.730908	402433	133341	4.136434634974533e-4	1.5228749292586308e-4	0.402433	0.133341
ITGB3	1	5.659309564233164e-4	0.730908	402433	133341	4.136434634974533e-4	1.5228749292586308e-4	0.402433	0.133341
TYRO3	1	5.659309564233164e-4	0.731139	402673	133812	4.1377419354838706e-4	1.5215676287492932e-4	0.402673	0.133812
MARK4	1	5.659309564233164e-4	0.731359	402471	133830	4.138986983588002e-4	1.5203225806451618e-4	0.402471	0.13383
DST	1	5.659309564233164e-4	0.731502	402230	133732	4.1397962648556875e-4	1.5195132993774764e-4	0.40223	0.133732
CYP2D6	1	5.659309564233164e-4	0.731528	401812	133340	4.1399434069043576e-4	1.5193661573288062e-4	0.401812	0.13334
PSMD13	1	5.659309564233164e-4	0.731537	402429	133966	4.139994340690436e-4	1.519315223542728e-4	0.402429	0.133966
USP9X	1	5.659309564233164e-4	0.731642	401929	133571	4.1405885681946805e-4	1.5187209960384833e-4	0.401929	0.133571
IKBKB	1	5.659309564233164e-4	0.731777	402021	133798	4.1413525749858516e-4	1.5179569892473122e-4	0.402021	0.133798
INSIG1	1	5.659309564233164e-4	0.731936	401629	133565	4.142252405206565e-4	1.5170571590265988e-4	0.401629	0.133565
CTR9	1	5.659309564233164e-4	0.731965	401814	133779	4.1424165251839276e-4	1.5168930390492362e-4	0.401814	0.133779
TNK2	1	5.659309564233164e-4	0.732096	401876	133972	4.143157894736842e-4	1.516151669496322e-4	0.401876	0.133972
MMP2	1	5.659309564233164e-4	0.732236	401973	134209	4.143950198075835e-4	1.515359366157329e-4	0.401973	0.134209
POU5F1	1	5.659309564233164e-4	0.732236	401973	134209	4.143950198075835e-4	1.515359366157329e-4	0.401973	0.134209
DUSP2	1	5.659309564233164e-4	0.732588	401606	134194	4.145942275042445e-4	1.5133672891907187e-4	0.401606	0.134194
FLI1	1	5.659309564233164e-4	0.73269	401477	134167	4.1465195246179963e-4	1.5127900396151676e-4	0.401477	0.134167
RHBDF2	14	0.00792303338992643	14.261179	405074	462416	0.008070842671194114	1.4780928126768497e-4	0.405074	0.462416
PIK3CB	20	0.011318619128466326	19.744046	477000	410831	0.011173766836445954	1.448522920203723e-4	0.477	0.410831
SLC25A13	5	0.0028296547821165816	4.750035	453535	325446	0.0026881918505942274	1.4146293152235423e-4	0.453535	0.325446
EME1	5	0.0028296547821165816	4.750083	452949	326022	0.002688219015280136	1.4143576683644556e-4	0.452949	0.326022
NEIL1	5	0.0028296547821165816	4.75288	452698	326491	0.002689801924165252	1.3985285795132954e-4	0.452698	0.326491
LMO2	5	0.0028296547821165816	4.754743	452295	326852	0.0026908562535370687	1.3879852857951293e-4	0.452295	0.326852
DNAJB1	5	0.0028296547821165816	4.756046	452057	326601	0.0026915936615732883	1.3806112054329332e-4	0.452057	0.326601
MT-ND5	5	0.0028296547821165816	4.756306	451928	327312	0.0026917408036219582	1.3791397849462336e-4	0.451928	0.327312
DUSP4	10	0.005659309564233163	10.238806	392302	452281	0.00579445727221279	1.351477079796267e-4	0.392302	0.452281
BCL2L12	10	0.005659309564233163	10.238346	392757	451908	0.005794196943972835	1.348873797396722e-4	0.392757	0.451908
TAP2	10	0.005659309564233163	10.235151	392517	452407	0.005792388794567063	1.3307923033389988e-4	0.392517	0.452407
BCL2L1	6	0.003395585738539898	6.218461	366696	434925	0.003519219581211092	1.2363384267119384e-4	0.366696	0.434925
USP8	6	0.003395585738539898	6.217428	366940	434753	0.003518634974533107	1.23049235993209e-4	0.36694	0.434753
TLX3	6	0.003395585738539898	6.217249	366938	434148	0.003518533672891907	1.2294793435200894e-4	0.366938	0.434148
ROBO1	6	0.003395585738539898	6.216744	366810	434133	0.0035182478777589137	1.226621392190156e-4	0.36681	0.434133
SOX10	6	0.003395585738539898	6.215977	367661	434314	0.0035178138087153367	1.2222807017543864e-4	0.367661	0.434314
MCL1	13	0.007357102433503113	12.794868	465039	395942	0.0072410118845500845	1.1609054895302812e-4	0.465039	0.395942
STAT6	13	0.007357102433503113	12.801381	464027	397198	0.00724469779286927	1.1240464063384283e-4	0.464027	0.397198
DYNC1I1	2	0.0011318619128466328	2.195148	290278	384802	0.0012423022071307301	1.1044029428409737e-4	0.290278	0.384802
EPHA2	2	0.0011318619128466328	2.194757	290073	385235	0.0012420809281267686	1.1021901528013582e-4	0.290073	0.385235
DGKH	2	0.0011318619128466328	2.194237	290094	384860	0.0012417866440294285	1.0992473118279569e-4	0.290094	0.38486
KCNIP1	2	0.0011318619128466328	2.193346	290428	384350	0.0012412823995472553	1.0942048670062256e-4	0.290428	0.38435
SLFN11	2	0.0011318619128466328	2.193195	290680	384481	0.0012411969439728352	1.0933503112620243e-4	0.29068	0.384481
HSP90AA1	2	0.0011318619128466328	2.193123	290594	384244	0.0012411561969439728	1.0929428409734007e-4	0.290594	0.384244
ETS1	2	0.0011318619128466328	2.19284	290918	383946	0.001240996038483305	1.0913412563667217e-4	0.290918	0.383946
RHEB	2	0.0011318619128466328	2.192789	290735	384378	0.0012409671760045273	1.0910526315789453e-4	0.290735	0.384378
IRF2	2	0.0011318619128466328	2.192671	290337	384031	0.0012409003961516695	1.0903848330503672e-4	0.290337	0.384031
ZNRF3	17	0.009620826259196379	16.819947	466064	411884	0.009518928692699491	1.0189756649688769e-4	0.466064	0.411884
KIF1B	17	0.009620826259196379	16.824189	465680	412974	0.009521329371816638	9.949688737974013e-5	0.46568	0.412974
HIST1H3J	2	0.0011318619128466328	1.826716	399403	259168	0.0010337951329937747	9.806677985285802e-5	0.399403	0.259168
BCL2	2	0.0011318619128466328	1.827078	399635	259284	0.001034	9.786191284663279e-5	0.399635	0.259284
BEND2	2	0.0011318619128466328	1.827503	399109	259483	0.00103424052065648	9.762139219015274e-5	0.399109	0.259483
ASH2L	2	0.0011318619128466328	1.828044	398762	260164	0.0010345466893039049	9.731522354272789e-5	0.398762	0.260164
MTAP	2	0.0011318619128466328	1.828497	398463	259690	0.0010348030560271646	9.705885681946815e-5	0.398463	0.25969
UBE2T	2	0.0011318619128466328	1.82889	398152	259714	0.001035025466893039	9.683644595359382e-5	0.398152	0.259714
XPA	2	0.0011318619128466328	1.829054	398208	259816	0.0010351182795698924	9.674363327674034e-5	0.398208	0.259816
NCOR2	2	0.0011318619128466328	1.829233	397656	259563	0.0010352195812110923	9.664233163554051e-5	0.397656	0.259563
PRKAG2	2	0.0011318619128466328	1.829403	398281	259968	0.001035315789473684	9.654612337294866e-5	0.398281	0.259968
GNB1	2	0.0011318619128466328	1.829434	398261	260482	0.0010353333333333334	9.652857951329935e-5	0.398261	0.260482
LTF	2	0.0011318619128466328	1.829514	397878	259821	0.0010353786078098472	9.648330503678562e-5	0.397878	0.259821
MN1	2	0.0011318619128466328	1.830133	398537	260193	0.0010357289190718732	9.613299377475961e-5	0.398537	0.260193
ZBTB2	2	0.0011318619128466328	1.830192	397830	260379	0.0010357623089983022	9.60996038483306e-5	0.39783	0.260379
CD274	6	0.003395585738539898	5.847231	437874	359930	0.0033091290322580643	8.645670628183375e-5	0.437874	0.35993000000000003
HIST1H3G	6	0.003395585738539898	5.849484	436833	360337	0.0033104040747028865	8.518166383701155e-5	0.436833	0.360337
FOXL2	9	0.0050933786078098476	9.142372	401980	433961	0.005173951329937748	8.057272212790012e-5	0.40198	0.433961
RAD51D	9	0.0050933786078098476	9.141255	401833	433733	0.005173319185059423	7.99405772495751e-5	0.401833	0.433733
DCLRE1C	5	0.0028296547821165816	5.120748	373967	407556	0.0028979898132427844	6.833503112620284e-5	0.373967	0.407556
FAS	5	0.0028296547821165816	5.119442	374501	406966	0.002897250707413696	6.759592529711426e-5	0.374501	0.406966
DDB2	5	0.0028296547821165816	5.118717	375290	407005	0.0028968404074702888	6.718562535370717e-5	0.37529	0.407005
KLF4	20	0.011318619128466326	20.117869	435585	453129	0.011385324844368987	6.67057159026603e-5	0.435585	0.453129
TRIM24	1	5.659309564233164e-4	1.098999	254277	304083	6.219575551782683e-4	5.6026598754951905e-5	0.254277	0.304083
ECT2L	1	5.659309564233164e-4	1.098659	253996	304053	6.217651386530844e-4	5.5834182229768e-5	0.253996	0.304053
LRIG3	1	5.659309564233164e-4	1.097946	254736	303645	6.213616298811546e-4	5.543067345783819e-5	0.254736	0.303645
ABCB4	1	5.659309564233164e-4	1.09785	254711	303417	6.213073005093379e-4	5.5376344086021496e-5	0.254711	0.303417
GAB1	1	5.659309564233164e-4	1.097793	255148	303879	6.212750424448218e-4	5.534408602150538e-5	0.255148	0.303879
ATP8B1	1	5.659309564233164e-4	1.097776	254835	303572	6.212654216185626e-4	5.533446519524624e-5	0.254835	0.303572
IGF2BP3	1	5.659309564233164e-4	1.097692	254785	303776	6.212178834182229e-4	5.5286926994906494e-5	0.254785	0.303776
CASC5	1	5.659309564233164e-4	1.097663	255027	303597	6.212014714204868e-4	5.52705149971704e-5	0.255027	0.303597
PDCD11	1	5.659309564233164e-4	1.097459	255007	303635	6.210860215053763e-4	5.515506508205995e-5	0.255007	0.303635
LARP4B	1	5.659309564233164e-4	1.097356	255076	303365	6.210277306168648e-4	5.509677419354838e-5	0.255076	0.303365
SPRY2	1	5.659309564233164e-4	1.097303	254697	303334	6.209977362761742e-4	5.5066779852857846e-5	0.254697	0.303334
CYP17A1	1	5.659309564233164e-4	1.097214	255421	303804	6.209473684210526e-4	5.501641199773624e-5	0.255421	0.303804
ZFPM1	1	5.659309564233164e-4	1.09709	254723	302746	6.208771929824561e-4	5.4946236559139734e-5	0.254723	0.302746
DUSP6	1	5.659309564233164e-4	1.097069	254875	303318	6.208653084323713e-4	5.493435200905491e-5	0.254875	0.303318
THADA	1	5.659309564233164e-4	1.097035	255003	303076	6.208460667798529e-4	5.4915110356536516e-5	0.255003	0.303076
BTG1	1	5.659309564233164e-4	1.096977	255250	303565	6.208132427843804e-4	5.4882286361064006e-5	0.25525	0.303565
MAML3	1	5.659309564233164e-4	1.096487	255025	302764	6.205359366157329e-4	5.460498019241647e-5	0.255025	0.302764
HSPA5	1	5.659309564233164e-4	1.096259	255435	302859	6.204069043576684e-4	5.447594793435201e-5	0.255435	0.302859
PDE4DIP	1	5.659309564233164e-4	1.096097	255306	302592	6.203152235427278e-4	5.438426711941143e-5	0.255306	0.302592
PRDM16	1	5.659309564233164e-4	1.095996	255988	303134	6.20258064516129e-4	5.432710809281265e-5	0.255988	0.303134
MAGI1	1	5.659309564233164e-4	1.095919	255472	302888	6.202144878324845e-4	5.42835314091681e-5	0.255472	0.302888
AKT3	18	0.010186757215619695	17.919528	455721	425912	0.010141215619694397	4.554159592529833e-5	0.455721	0.425912
HIST1H3I	3	0.001697792869269949	2.92421	390905	327626	0.001654900962082626	4.289190718732307e-5	0.390905	0.327626
RHOT1	3	0.001697792869269949	2.924652	390719	327450	0.001655151103565365	4.26417657045841e-5	0.390719	0.32745
TFEB	3	0.001697792869269949	2.924652	391274	327173	0.001655151103565365	4.26417657045841e-5	0.391274	0.327173
USP6	3	0.001697792869269949	2.92632	390343	327838	0.0016560950764006792	4.169779286926985e-5	0.390343	0.327838
MAF	3	0.001697792869269949	2.92661	390746	327731	0.001656259196378042	4.153367289190697e-5	0.390746	0.327731
FANCL	7	0.003961516694963215	6.945501	424146	388236	0.0039306740237691	3.084267119411472e-5	0.424146	0.388236
TRAF2	8	0.004527447651386531	8.047622	411627	413683	0.0045543984153933225	2.6950764006791403e-5	0.411627	0.413683
FAM175A	8	0.004527447651386531	8.046266	412505	413173	0.0045536310130164116	2.618336162988049e-5	0.412505	0.413173
WAS	8	0.004527447651386531	8.045482	411826	413167	0.004553187323146576	2.573967176004461e-5	0.411826	0.413167
HIST1H3C	8	0.004527447651386531	8.044892	412745	412494	0.004552853423882287	2.5405772495755777e-5	0.412745	0.412494
FYN	11	0.00622524052065648	10.969958	436052	413973	0.006208238822863611	1.700169779286862e-5	0.436052	0.413973
MYOD1	4	0.0022637238256932655	4.026029	382141	373972	0.002278454442558008	1.4730616864742571e-5	0.382141	0.373972
RYBP	4	0.0022637238256932655	4.025365	382147	373744	0.0022780786644029426	1.4354838709677072e-5	0.382147	0.373744
EGFL7	4	0.0022637238256932655	4.022989	382900	373354	0.002276734012450481	1.3010186757215526e-5	0.3829	0.373354
HMBS	4	0.0022637238256932655	4.022376	382439	373265	0.0022763870967741936	1.2663271080928101e-5	0.382439	0.373265
EIF4E	4	0.0022637238256932655	4.021765	382644	373142	0.002276041312959819	1.2317487266553465e-5	0.382644	0.373142
AKT2	19	0.010752688172043012	19.021271	445562	439635	0.01076472608941709	1.2037917374078944e-5	0.445562	0.439635
PRKAR1A	15	0.008488964346349746	14.992558	442164	428689	0.008484752688172044	4.211658177702068e-6	0.442164	0.428689
ABI1	0	0	0	0	0	0	0	0	0
ACTG1	0	0	0	0	0	0	0	0	0
ACVRL1	0	0	0	0	0	0	0	0	0
AFF2	0	0	0	0	0	0	0	0	0
AGMO	0	0	0	0	0	0	0	0	0
AGTR2	0	0	0	0	0	0	0	0	0
AHNAK	0	0	0	0	0	0	0	0	0
AHNAK2	0	0	0	0	0	0	0	0	0
ARFGAP3	0	0	0	0	0	0	0	0	0
ARHGAP26	0	0	0	0	0	0	0	0	0
ARHGEF28	0	0	0	0	0	0	0	0	0
ARID3A	0	0	0	0	0	0	0	0	0
ARID3B	0	0	0	0	0	0	0	0	0
ARID3C	0	0	0	0	0	0	0	0	0
ARID4A	0	0	0	0	0	0	0	0	0
ARID4B	0	0	0	0	0	0	0	0	0
ARID5A	0	0	0	0	0	0	0	0	0
ASMTL	0	0	0	0	0	0	0	0	0
ASPSCR1	0	0	0	0	0	0	0	0	0
ATF1	0	0	0	0	0	0	0	0	0
ATP1A1	0	0	0	0	0	0	0	0	0
ATP6V1B2	0	0	0	0	0	0	0	0	0
ATXN2	0	0	0	0	0	0	0	0	0
BACH2	0	0	0	0	0	0	0	0	0
BCAS3	0	0	0	0	0	0	0	0	0
BCL2L2	0	0	0	0	0	0	0	0	0
BCL3	0	0	0	0	0	0	0	0	0
BCL7A	0	0	0	0	0	0	0	0	0
BIRC5	0	0	0	0	0	0	0	0	0
BIRC6	0	0	0	0	0	0	0	0	0
BRSK1	0	0	0	0	0	0	0	0	0
BTG2	0	0	0	0	0	0	0	0	0
BTLA	0	0	0	0	0	0	0	0	0
C1orf147	0	0	0	0	0	0	0	0	0
C21orf128	0	0	0	0	0	0	0	0	0
CACNA1D	0	0	0	0	0	0	0	0	0
CACNA2D3	0	0	0	0	0	0	0	0	0
CCT6B	0	0	0	0	0	0	0	0	0
CD28	0	0	0	0	0	0	0	0	0
CD36	0	0	0	0	0	0	0	0	0
CD3EAP	0	0	0	0	0	0	0	0	0
CD74	0	0	0	0	0	0	0	0	0
CDC7	0	0	0	0	0	0	0	0	0
CHIC2	0	0	0	0	0	0	0	0	0
CKS1B	0	0	0	0	0	0	0	0	0
CLK3	0	0	0	0	0	0	0	0	0
CLRN2	0	0	0	0	0	0	0	0	0
CMPK1	0	0	0	0	0	0	0	0	0
COL12A1	0	0	0	0	0	0	0	0	0
COL22A1	0	0	0	0	0	0	0	0	0
COL6A3	0	0	0	0	0	0	0	0	0
CRBN	0	0	0	0	0	0	0	0	0
CREB1	0	0	0	0	0	0	0	0	0
CTDNEP1	0	0	0	0	0	0	0	0	0
CTNNA3	0	0	0	0	0	0	0	0	0
CUL4A	0	0	0	0	0	0	0	0	0
DCAF4L2	0	0	0	0	0	0	0	0	0
DDX10	0	0	0	0	0	0	0	0	0
DNAH11	0	0	0	0	0	0	0	0	0
DNAH2	0	0	0	0	0	0	0	0	0
DNAH5	0	0	0	0	0	0	0	0	0
DTWD2	0	0	0	0	0	0	0	0	0
DTX1	0	0	0	0	0	0	0	0	0
DUSP22	0	0	0	0	0	0	0	0	0
ELP2	0	0	0	0	0	0	0	0	0
EML4	0	0	0	0	0	0	0	0	0
ESCO2	0	0	0	0	0	0	0	0	0
EXOSC6	0	0	0	0	0	0	0	0	0
EZR	0	0	0	0	0	0	0	0	0
FAF1	0	0	0	0	0	0	0	0	0
FAM20C	0	0	0	0	0	0	0	0	0
FBXO31	0	0	0	0	0	0	0	0	0
FGF5	0	0	0	0	0	0	0	0	0
FGF8	0	0	0	0	0	0	0	0	0
FHIT	0	0	0	0	0	0	0	0	0
FLYWCH1	0	0	0	0	0	0	0	0	0
FOXO3	0	0	0	0	0	0	0	0	0
FOXO4	0	0	0	0	0	0	0	0	0
FRMD3	0	0	0	0	0	0	0	0	0
FURIN	0	0	0	0	0	0	0	0	0
FZR1	0	0	0	0	0	0	0	0	0
G6PD	0	0	0	0	0	0	0	0	0
GH1	0	0	0	0	0	0	0	0	0
GLDC	0	0	0	0	0	0	0	0	0
GNA12	0	0	0	0	0	0	0	0	0
GNA14	0	0	0	0	0	0	0	0	0
GNAI3	0	0	0	0	0	0	0	0	0
GOPC	0	0	0	0	0	0	0	0	0
GPR32	0	0	0	0	0	0	0	0	0
GTSE1	0	0	0	0	0	0	0	0	0
HCAR1	0	0	0	0	0	0	0	0	0
HDAC1	0	0	0	0	0	0	0	0	0
HDAC2	0	0	0	0	0	0	0	0	0
HDAC7	0	0	0	0	0	0	0	0	0
HERC2	0	0	0	0	0	0	0	0	0
HEY1	0	0	0	0	0	0	0	0	0
HIST1H1B	0	0	0	0	0	0	0	0	0
HIST1H1D	0	0	0	0	0	0	0	0	0
HIST1H1E	0	0	0	0	0	0	0	0	0
HIST1H2AC	0	0	0	0	0	0	0	0	0
HIST1H2AL	0	0	0	0	0	0	0	0	0
HIST1H2AM	0	0	0	0	0	0	0	0	0
HIST1H2BC	0	0	0	0	0	0	0	0	0
HIST1H2BG	0	0	0	0	0	0	0	0	0
HIST1H2BJ	0	0	0	0	0	0	0	0	0
HIST1H2BK	0	0	0	0	0	0	0	0	0
HIST1H2BO	0	0	0	0	0	0	0	0	0
HIST2H3D	0	0	0	0	0	0	0	0	0
HLF	0	0	0	0	0	0	0	0	0
HMGA2	0	0	0	0	0	0	0	0	0
HNRNPK	0	0	0	0	0	0	0	0	0
HOOK3	0	0	0	0	0	0	0	0	0
HOXC13	0	0	0	0	0	0	0	0	0
HOXD11	0	0	0	0	0	0	0	0	0
IL2	0	0	0	0	0	0	0	0	0
IL21R	0	0	0	0	0	0	0	0	0
IL3	0	0	0	0	0	0	0	0	0
ING4	0	0	0	0	0	0	0	0	0
IRF1	0	0	0	0	0	0	0	0	0
JMJD1C	0	0	0	0	0	0	0	0	0
KBTBD4	0	0	0	0	0	0	0	0	0
KDM2B	0	0	0	0	0	0	0	0	0
KDM3A	0	0	0	0	0	0	0	0	0
KDM4C	0	0	0	0	0	0	0	0	0
KLF5	0	0	0	0	0	0	0	0	0
KLF6	0	0	0	0	0	0	0	0	0
KLRG1	0	0	0	0	0	0	0	0	0
KSR2	0	0	0	0	0	0	0	0	0
KTN1	0	0	0	0	0	0	0	0	0
L1CAM	0	0	0	0	0	0	0	0	0
LAMA2	0	0	0	0	0	0	0	0	0
LAMB3	0	0	0	0	0	0	0	0	0
LAMP1	0	0	0	0	0	0	0	0	0
LARGE	0	0	0	0	0	0	0	0	0
LDLRAP1	0	0	0	0	0	0	0	0	0
LGR5	0	0	0	0	0	0	0	0	0
LIPI	0	0	0	0	0	0	0	0	0
LRRK2	0	0	0	0	0	0	0	0	0
LTB	0	0	0	0	0	0	0	0	0
MAD2L2	0	0	0	0	0	0	0	0	0
MAG	0	0	0	0	0	0	0	0	0
MAGEA8	0	0	0	0	0	0	0	0	0
MAGED1	0	0	0	0	0	0	0	0	0
MAGOH	0	0	0	0	0	0	0	0	0
MAP3K10	0	0	0	0	0	0	0	0	0
MAP3K6	0	0	0	0	0	0	0	0	0
MAPK8	0	0	0	0	0	0	0	0	0
MBD1	0	0	0	0	0	0	0	0	0
MBL2	0	0	0	0	0	0	0	0	0
MCM3	0	0	0	0	0	0	0	0	0
MCM6	0	0	0	0	0	0	0	0	0
MGAM	0	0	0	0	0	0	0	0	0
MIB1	0	0	0	0	0	0	0	0	0
MKL1	0	0	0	0	0	0	0	0	0
MKNK1	0	0	0	0	0	0	0	0	0
MLF1	0	0	0	0	0	0	0	0	0
MLLT10	0	0	0	0	0	0	0	0	0
MLLT3	0	0	0	0	0	0	0	0	0
MLLT4	0	0	0	0	0	0	0	0	0
MNX1	0	0	0	0	0	0	0	0	0
MOB3B	0	0	0	0	0	0	0	0	0
MPEG1	0	0	0	0	0	0	0	0	0
MT-ND6	0	0	0	0	0	0	0	0	0
MTR	0	0	0	0	0	0	0	0	0
MTRR	0	0	0	0	0	0	0	0	0
MUC1	0	0	0	0	0	0	0	0	0
MUC16	0	0	0	0	0	0	0	0	0
MYO18A	0	0	0	0	0	0	0	0	0
MYO1A	0	0	0	0	0	0	0	0	0
MYO3A	0	0	0	0	0	0	0	0	0
NADK	0	0	0	0	0	0	0	0	0
NCOA1	0	0	0	0	0	0	0	0	0
NCSTN	0	0	0	0	0	0	0	0	0
NDFIP1	0	0	0	0	0	0	0	0	0
NEK1	0	0	0	0	0	0	0	0	0
NFE2	0	0	0	0	0	0	0	0	0
NFKB1	0	0	0	0	0	0	0	0	0
NOD1	0	0	0	0	0	0	0	0	0
NPNT	0	0	0	0	0	0	0	0	0
NR2F1	0	0	0	0	0	0	0	0	0
NR3C1	0	0	0	0	0	0	0	0	0
NRG3	0	0	0	0	0	0	0	0	0
NT5E	0	0	0	0	0	0	0	0	0
NUDT15	0	0	0	0	0	0	0	0	0
OLIG2	0	0	0	0	0	0	0	0	0
OMD	0	0	0	0	0	0	0	0	0
OR6A2	0	0	0	0	0	0	0	0	0
PALLD	0	0	0	0	0	0	0	0	0
PARP3	0	0	0	0	0	0	0	0	0
PASK	0	0	0	0	0	0	0	0	0
PAXIP1-AS2	0	0	0	0	0	0	0	0	0
PCBP1	0	0	0	0	0	0	0	0	0
PCDHAC1	0	0	0	0	0	0	0	0	0
PCM1	0	0	0	0	0	0	0	0	0
PCNA	0	0	0	0	0	0	0	0	0
PDS5B	0	0	0	0	0	0	0	0	0
PGAP3	0	0	0	0	0	0	0	0	0
PHF1	0	0	0	0	0	0	0	0	0
PIGA	0	0	0	0	0	0	0	0	0
POU3F2	0	0	0	0	0	0	0	0	0
PPP2CB	0	0	0	0	0	0	0	0	0
PPP2R2A	0	0	0	0	0	0	0	0	0
PRCC	0	0	0	0	0	0	0	0	0
PRKACA	0	0	0	0	0	0	0	0	0
PRKACG	0	0	0	0	0	0	0	0	0
PRKCE	0	0	0	0	0	0	0	0	0
PRKCQ	0	0	0	0	0	0	0	0	0
PRKG1	0	0	0	0	0	0	0	0	0
PRPS2	0	0	0	0	0	0	0	0	0
PRR16	0	0	0	0	0	0	0	0	0
PSIP1	0	0	0	0	0	0	0	0	0
PTGS2	0	0	0	0	0	0	0	0	0
PTPN2	0	0	0	0	0	0	0	0	0
PTPN22	0	0	0	0	0	0	0	0	0
PTPRM	0	0	0	0	0	0	0	0	0
PTTG1	0	0	0	0	0	0	0	0	0
RALGDS	0	0	0	0	0	0	0	0	0
RASGEF1A	0	0	0	0	0	0	0	0	0
RASGEF1B	0	0	0	0	0	0	0	0	0
RELN	0	0	0	0	0	0	0	0	0
RFC2	0	0	0	0	0	0	0	0	0
RFC3	0	0	0	0	0	0	0	0	0
RNASEL	0	0	0	0	0	0	0	0	0
RP11-366L20.2	0	0	0	0	0	0	0	0	0
RPA2	0	0	0	0	0	0	0	0	0
RPGR	0	0	0	0	0	0	0	0	0
RPL26	0	0	0	0	0	0	0	0	0
RPL5	0	0	0	0	0	0	0	0	0
RPN1	0	0	0	0	0	0	0	0	0
RRM1	0	0	0	0	0	0	0	0	0
RYR2	0	0	0	0	0	0	0	0	0
S1PR2	0	0	0	0	0	0	0	0	0
SAMHD1	0	0	0	0	0	0	0	0	0
SBNO1	0	0	0	0	0	0	0	0	0
SETD1A	0	0	0	0	0	0	0	0	0
SETD1B	0	0	0	0	0	0	0	0	0
SETD3	0	0	0	0	0	0	0	0	0
SETD4	0	0	0	0	0	0	0	0	0
SETD5	0	0	0	0	0	0	0	0	0
SETD6	0	0	0	0	0	0	0	0	0
SETD7	0	0	0	0	0	0	0	0	0
SFPQ	0	0	0	0	0	0	0	0	0
SGCD	0	0	0	0	0	0	0	0	0
SHANK2	0	0	0	0	0	0	0	0	0
SIAH1	0	0	0	0	0	0	0	0	0
SIK1	0	0	0	0	0	0	0	0	0
SIK2	0	0	0	0	0	0	0	0	0
SLX1A	0	0	0	0	0	0	0	0	0
SMARCA1	0	0	0	0	0	0	0	0	0
SMARCC1	0	0	0	0	0	0	0	0	0
SMARCC2	0	0	0	0	0	0	0	0	0
SMG1	0	0	0	0	0	0	0	0	0
SOCS3	0	0	0	0	0	0	0	0	0
SOX11	0	0	0	0	0	0	0	0	0
SPACA1	0	0	0	0	0	0	0	0	0
SPECC1	0	0	0	0	0	0	0	0	0
SPI1	0	0	0	0	0	0	0	0	0
SPRTN	0	0	0	0	0	0	0	0	0
SQSTM1	0	0	0	0	0	0	0	0	0
SS18L1	0	0	0	0	0	0	0	0	0
SSX2	0	0	0	0	0	0	0	0	0
SSX4	0	0	0	0	0	0	0	0	0
STAB2	0	0	0	0	0	0	0	0	0
STMN2	0	0	0	0	0	0	0	0	0
T	0	0	0	0	0	0	0	0	0
TAF4B	0	0	0	0	0	0	0	0	0
TAZ	0	0	0	0	0	0	0	0	0
TCL1A	0	0	0	0	0	0	0	0	0
TFRC	0	0	0	0	0	0	0	0	0
TG	0	0	0	0	0	0	0	0	0
TGFB1	0	0	0	0	0	0	0	0	0
THSD7A	0	0	0	0	0	0	0	0	0
TINF2	0	0	0	0	0	0	0	0	0
TIPARP	0	0	0	0	0	0	0	0	0
TLX1	0	0	0	0	0	0	0	0	0
TMEM216	0	0	0	0	0	0	0	0	0
TMEM30A	0	0	0	0	0	0	0	0	0
TPM3	0	0	0	0	0	0	0	0	0
TPM4	0	0	0	0	0	0	0	0	0
TPMT	0	0	0	0	0	0	0	0	0
TRAF5	0	0	0	0	0	0	0	0	0
TRGJP	0	0	0	0	0	0	0	0	0
TSLP	0	0	0	0	0	0	0	0	0
UBA2	0	0	0	0	0	0	0	0	0
USH2A	0	0	0	0	0	0	0	0	0
UTRN	0	0	0	0	0	0	0	0	0
VAV1	0	0	0	0	0	0	0	0	0
VAV2	0	0	0	0	0	0	0	0	0
VEGFB	0	0	0	0	0	0	0	0	0
YY1AP1	0	0	0	0	0	0	0	0	0
ZFP36L1	0	0	0	0	0	0	0	0	0
ZNF331	0	0	0	0	0	0	0	0	0
ZSWIM4	0	0	0	0	0	0	0	0	0
