# Supplementary material for: Clinical associations and genetic interactions of oncogenic BRAF alleles
Source: PeerJ. 2022 Oct 18;10:e14126. doi: 10.7717/peerj.14126 (PMC9586110; doi:10.7717/peerj.14126)
Supplement: Supplemental Information 1 [file peerj-10-14126-s001.zip › tmp/comutation_nsclc.txt]

hugo_symbol	observed_frequency	observed_relative_frequency	expected_frequency	left	right	expected_relative_frequency	absolute_relative_frequency_difference	p_left	p_right
BRAF	772	0.9179548156956004	46.908029	1000000	0	0.05577649108204518	0.8621783246135553	1	0
EGFR	54	0.06420927467300833	202.06747	0	1000000	0.24027047562425682	0.1760612009512485	0	1
KRAS	114	0.13555291319857313	256.233862	0	1000000	0.30467760047562426	0.16912468727705113	0	1
SETD2	115	0.1367419738406659	37.003106	1000000	0	0.04399893697978597	0.09274303686087992	1	0
TP53	371	0.441141498216409	418.523198	314	999585	0.49764946254458975	0.056507964328180726	3.14e-4	0.999585
KEAP1	126	0.14982164090368608	82.907427	999998	1	0.09858195838287752	0.05123968252080856	0.999998	1e-6
STK11	115	0.1367419738406659	83.972349	999724	188	0.09984821521997621	0.03689375862068968	0.999724	1.88e-4
FAT1	69	0.08204518430439953	45.452482	999642	208	0.05404575743162902	0.02799942687277051	0.999642	2.08e-4
SETBP1	37	0.04399524375743163	19.121737	999905	47	0.022736904875148633	0.021258338882282995	0.999905	4.7e-5
ATR	39	0.04637336504161712	22.041972	999585	237	0.026209241379310345	0.020164123662306774	0.999585	2.37e-4
MTOR	41	0.04875148632580262	24.96222	998758	709	0.0296815933412604	0.019069892984542217	0.998758	7.09e-4
PTPRD	56	0.06658739595719382	40.535189	990966	5916	0.04819879785969085	0.01838859809750297	0.990966	0.005916
NRAS	26	0.030915576694411414	10.631382	999978	9	0.01264135790725327	0.018274218787158146	0.999978	9e-6
SMARCA4	62	0.07372175980975029	47.407914	982075	12603	0.05637088466111771	0.01735087514863258	0.982075	0.012603
APC	53	0.06302021403091558	39.941485	978260	14964	0.04749284780023781	0.01552736623067777	0.97826	0.014964
ARID2	41	0.04875148632580262	27.987975	990601	5723	0.03327939952437574	0.01547208680142688	0.990601	0.005723
TP63	19	0.022592152199762187	6.340939	999982	2	0.007539760998810939	0.015052391200951247	0.999982	2e-6
HGF	30	0.0356718192627824	17.506579	997028	1540	0.020816384066587396	0.014855435196195005	0.997028	0.00154
PTPRT	38	0.04518430439952437	25.69823	989482	6423	0.030556753864447086	0.014627550535077288	0.989482	0.006423
NOTCH2	34	0.04042806183115339	22.088729	991358	5018	0.026264838287752675	0.014163223543400716	0.991358	0.005018
KMT2A	38	0.04518430439952437	26.39396	984266	9780	0.031384019024970275	0.013800285374554098	0.984266	0.00978
PBRM1	28	0.03329369797859691	16.437079	995615	2242	0.019544683709869205	0.013749014268727704	0.995615	0.002242
DICER1	27	0.03210463733650416	15.598634	995917	2069	0.01854772175980975	0.013556915576694414	0.995917	0.002069
TET1	29	0.034482758620689655	17.654793	993703	3487	0.02099261950059453	0.013490139120095123	0.993703	0.003487
NOTCH3	34	0.04042806183115339	22.671947	987641	7344	0.026958319857312722	0.013469741973840668	0.987641	0.007344
TET2	36	0.04280618311533888	24.677038	985116	9216	0.02934249464922711	0.013463688466111772	0.985116	0.009216
KDR	41	0.04875148632580262	29.797527	975733	15963	0.035431066587395955	0.013320419738406662	0.975733	0.015963
TSC2	32	0.03804994054696789	20.867307	988893	6488	0.02481249346016647	0.013237447086801423	0.988893	0.006488
EPHA7	27	0.03210463733650416	16.134447	993655	3307	0.019184835909631392	0.012919801426872771	0.993655	0.003307
KMT2D	75	0.089179548156956	64.370906	909202	71945	0.07654091082045185	0.012638637336504152	0.909202	0.071945
BRCA2	40	0.04756242568370987	29.551857	967591	21657	0.03513895005945303	0.012423475624256844	0.967591	0.021657
MGA	39	0.04637336504161712	28.67017	968139	21144	0.0340905707491082	0.01228279429250892	0.968139	0.021144
SMO	26	0.030915576694411414	15.698761	991595	4439	0.01866677883472057	0.012248797859690845	0.991595	0.004439
NF1	58	0.06896551724137931	47.74861	929397	53004	0.05677599286563614	0.012189524375743166	0.929397	0.053004
TBX3	24	0.028537455410225922	14.288786	990847	4784	0.01699023305588585	0.011547222354340074	0.990847	0.004784
DIS3	22	0.026159334126040427	12.4378	993045	3438	0.014789298454221165	0.011370035671819262	0.993045	0.003438
POT1	15	0.0178359096313912	5.75249	999416	185	0.006840059453032105	0.010995850178359096	0.999416	1.85e-4
PIK3C2G	21	0.02497027348394768	11.952182	991209	4309	0.014211869203329371	0.01075840428061831	0.991209	0.004309
NFE2L2	28	0.03329369797859691	19.059022	972641	16545	0.022662332936979786	0.010631365041617123	0.972641	0.016545
MLH1	16	0.019024970273483946	7.169186	997809	829	0.00852459690844233	0.010500373365041615	0.997809	8.29e-4
AKT1	15	0.0178359096313912	6.34325	998347	595	0.007542508917954816	0.010293400713436384	0.998347	5.95e-4
PMS1	17	0.020214030915576695	8.491186	994884	2229	0.010096535077288943	0.010117495838287752	0.994884	0.002229
AR	29	0.034482758620689655	20.574269	960103	25278	0.024464053507728897	0.010018705112960758	0.960103	0.025278
ERBB4	43	0.05112960760998811	34.576217	917982	59722	0.041113218787158144	0.010016388822829965	0.917982	0.059722
CTNNB1	37	0.04399524375743163	28.626304	933467	46302	0.034038411414982164	0.009956832342449463	0.933467	0.046302
NF2	17	0.020214030915576695	8.633323	994080	2580	0.01026554458977408	0.009948486325802615	0.99408	0.00258
AMER1	23	0.027348394768133173	14.7222	976619	13286	0.017505588585017835	0.009842806183115338	0.976619	0.013286
SMAD4	37	0.04399524375743163	28.830454	928254	50191	0.034281158145065396	0.009714085612366231	0.928254	0.050191
EPHA3	38	0.04518430439952437	29.843822	924338	53367	0.03548611414982164	0.009698190249702733	0.924338	0.053367
ARID1A	57	0.06777645659928656	48.85782	875186	97558	0.05809491082045184	0.009681545778834726	0.875186	0.097558
PRKDC	31	0.036860879904875146	22.874705	946750	34965	0.027199411414982163	0.009661468489892983	0.94675	0.034965
ATM	67	0.07966706302021404	58.908841	852824	118302	0.07004618430439953	0.009620878715814504	0.852824	0.118302
PDGFRA	37	0.04399524375743163	28.915914	925712	52050	0.03438277526753865	0.00961246848989298	0.925712	0.05205
MAP2K1	15	0.0178359096313912	6.920632	996023	1548	0.00822905112960761	0.00960685850178359	0.996023	0.001548
KAT6B	14	0.016646848989298454	6.000665	997295	969	0.0071351545778834714	0.009511694411414983	0.997295	9.69e-4
NOTCH4	22	0.026159334126040427	14.091064	973784	14742	0.016755129607609987	0.00940420451843044	0.973784	0.014742
ABCB11	14	0.016646848989298454	6.143797	996656	1222	0.007305347205707491	0.009341501783590963	0.996656	0.001222
KDM5A	19	0.022592152199762187	11.165869	983019	8563	0.013276895362663497	0.00931525683709869	0.983019	0.008563
MUTYH	15	0.0178359096313912	7.216495	994136	2429	0.008580850178359096	0.009255059453032104	0.994136	0.002429
NTRK2	19	0.022592152199762187	11.313738	980770	9828	0.013452720570749109	0.009139431629013078	0.98077	0.009828
PPP2R1A	13	0.015457788347205707	5.31522	997558	835	0.006320118906064209	0.009137669441141498	0.997558	8.35e-4
NTRK1	26	0.030915576694411414	18.342716	953297	29426	0.0218106016646849	0.009104975029726514	0.953297	0.029426
ABL1	19	0.022592152199762187	11.555959	976641	12212	0.013740736028537455	0.008851416171224731	0.976641	0.012212
MAP2K2	11	0.013079667063020214	3.559996	999224	229	0.00423305112960761	0.008846615933412603	0.999224	2.29e-4
CDK12	3	0.0035671819262782403	10.43972	1488	993679	0.01241346016646849	0.008846278240190249	0.001488	0.993679
SDHA	16	0.019024970273483946	8.631923	987187	5868	0.010263879904875149	0.008761090368608797	0.987187	0.005868
PIK3CG	24	0.028537455410225922	16.683194	952321	29334	0.01983732936979786	0.008700126040428063	0.952321	0.029334
DNMT3A	29	0.034482758620689655	21.799168	927543	48373	0.02592053269916766	0.008562225921521994	0.927543	0.048373
PIK3CA	60	0.0713436385255648	52.868683	833059	134071	0.06286407015457789	0.008479568370986915	0.833059	0.134071
EPHA5	37	0.04399524375743163	29.89555	893861	76742	0.03554762187871582	0.00844762187871581	0.893861	0.076742
WT1	20	0.023781212841854936	13.118951	959576	22895	0.01559922829964328	0.008181984542211656	0.959576	0.022895
EP300	29	0.034482758620689655	22.132924	916245	56545	0.026317388822829964	0.00816536979785969	0.916245	0.056545
CTCF	13	0.015457788347205707	6.240941	990377	3847	0.007420857312722949	0.008036931034482758	0.990377	0.003847
TSC1	18	0.02140309155766944	11.26334	966020	18212	0.013392794292508918	0.008010297265160523	0.96602	0.018212
PREX2	21	0.02497027348394768	14.292119	949347	30016	0.016994196195005945	0.007976077288941737	0.949347	0.030016
ETV6	12	0.014268727705112961	5.463257	991608	3146	0.006496143876337693	0.0077725838287752685	0.991608	0.003146
ERCC3	15	0.0178359096313912	8.485044	976673	11260	0.010089231866825208	0.0077466777645659925	0.976673	0.01126
NSD1	23	0.027348394768133173	16.48537	932263	42412	0.019602104637336505	0.007746290130796668	0.932263	0.042412
ARAF	16	0.019024970273483946	9.507868	970625	14869	0.01130543162901308	0.007719538644470865	0.970625	0.014869
IL7R	19	0.022592152199762187	12.529281	952643	26895	0.014898074910820451	0.007694077288941736	0.952643	0.026895
FGFR1	17	0.020214030915576695	10.627813	961784	20604	0.01263711414982164	0.007576916765755054	0.961784	0.020604
PMS2	16	0.019024970273483946	9.655387	966639	17071	0.01148084066587396	0.007544129607609987	0.966639	0.017071
RICTOR	17	0.020214030915576695	10.733389	958410	22437	0.012762650416171226	0.007451380499405469	0.95841	0.022437
PALB2	18	0.02140309155766944	11.753984	951409	27236	0.013976199762187872	0.007426891795481569	0.951409	0.027236
BRCA1	27	0.03210463733650416	20.829457	898325	69168	0.02476748751486326	0.007337149821640902	0.898325	0.069168
IKZF1	21	0.02497027348394768	14.873031	928946	43844	0.017684935790725324	0.007285337693222357	0.928946	0.043844
PLCG2	13	0.015457788347205707	6.874113	979765	8929	0.008173737217598098	0.007284051129607609	0.979765	0.008929
RAD21	12	0.014268727705112961	5.904275	984938	6183	0.007020541022592152	0.007248186682520809	0.984938	0.006183
BRD4	17	0.020214030915576695	10.925148	952383	26181	0.012990663495838288	0.007223367419738407	0.952383	0.026181
PTCH1	22	0.026159334126040427	15.950389	920064	50754	0.018965979785969082	0.007193354340071345	0.920064	0.050754
ASXL1	25	0.029726516052318668	18.972783	902455	65050	0.022559789536266348	0.007166726516052321	0.902455	0.06505
WHSC1	14	0.016646848989298454	8.045363	968713	14992	0.009566424494649227	0.007080424494649228	0.968713	0.014992
U2AF1	6	0.007134363852556481	11.954199	17821	958253	0.01421426753864447	0.00707990368608799	0.017821	0.958253
NKX2-1	7	0.008323424494649227	12.827014	25044	946735	0.015252097502972652	0.006928673008323425	0.025044	0.946735
NPM1	9	0.01070154577883472	3.220317	995414	1309	0.003829152199762188	0.006872393579072532	0.995414	0.001309
JAK3	22	0.026159334126040427	16.246965	907354	59325	0.019318626634958383	0.0068407074910820445	0.907354	0.059325
SHQ1	9	0.01070154577883472	3.267837	994996	1438	0.0038856563614744354	0.0068158894173602855	0.994996	0.001438
FLT3	11	0.013079667063020214	16.725333	49938	912821	0.019887435196195007	0.006807768133174793	0.049938	0.912821
IRS1	13	0.015457788347205707	7.316461	968421	14819	0.00869971581450654	0.006758072532699166	0.968421	0.014819
KAT6A	13	0.015457788347205707	7.368401	966396	16148	0.008761475624256838	0.006696312722948869	0.966396	0.016148
ROS1	30	0.0356718192627824	24.38466	858632	101910	0.02899483947681332	0.006676979785969081	0.858632	0.10191
JAK2	20	0.023781212841854936	14.435879	911578	55365	0.0171651355529132	0.006616077288941737	0.911578	0.055365
SPEN	18	0.02140309155766944	12.440377	925608	44143	0.014792362663495838	0.006610728894173603	0.925608	0.044143
MSH2	16	0.019024970273483946	10.489158	938332	34454	0.01247224494649227	0.006552725326991676	0.938332	0.034454
ERG	11	0.013079667063020214	5.510622	977806	9245	0.006552463733650416	0.006527203329369798	0.977806	0.009245
FH	13	0.015457788347205707	7.512089	961583	18590	0.00893232936979786	0.006525458977407847	0.961583	0.01859
IDH1	13	0.015457788347205707	7.513697	961506	18492	0.008934241379310344	0.006523546967895363	0.961506	0.018492
MSH6	18	0.02140309155766944	12.536281	921362	47203	0.014906398335315102	0.006496693222354339	0.921362	0.047203
BCL11B	11	0.013079667063020214	5.559314	976859	9525	0.0066103614744351955	0.006469305588585018	0.976859	0.009525
PRKAR1A	9	0.01070154577883472	3.560122	991220	2779	0.0042332009512485134	0.006468344827586207	0.99122	0.002779
IKBKE	8	0.009512485136741973	2.63367	995595	1116	0.0031315933412604043	0.006380891795481569	0.995595	0.001116
TRIM37	8	0.009512485136741973	2.681322	995125	1255	0.003188254458977408	0.006324230677764565	0.995125	0.001255
CARD11	26	0.030915576694411414	20.731672	861224	97063	0.02465121521997622	0.0062643614744351955	0.861224	0.097063
SUZ12	11	0.013079667063020214	5.756528	970738	12561	0.006844860879904876	0.006234806183115338	0.970738	0.012561
FGFR4	16	0.019024970273483946	10.781362	925097	43006	0.01281969322235434	0.006205277051129606	0.925097	0.043006
ERCC2	13	0.015457788347205707	7.85284	948730	25803	0.009337502972651604	0.006120285374554103	0.94873	0.025803
STAT5B	8	0.009512485136741973	2.876874	992441	2102	0.0034207776456599286	0.006091707491082045	0.992441	0.002102
SLX4	16	0.019024970273483946	10.92125	918126	47498	0.01298602853745541	0.006038941736028536	0.918126	0.047498
NBN	16	0.019024970273483946	10.923526	917999	47497	0.012988734839476814	0.0060362354340071315	0.917999	0.047497
MCL1	10	0.011890606420927468	4.929102	974268	10306	0.005861001189060642	0.006029605231866826	0.974268	0.010306
BCORL1	19	0.022592152199762187	13.940682	893023	67379	0.0165763162901308	0.006015835909631388	0.893023	0.067379
BARD1	14	0.016646848989298454	9.021104	931257	37480	0.010726639714625445	0.005920209274673009	0.931257	0.03748
TMPRSS2	10	0.011890606420927468	5.027012	971291	11615	0.005977422116527943	0.005913184304399525	0.971291	0.011615
PRDM1	12	0.014268727705112961	7.073065	948393	25150	0.008410303210463734	0.005858424494649227	0.948393	0.02515
FOXL2	11	0.013079667063020214	6.098713	957896	19386	0.007251739595719382	0.005827927467300832	0.957896	0.019386
RHPN2	6	0.007134363852556481	1.170098	999150	104	0.001391317479191439	0.005743046373365042	0.99915	1.04e-4
ERBB3	17	0.020214030915576695	12.194617	895333	64085	0.014500139120095124	0.005713891795481572	0.895333	0.064085
RIF1	12	0.014268727705112961	7.21719	941862	28897	0.008581676575505352	0.00568705112960761	0.941862	0.028897
PRDM14	9	0.01070154577883472	4.247104	974113	9773	0.005050064209274673	0.005651481569560047	0.974113	0.009773
SPOP	8	0.009512485136741973	3.265988	984216	5128	0.003883457788347206	0.005629027348394767	0.984216	0.005128
MLH3	8	0.009512485136741973	3.270666	983939	5106	0.0038890202140309154	0.005623464922711058	0.983939	0.005106
SYK	8	0.009512485136741973	3.316127	982855	5567	0.003943076099881094	0.005569409036860879	0.982855	0.005567
POLQ	15	0.0178359096313912	10.335459	904461	55636	0.012289487514863258	0.005546422116527942	0.904461	0.055636
PTPRS	12	0.014268727705112961	7.363402	934459	33352	0.008755531510107014	0.005513196195005947	0.934459	0.033352
XRCC4	6	0.007134363852556481	1.363975	998018	319	0.001621848989298454	0.005512514863258026	0.998018	3.19e-4
PRSS1	8	0.009512485136741973	3.364223	981201	6244	0.004000265160523187	0.005512219976218786	0.981201	0.006244
NOTCH1	26	0.030915576694411414	30.578726	169495	776235	0.03635995957193817	0.005444382877526754	0.169495	0.776235
ARID1B	23	0.027348394768133173	27.554448	157338	786943	0.032763909631391204	0.005415514863258031	0.157338	0.786943
ESR1	15	0.0178359096313912	10.484264	895777	61637	0.012466425683709868	0.005369483947681332	0.895777	0.061637
DDR2	21	0.02497027348394768	16.488699	847282	103498	0.019606063020214032	0.00536421046373365	0.847282	0.103498
IRS2	15	0.0178359096313912	10.489372	895204	62115	0.012472499405469678	0.005363410225921522	0.895204	0.062115
TRAF3	6	0.007134363852556481	1.510848	996590	575	0.001796489892984542	0.005337873959571938	0.99659	5.75e-4
FBXW7	19	0.022592152199762187	14.534029	857955	93007	0.0172818418549346	0.005310310344827585	0.857955	0.093007
XPO1	2	0.0023781212841854932	6.440891	10359	959350	0.007658609988109393	0.0052804887039239	0.010359	0.95935
SOX2	9	0.01070154577883472	4.633717	958011	17296	0.0055097705112960756	0.005191775267538645	0.958011	0.017296
TNFAIP3	11	0.013079667063020214	6.727613	925605	37376	0.00799953983353151	0.005080127229488704	0.925605	0.037376
CDC73	11	0.013079667063020214	6.731975	925440	37419	0.00800472651605232	0.005074940546967895	0.92544	0.037419
CCND1	7	0.008323424494649227	2.780302	979842	6152	0.0033059476813317476	0.005017476813317479	0.979842	0.006152
CBL	14	0.016646848989298454	9.80299	885580	67006	0.011656349583828775	0.004990499405469679	0.88558	0.067006
GNAS	6	0.007134363852556481	10.193826	54810	889228	0.012121077288941736	0.0049867134363852554	0.05481	0.889228
MUS81	6	0.007134363852556481	1.853336	990373	2200	0.002203728894173603	0.004930634958382878	0.990373	0.0022
FAM46C	8	0.009512485136741973	3.853729	961353	14668	0.004582317479191439	0.004930167657550534	0.961353	0.014668
ETV5	7	0.008323424494649227	2.877851	975870	7689	0.0034219393579072535	0.004901485136741974	0.97587	0.007689
BLM	15	0.0178359096313912	10.969977	863089	84570	0.013043967895362664	0.004791941736028536	0.863089	0.08457
SMAD2	9	0.01070154577883472	4.973216	939136	27108	0.0059134554102259216	0.004788090368608799	0.939136	0.027108
PAXIP1	7	0.008323424494649227	2.973729	971597	9321	0.0035359441141498216	0.004787480380499406	0.971597	0.009321
HIST1H3B	8	0.009512485136741973	3.997642	953885	18161	0.0047534387633769324	0.0047590463733650406	0.953885	0.018161
PIK3C2B	14	0.016646848989298454	10.000241	871278	77137	0.011890892984542212	0.004755956004756243	0.871278	0.077137
RET	26	0.030915576694411414	22.04629	781524	161512	0.0262143757431629	0.004701200951248513	0.781524	0.161512
XRCC3	5	0.005945303210463734	1.121479	995600	686	0.0013335065398335313	0.004611796670630203	0.9956	6.86e-4
CBFA2T3	7	0.008323424494649227	3.122264	964628	12008	0.0037125612366230676	0.004610863258026159	0.964628	0.012008
CCND2	1	0.0011890606420927466	4.876454	6728	958934	0.005798399524375743	0.004609338882282996	0.006728	0.958934
MAX	2	0.0023781212841854932	5.854593	17524	935860	0.006961466111771701	0.0045833448275862075	0.017524	0.93586
LMO1	7	0.008323424494649227	3.168813	961489	13462	0.0037679108204518434	0.004555513674197384	0.961489	0.013462
RFWD2	11	0.013079667063020214	7.169629	895475	55639	0.008525123662306778	0.004554543400713436	0.895475	0.055639
TRAF2	6	0.007134363852556481	2.19143	978789	5834	0.002605743162901308	0.004528620689655172	0.978789	0.005834
BCOR	20	0.023781212841854936	23.808318	179755	755153	0.028309533888228298	0.004528321046373362	0.179755	0.755153
PGR	12	0.014268727705112961	8.192418	880320	67273	0.009741281807372175	0.004527445897740786	0.88032	0.067273
GATA3	15	0.0178359096313912	11.217423	844295	97751	0.013338196195005945	0.004497713436385255	0.844295	0.097751
REL	9	0.01070154577883472	5.22097	921654	36310	0.006208049940546969	0.004493495838287752	0.921654	0.03631
EED	6	0.007134363852556481	2.24185	976547	6518	0.002665695600475624	0.0044686682520808565	0.976547	0.006518
CREBBP	32	0.03804994054696789	28.280128	741842	201575	0.033626787158145065	0.004423153388822827	0.741842	0.201575
MEF2BNB-MEF2B	7	0.008323424494649227	3.314958	952939	17066	0.003941686087990487	0.00438173840665874	0.952939	0.017066
TGFBR1	8	0.009512485136741973	4.340299	931792	29085	0.0051608787158145064	0.0043516064209274665	0.931792	0.029085
PARP1	8	0.009512485136741973	4.341608	931399	29375	0.0051624351961950055	0.0043500499405469675	0.931399	0.029375
YES1	6	0.007134363852556481	2.343819	971663	8192	0.0027869429250891795	0.004347420927467301	0.971663	0.008192
SRC	7	0.008323424494649227	3.367275	949478	18523	0.0040038941736028535	0.004319530321046374	0.949478	0.018523
MST1R	8	0.009512485136741973	4.386171	928168	31282	0.005215423305588585	0.004297061831153388	0.928168	0.031282
H3F3C	6	0.007134363852556481	2.392424	968774	9262	0.0028447372175980975	0.004289626634958383	0.968774	0.009262
TCF7L2	9	0.01070154577883472	5.413379	906979	45043	0.006436835909631391	0.004264709869203329	0.906979	0.045043
BABAM1	6	0.007134363852556481	2.440428	966109	10292	0.0029018168846611176	0.004232546967895363	0.966109	0.010292
PAX5	11	0.013079667063020214	7.458295	871989	71004	0.008868365041617123	0.004211302021403091	0.871989	0.071004
INSR	8	0.009512485136741973	4.491541	920037	35262	0.005340714625445897	0.004171770511296076	0.920037	0.035262
RINT1	5	0.005945303210463734	1.513343	983840	3434	0.0017994565992865638	0.00414584661117717	0.98384	0.003434
NTRK3	29	0.034482758620689655	32.482131	235851	701700	0.03862322354340072	0.004140464922711064	0.235851	0.7017
MAP3K13	8	0.009512485136741973	4.533471	916840	37286	0.005390571938168846	0.004121913198573127	0.91684	0.037286
FANCC	1	0.0011890606420927466	4.441002	10470	940678	0.005280620689655172	0.0040915600475624255	0.01047	0.940678
NRG1	7	0.008323424494649227	3.559322	935084	25628	0.0042322497027348395	0.004091174791914388	0.935084	0.025628
MAP2K4	9	0.01070154577883472	5.561709	895501	51570	0.0066132092746730075	0.004088336504161713	0.895501	0.05157
ALOX12B	7	0.008323424494649227	3.607318	931534	27205	0.004289319857312722	0.004034104637336505	0.931534	0.027205
RBBP8	7	0.008323424494649227	3.610027	931137	27447	0.0042925410225921525	0.004030883472057075	0.931137	0.027447
MYOD1	8	0.009512485136741973	4.63545	907836	41972	0.0055118311533888225	0.0040006539833531505	0.907836	0.041972
TSHR	14	0.016646848989298454	10.681664	816050	116827	0.012701146254458976	0.003945702734839478	0.81605	0.116827
ITK	7	0.008323424494649227	3.705746	923158	31488	0.004406356718192628	0.003917067776456599	0.923158	0.031488
TAL1	5	0.005945303210463734	1.708699	973742	6411	0.0020317467300832344	0.0039135564803805	0.973742	0.006411
ERCC6	8	0.009512485136741973	4.729903	899329	47291	0.005624141498216409	0.003888343638525564	0.899329	0.047291
MEN1	11	0.013079667063020214	7.75025	846288	88232	0.00921551724137931	0.0038641498216409036	0.846288	0.088232
RB1	28	0.03329369797859691	31.220518	246676	688211	0.03712308917954815	0.003829391200951243	0.246676	0.688211
RAC2	4	0.0047562425683709865	0.781946	993377	778	9.29781212841855e-4	0.0038264613555291315	0.993377	7.78e-4
MET	22	0.026159334126040427	25.214137	224372	706141	0.029981137931034484	0.003821803804994056	0.224372	0.706141
PRPF40B	5	0.005945303210463734	1.806932	967332	8437	0.002148551724137931	0.003796751486325803	0.967332	0.008437
RHOA	5	0.005945303210463734	1.850847	963753	9878	0.002200769322235434	0.0037445338882283	0.963753	0.009878
EXT1	7	0.008323424494649227	3.855049	909579	38371	0.004583887039239001	0.0037395374554102263	0.909579	0.038371
EPHB1	18	0.02140309155766944	14.875214	765389	164356	0.017687531510107015	0.003715560047562426	0.765389	0.164356
CSF1R	14	0.016646848989298454	10.879474	798842	130117	0.012936354340071343	0.0037104946492271113	0.798842	0.130117
GBA	5	0.005945303210463734	1.902023	960557	10686	0.0022616206896551726	0.0036836825208085614	0.960557	0.010686
MYC	8	0.009512485136741973	4.925083	880163	58064	0.0058562223543400715	0.0036562627824019015	0.880163	0.058064
GEN1	5	0.005945303210463734	1.949416	956361	12227	0.002317973840665874	0.00362732936979786	0.956361	0.012227
RAD54L	5	0.005945303210463734	1.951832	955959	12447	0.00232084661117717	0.003624456599286564	0.955959	0.012447
RHBDF2	6	0.007134363852556481	2.975333	923724	28581	0.0035378513674197386	0.003596512485136742	0.923724	0.028581
EPCAM	6	0.007134363852556481	2.97592	923681	28397	0.0035385493460166465	0.003595814506539834	0.923681	0.028397
ATRX	37	0.04399524375743163	33.991461	680745	259228	0.040417908442330563	0.0035773353151010642	0.680745	0.259228
WRN	11	0.013079667063020214	7.994356	822234	104505	0.009505774078478002	0.003573892984542212	0.822234	0.104505
RUNX1	9	0.01070154577883472	5.998345	853314	77662	0.007132395957193816	0.0035691498216409044	0.853314	0.077662
VHL	7	0.008323424494649227	3.998546	895311	46017	0.004754513674197384	0.0035689108204518434	0.895311	0.046017
DDB2	5	0.005945303210463734	1.999344	952161	13795	0.0023773412604042804	0.0035679619500594536	0.952161	0.013795
RAD51	5	0.005945303210463734	2.000313	952232	13952	0.002378493460166468	0.003566809750297266	0.952232	0.013952
FLT1	21	0.02497027348394768	23.994567	233419	694085	0.02853099524375743	0.003560721759809749	0.233419	0.694085
PRKCI	8	0.009512485136741973	5.024643	870209	64170	0.005974605231866825	0.0035378799048751478	0.870209	0.06417
INPPL1	8	0.009512485136741973	5.071133	864889	67263	0.006029884661117716	0.0034826004756242568	0.864889	0.067263
ERBB2	26	0.030915576694411414	28.925882	258019	673450	0.034394627824019024	0.0034790511296076097	0.258019	0.67345
MECOM	2	0.0023781212841854932	4.923763	38860	876026	0.005854652794292509	0.0034765315101070154	0.03886	0.876026
ERCC5	15	0.0178359096313912	12.092446	769820	155122	0.014378651605231867	0.003457258026159333	0.76982	0.155122
CIITA	9	0.01070154577883472	6.094365	843538	84832	0.007246569560047563	0.003454976218787158	0.843538	0.084832
BUB1B	6	0.007134363852556481	3.121704	909100	35674	0.003711895362663496	0.003422468489892985	0.9091	0.035674
AXIN1	2	0.0023781212841854932	4.878202	41087	871732	0.0058004780023781215	0.0034223567181926283	0.041087	0.871732
MITF	2	0.0023781212841854932	4.875228	41096	871398	0.0057969417360285375	0.0034188204518430442	0.041096	0.871398
PARK2	17	0.020214030915576695	14.142348	748974	176414	0.01681610939357907	0.003397921521997624	0.748974	0.176414
MYCL	1	0.0011890606420927466	3.851809	19149	903085	0.004580034482758621	0.003390973840665874	0.019149	0.903085
CUX1	12	0.014268727705112961	9.168322	792758	129542	0.010901690844233055	0.003367036860879906	0.792758	0.129542
RASA1	14	0.016646848989298454	11.171146	771400	151177	0.01328317003567182	0.0033636789536266344	0.7714	0.151177
DOT1L	14	0.016646848989298454	11.219361	765880	155552	0.01334050059453032	0.0033063483947681337	0.76588	0.155552
SRSF2	1	0.0011890606420927466	3.756576	21085	895054	0.004466796670630202	0.0032777360285374552	0.021085	0.895054
OR5L1	3	0.0035671819262782403	0.244303	998915	23	2.904910820451843e-4	0.003276690844233056	0.998915	2.3e-5
AXIN2	5	0.005945303210463734	7.753735	107710	793003	0.009219661117717003	0.0032743579072532693	0.10771	0.793003
EGLN1	4	0.0047562425683709865	1.268979	964492	7609	0.0015088929845422118	0.0032473495838287745	0.964492	0.007609
GATA4	6	0.007134363852556481	3.269712	891956	44496	0.0038878858501783593	0.0032464780023781213	0.891956	0.044496
TLR4	8	0.009512485136741973	5.3647030000000004	831386	88679	0.0063789571938168855	0.0031335279429250875	0.831386	0.088679
C17orf70	0	0	2.631585	0	932893	0.003129114149821641	0.003129114149821641	0	0.932893
CEBPA	7	0.008323424494649227	4.436879	844770	75600	0.005275718192627825	0.0030477063020214025	0.84477	0.0756
CHEK2	10	0.011890606420927468	7.461683	786100	127916	0.008872393579072532	0.0030182128418549357	0.7861	0.127916
UBE2T	3	0.0035671819262782403	0.487543	989501	881	5.797181926278241e-4	0.002987463733650416	0.989501	8.81e-4
CDC42	3	0.0035671819262782403	0.488006	989182	971	5.80268727705113e-4	0.0029869131985731275	0.989182	9.71e-4
GLI1	22	0.026159334126040427	19.506453	689742	235252	0.023194355529131985	0.002964978596908443	0.689742	0.235252
CBLB	8	0.009512485136741973	5.510535	813363	100501	0.006552360285374554	0.002960124851367419	0.813363	0.100501
TRAF7	8	0.009512485136741973	5.512675	813246	100710	0.006554904875148633	0.0029575802615933403	0.813246	0.10071
IGF1R	10	0.011890606420927468	12.477367	194094	708721	0.014836346016646847	0.0029457395957193794	0.194094	0.708721
GPC3	5	0.005945303210463734	2.53548	891325	39923	0.0030148394768133176	0.0029304637336504164	0.891325	0.039923
LATS2	8	0.009512485136741973	5.561718	807112	105069	0.006613219976218787	0.0028992651605231857	0.807112	0.105069
ASXL2	9	0.01070154577883472	6.581501	786567	123832	0.007825803804994055	0.0028757419738406655	0.786567	0.123832
FANCD2	9	0.01070154577883472	6.583918	786876	123433	0.007828677764565993	0.0028728680142687275	0.786876	0.123433
HSD3B1	3	0.0035671819262782403	0.585606	981652	2067	6.96321046373365e-4	0.0028708608799048753	0.981652	0.002067
EME1	4	0.0047562425683709865	1.609511	925047	20735	0.0019138061831153387	0.002842436385255648	0.925047	0.020735
FUS	6	0.007134363852556481	3.61078	847774	68785	0.004293436385255648	0.0028409274673008326	0.847774	0.068785
CDKN2A	40	0.04756242568370987	42.379618	326829	611722	0.05039193579072533	0.0028295101070154594	0.326829	0.611722
POLE	25	0.029726516052318668	22.620747	668417	258726	0.026897439952437575	0.002829076099881093	0.668417	0.258726
USP8	5	0.005945303210463734	2.632765	878204	46632	0.0031305172413793104	0.0028147859690844236	0.878204	0.046632
INHBA	7	0.008323424494649227	9.363147	167212	724826	0.011133349583828774	0.002809925089179547	0.167212	0.724826
STAT3	3	0.0035671819262782403	5.361512	90848	790291	0.006375162901307967	0.0028079809750297265	0.090848	0.790291
HIST1H1C	6	0.007134363852556481	3.654568	841880	72246	0.004345502972651605	0.0027888608799048753	0.84188	0.072246
FAT3	0	0	2.342403	0	909864	0.0027852592152199764	0.0027852592152199764	0	0.909864
EZH2	8	0.009512485136741973	5.659044	794373	113638	0.006728946492271105	0.0027835386444708676	0.794373	0.113638
BCL2	0	0	2.339557	0	910162	0.0027818751486325803	0.0027818751486325803	0	0.910162
CASP8	7	0.008323424494649227	4.684698	811278	96907	0.005570390011890606	0.002753034482758621	0.811278	0.096907
PIK3CD	1	0.0011890606420927466	3.314565	33145	850826	0.003941218787158145	0.0027521581450653983	0.033145	0.850826
SHOC2	4	0.0047562425683709865	1.705859	911181	26255	0.002028369797859691	0.0027278727705112955	0.911181	0.026255
STAT6	6	0.007134363852556481	3.707802	833754	76847	0.00440880142687277	0.0027255624256837105	0.833754	0.076847
AGO2	5	0.005945303210463734	2.730843	863491	54101	0.0032471379310344828	0.002698165279429251	0.863491	0.054101
CDH1	7	0.008323424494649227	9.268575	175319	714326	0.01102089774078478	0.0026974732461355535	0.175319	0.714326
BBC3	3	0.0035671819262782403	0.73211	966199	4924	8.705231866825209e-4	0.0026966587395957195	0.966199	0.004924
FANCL	5	0.005945303210463734	2.733202	863658	54385	0.0032499429250891793	0.0026953602853745547	0.863658	0.054385
GLI3	5	0.005945303210463734	7.261026	143006	738349	0.008633800237812128	0.002688497027348394	0.143006	0.738349
ERF	4	0.0047562425683709865	1.756074	903714	29242	0.002088078478002378	0.0026681640903686086	0.903714	0.029242
RECQL4	17	0.020214030915576695	14.772295	689299	226510	0.017565154577883473	0.002648876337693222	0.689299	0.22651
FANCA	19	0.022592152199762187	16.776525	679031	239859	0.019948305588585017	0.0026438466111771697	0.679031	0.239859
MRE11A	9	0.01070154577883472	6.780098	761643	141808	0.008061947681331748	0.0026395980975029727	0.761643	0.141808
DCUN1D1	3	0.0035671819262782403	0.780682	959780	6340	9.282782401902497e-4	0.002638903686087991	0.95978	0.00634
TP53BP1	6	0.007134363852556481	8.191967	166078	717186	0.009740745541022592	0.002606381688466111	0.166078	0.717186
COL7A1	13	0.015457788347205707	10.824335	711946	196308	0.012870790725326991	0.002586997621878716	0.711946	0.196308
TAF1	3	0.0035671819262782403	0.828993	952924	8121	9.857229488703923e-4	0.0025814589774078483	0.952924	0.008121
BTK	5	0.005945303210463734	7.169923	150566	727880	0.008525473246135553	0.0025801700356718194	0.150566	0.72788
RBM10	48	0.057074910820451845	45.842431	609424	333320	0.05450943043995243	0.0025654803804994117	0.609424	0.33332
DNMT1	6	0.007134363852556481	3.853189	812219	90241	0.004581675386444709	0.0025526884661117716	0.812219	0.090241
UPF1	5	0.005945303210463734	2.874128	840707	66666	0.0034175124851367417	0.0025277907253269923	0.840707	0.066666
AURKB	5	0.005945303210463734	2.876312	840518	67108	0.0034201093935790727	0.0025251938168846613	0.840518	0.067108
AXL	7	0.008323424494649227	9.122444	187336	697779	0.010847139120095125	0.002523714625445898	0.187336	0.697779
FYN	5	0.005945303210463734	2.878311	840007	67109	0.003422486325802616	0.002522816884661118	0.840007	0.067109
FLT4	24	0.028537455410225922	21.895485	649499	274305	0.026035059453032104	0.0025023959571938183	0.649499	0.274305
TAP1	4	0.0047562425683709865	1.900242	879379	40015	0.002259502972651605	0.0024967395957193814	0.879379	0.040015
UIMC1	0	0	2.095597	0	883610	0.002491791914387634	0.002491791914387634	0	0.88361
ARHGEF12	2	0.0023781212841854932	4.09432	79194	783283	0.004868394768133174	0.002490273483947681	0.079194	0.783283
ARHGAP35	7	0.008323424494649227	4.925369	777629	119616	0.00585656242568371	0.0024668620689655175	0.777629	0.119616
ERRFI1	5	0.005945303210463734	2.926493	832543	71292	0.0034797776456599286	0.0024655255648038054	0.832543	0.071292
ELF3	1	0.0011890606420927466	3.07136	42986	819139	0.0036520332936979785	0.002462972651605232	0.042986	0.819139
IRF4	6	0.007134363852556481	3.952336	796932	99976	0.004699567181926278	0.0024347966706302028	0.796932	0.099976
RAD54B	5	0.005945303210463734	2.973887	824807	75568	0.0035361319857312723	0.0024091712247324617	0.824807	0.075568
SESN3	3	0.0035671819262782403	0.974896	929221	14463	0.0011592104637336504	0.00240797146254459	0.929221	0.014463
POLD1	13	0.015457788347205707	10.977806	695177	210555	0.013053277051129606	0.002404511296076101	0.695177	0.210555
PNKP	0	0	1.999814	0	871957	0.0023779001189060643	0.0023779001189060643	0	0.871957
NEIL3	1	0.0011890606420927466	2.975855	47156	805254	0.003538472057074911	0.0023494114149821646	0.047156000000000003	0.805254
TOP1	5	0.005945303210463734	3.024482	815526	80700	0.0035962925089179547	0.0023490107015457793	0.815526	0.0807
CARM1	3	0.0035671819262782403	1.024895	919744	17081	0.0012186623067776455	0.002348519619500595	0.919744	0.017081
ROBO1	3	0.0035671819262782403	1.025026	919658	17457	0.0012188180737217598	0.0023483638525564803	0.919658	0.017457
KDM6B	1	0.0011890606420927466	2.972867	47641	804148	0.0035349191438763376	0.002345858501783591	0.047641	0.804148
SMC1A	4	0.0047562425683709865	2.045928	853727	52133	0.0024327324613555293	0.0023235101070154572	0.853727	0.052133
NTHL1	4	0.0047562425683709865	2.050409	853009	52286	0.0024380606420927467	0.0023181819262782398	0.853009	0.052286
ENG	3	0.0035671819262782403	1.074335	910259	20489	0.0012774494649227112	0.0022897324613555294	0.910259	0.020489
KDM5C	18	0.02140309155766944	16.093844	654064	259802	0.019136556480380502	0.002266535077288939	0.654064	0.259802
FGFR2	12	0.014268727705112961	10.095544	689691	211408	0.012004214030915577	0.0022645136741973847	0.689691	0.211408
CADM2	0	0	1.902945	0	858029	0.002262717003567182	0.002262717003567182	0	0.858029
PPARG	6	0.007134363852556481	4.097367	773853	115031	0.004872017835909632	0.002262346016646849	0.773853	0.115031
STAG2	18	0.02140309155766944	16.097792	653073	260542	0.01914125089179548	0.002261840665873961	0.653073	0.260542
DAXX	8	0.009512485136741973	6.098183	734798	156552	0.0072511093935790725	0.0022613757431629005	0.734798	0.156552
CCNE1	8	0.009512485136741973	6.098789	733672	157405	0.007251829964328181	0.002260655172413792	0.733672	0.157405
SMC3	2	0.0023781212841854932	3.901089	92868	754933	0.004638631391200951	0.0022605101070154576	0.092868	0.754933
NCOA3	7	0.008323424494649227	5.120782	747700	140828	0.00608892033293698	0.002234504161712247	0.7477	0.140828
RUNX1T1	10	0.011890606420927468	8.142657	701891	192671	0.009682112960760998	0.0022084934601664698	0.701891	0.192671
IPMK	2	0.0023781212841854932	0.146152	993146	126	1.7378359096313913e-4	0.0022043376932223543	0.993146	1.26e-4
POLH	0	0	1.851846	0	850840	0.002201957193816885	0.002201957193816885	0	0.85084
ZFHX3	20	0.023781212841854936	18.187976	636640	279233	0.021626606420927466	0.00215460642092747	0.63664	0.279233
DOCK8	8	0.009512485136741973	6.193859	720074	168169	0.007364873959571938	0.0021476111771700354	0.720074	0.168169
MT-ND6	2	0.0023781212841854932	0.195353	986518	432	2.3228656361474434e-4	0.002145834720570749	0.986518	4.32e-4
CTNNA1	0	0	1.8025	0	842906	0.002143281807372176	0.002143281807372176	0	0.842906
SPTA1	7	0.008323424494649227	5.219037	732532	151409	0.006205751486325803	0.002117673008323424	0.732532	0.151409
FANCG	1	0.0011890606420927466	2.78063	57620	774183	0.0033063376932223544	0.002117277051129608	0.05762	0.774183
MPL	5	0.005945303210463734	6.773889	186666	676164	0.008054564803804993	0.0021092615933412592	0.186666	0.676164
PPM1D	4	0.0047562425683709865	5.753631	167247	687563	0.006841416171224733	0.002085173602853746	0.167247	0.687563
LRP1B	11	0.013079667063020214	9.27265	675801	218548	0.011025743162901308	0.0020539239001189057	0.675801	0.218548
NUP93	6	0.007134363852556481	4.292164	740953	137679	0.005103643281807371	0.002030720570749109	0.740953	0.137679
FLCN	8	0.009512485136741973	6.292308	706421	177912	0.0074819357907253276	0.0020305493460166454	0.706421	0.177912
CDK8	5	0.005945303210463734	3.316605	763031	113332	0.003943644470868014	0.0020016587395957196	0.763031	0.113332
NUF2	1	0.0011890606420927466	2.683294	63514	756875	0.003190599286563615	0.0020015386444708684	0.063514	0.756875
TDG	3	0.0035671819262782403	1.316905	857405	40636	0.0015658799048751486	0.002001302021403092	0.857405	0.040636
CRTC2	3	0.0035671819262782403	1.317175	857663	40633	0.0015662009512485136	0.0020009809750297265	0.857663	0.040633
MSI1	3	0.0035671819262782403	1.319328	856856	40996	0.0015687609988109393	0.0019984209274673008	0.856856	0.040996
EXO1	6	0.007134363852556481	4.337187	733339	142738	0.005157178359096314	0.001977185493460166	0.733339	0.142738
E2F3	4	0.0047562425683709865	2.338733	795195	82991	0.002780895362663496	0.0019753472057074907	0.795195	0.082991
FOXP1	2	0.0023781212841854932	3.660823	113273	715684	0.004352940546967896	0.0019748192627824027	0.113273	0.715684
PRPF8	4	0.0047562425683709865	2.339356	795196	83242	0.0027816361474435197	0.0019746064209274668	0.795196	0.083242
FAM175A	0	0	1.659121	0	817867	0.00197279548156956	0.00197279548156956	0	0.817867
PHF6	0	0	1.658238	0	817290	0.001971745541022592	0.001971745541022592	0	0.81729
EZH1	4	0.0047562425683709865	2.342483	794146	83883	0.0027853543400713438	0.0019708882282996427	0.794146	0.083883
IGF2	2	0.0023781212841854932	3.657215	113238	715160	0.004348650416171225	0.0019705291319857317	0.113238	0.71516
PVRL4	4	0.0047562425683709865	2.343536	793753	83752	0.002786606420927467	0.0019696361474435195	0.793753	0.083752
SMARCB1	4	0.0047562425683709865	5.655318	177070	672426	0.006724516052318668	0.001968273483947682	0.17707	0.672426
CRLF2	5	0.005945303210463734	3.365677	753747	119753	0.00400199405469679	0.0019433091557669443	0.753747	0.119753
RELA	0	0	1.610325	0	808829	0.0019147740784780025	0.0019147740784780025	0	0.808829
VEGFA	0	0	1.608831	0	807903	0.0019129976218787157	0.0019129976218787157	0	0.807903
PIK3C3	7	0.008323424494649227	5.414567	702173	174334	0.0064382485136741975	0.0018851759809750297	0.702173	0.174334
PIK3R1	7	0.008323424494649227	8.585331	239005	631220	0.010208479191438764	0.0018850546967895364	0.239005	0.63122
DUSP4	3	0.0035671819262782403	1.415289	833396	51013	0.0016828644470868015	0.0018843174791914389	0.833396	0.051013
PRKD1	8	0.009512485136741973	6.433298	685563	194754	0.007649581450653983	0.0018629036860879902	0.685563	0.194754
AURKA	2	0.0023781212841854932	3.561039	122358	697481	0.004234291319857313	0.0018561700356718195	0.122358	0.697481
GPR124	0	0	1.560864	0	798110	0.0018559619500594531	0.0018559619500594531	0	0.79811
SLIT2	0	0	1.560448	0	799041	0.0018554673008323425	0.0018554673008323425	0	0.799041
KIF1B	2	0.0023781212841854932	3.559019	122666	697718	0.004231889417360285	0.001853768133174792	0.122666	0.697718
ANKRD11	9	0.01070154577883472	7.457217	670340	213374	0.008867083234244946	0.0018344625445897746	0.67034	0.213374
RPS6KB2	3	0.0035671819262782403	1.463632	821662	56360	0.0017403472057074911	0.0018268347205707492	0.821662	0.05636
XIAP	4	0.0047562425683709865	2.487474	763553	101765	0.0029577574316290134	0.001798485136741973	0.763553	0.101765
FAM58A	0	0	1.512076	0	787535	0.001797950059453032	0.001797950059453032	0	0.787535
ZNF708	3	0.0035671819262782403	1.511601	809248	62130	0.001797385255648038	0.0017697966706302023	0.809248	0.06213
CDKN1A	1	0.0011890606420927466	2.487854	77677	718647	0.002958209274673008	0.0017691486325802615	0.077677	0.718647
BAP1	7	0.008323424494649227	8.487848	249077	618694	0.010092565992865636	0.0017691414982164092	0.249077	0.618694
DMD	6	0.007134363852556481	7.464975	238053	623110	0.008876307966706302	0.0017419441141498212	0.238053	0.62311
WWTR1	0	0	1.4630050000000001	0	776939	0.001739601664684899	0.001739601664684899	0	0.776939
HIST1H2BD	0	0	1.462633	0	777135	0.0017391593341260405	0.0017391593341260405	0	0.777135
BCL2L1	3	0.0035671819262782403	1.559117	796361	68556	0.001853884661117717	0.0017132972651605232	0.796361	0.068556
CD276	3	0.0035671819262782403	1.561351	796186	68490	0.001856541022592152	0.0017106409036860882	0.796186	0.06849
LYN	1	0.0011890606420927466	2.438523	81969	707778	0.002899551724137931	0.0017104910820451842	0.081969	0.707778
CSF3R	7	0.008323424494649227	8.435341	255362	611627	0.010030131985731272	0.0017067074910820448	0.255362	0.611627
RXRA	0	0	1.415709	0	766211	0.0016833638525564805	0.0016833638525564805	0	0.766211
ACVR1	4	0.0047562425683709865	2.584586	741860	114627	0.0030732294887039235	0.001683013079667063	0.74186	0.114627
UROD	2	0.0023781212841854932	0.585227	886630	18188	6.95870392390012e-4	0.0016822508917954814	0.88663	0.018188
CALR	2	0.0023781212841854932	3.414541	138371	670269	0.004060096313912009	0.001681975029726516	0.138371	0.670269
BRIP1	12	0.014268727705112961	13.414499	304842	586888	0.01595065279429251	0.0016819250891795482	0.304842	0.586888
NFKBIE	0	0	1.413297	0	765232	0.0016804958382877527	0.0016804958382877527	0	0.765232
EWSR1	1	0.0011890606420927466	2.392655	85641	698173	0.002845011890606421	0.0016559512485136742	0.085641	0.698173
GALNT12	3	0.0035671819262782403	1.609579	783711	75335	0.0019138870392390013	0.001653294887039239	0.783711	0.075335
FAS	4	0.0047562425683709865	2.631917	731499	121552	0.003129508917954816	0.0016267336504161706	0.731499	0.121552
SETD8	2	0.0023781212841854932	0.632568	870413	22868	7.521617122473246e-4	0.0016259595719381687	0.870413	0.022868
CYLD	10	0.011890606420927468	8.63417	637236	246918	0.01026655172413793	0.0016240546967895373	0.637236	0.246918
ACVR1B	2	0.0023781212841854932	0.634244	869883	22967	7.541545778834721e-4	0.0016239667063020211	0.869883	0.022967
FUBP1	2	0.0023781212841854932	3.3655910000000002	143105	660859	0.00400189179548157	0.0016237705112960767	0.143105	0.660859
RAF1	8	0.009512485136741973	6.63479	654559	219154	0.007889167657550536	0.0016233174791914374	0.654559	0.219154
CXCR4	2	0.0023781212841854932	3.362923	144417	660219	0.003998719381688466	0.0016205980975029727	0.144417	0.660219
KLF4	7	0.008323424494649227	5.651755	663549	204699	0.006720279429250892	0.0016031450653983354	0.66354900000000006	0.204699
ZRSR2	5	0.005945303210463734	3.657325	696861	158925	0.004348781212841855	0.0015965219976218793	0.696861	0.158925
CBFB	3	0.0035671819262782403	1.657459	771092	81734	0.001970819262782402	0.0015963626634958382	0.771092	0.081734
PNRC1	3	0.0035671819262782403	1.658201	770234	81831	0.0019717015457788346	0.0015954803804994057	0.770234	0.081831
SLC34A2	3	0.0035671819262782403	4.341583	184413	636645	0.005162405469678954	0.0015952235434007135	0.184413	0.636645
INPP4B	13	0.015457788347205707	11.659533	616203	278565	0.01386389179548157	0.0015938965517241378	0.616203	0.278565
ZNRF3	1	0.0011890606420927466	2.339639	90514	686264	0.0027819726516052318	0.0015929120095124851	0.090514	0.686264
TCF3	7	0.008323424494649227	8.336575	265556	598053	0.00991269322235434	0.0015892687277051128	0.265556	0.598053
BMPR1A	2	0.0023781212841854932	3.316697	149431	651016	0.003943753864447087	0.001565632580261594	0.149431	0.651016
CDK6	2	0.0023781212841854932	3.316439	149488	650563	0.003943447086801426	0.0015653258026159331	0.149488	0.650563
PIM1	3	0.0035671819262782403	1.706808	757388	88737	0.002029498216409037	0.0015376837098692031	0.757388	0.088737
KIT	15	0.0178359096313912	16.291786	333498	566354	0.01937192152199762	0.0015360118906064188	0.333498	0.566354
MYCN	8	0.009512485136741973	6.726493	640274	231700	0.007998208085612366	0.0015142770511296071	0.640274	0.2317
USP28	2	0.0023781212841854932	3.268022	154781	641268	0.0038858763376932227	0.0015077550535077294	0.154781	0.641268
NR0B1	2	0.0023781212841854932	3.267344	155719	641244	0.0038850701545778835	0.0015069488703923902	0.155719	0.641244
STK19	0	0	1.26612	0	727192	0.0015054934601664684	0.0015054934601664684	0	0.727192
RNF43	6	0.007134363852556481	7.265792	259988	594433	0.008639467300832343	0.0015051034482758624	0.259988	0.594433
CCND3	1	0.0011890606420927466	2.244702	99573	664132	0.002669086801426873	0.0014800261593341264	0.099573	0.664132
IGF1	3	0.0035671819262782403	1.755603	744582	96332	0.0020875184304399524	0.001479663495838288	0.744582	0.096332
TMEM127	3	0.0035671819262782403	1.756971	744290	96736	0.0020891450653983353	0.001478036860879905	0.74429	0.096736
GATA2	5	0.005945303210463734	6.2421	246078	598249	0.007422235434007134	0.0014769322235434002	0.246078	0.598249
HIST1H3C	1	0.0011890606420927466	2.241	99990	662834	0.0026646848989298456	0.001475624256837099	0.09999	0.662834
FGF4	4	0.0047562425683709865	2.778841	697947	144012	0.00330421046373365	0.0014520321046373364	0.697947	0.144012
FKBP9	0	0	1.219516	0	713946	0.0014500784780023782	0.0014500784780023782	0	0.713946
SDHAF2	0	0	1.217042	0	712702	0.0014471367419738406	0.0014471367419738406	0	0.712702
PTEN	27	0.03210463733650416	25.804246	567497	354681	0.030682813317479192	0.0014218240190249712	0.567497	0.354681
CIC	13	0.015457788347205707	14.187499	333002	559409	0.016869796670630204	0.0014120083234244966	0.333002	0.559409
RTEL1	4	0.0047562425683709865	2.828421	687437	152078	0.003363164090368609	0.0013930784780023775	0.687437	0.152078
EIF4E	2	0.0023781212841854932	0.829223	800371	46966	0.00098599643281807375	0.0013921248513674195	0.800371	0.046966
PLK2	4	0.0047562425683709865	2.829582	686452	152218	0.0033645445897740782	0.0013916979785969083	0.686452	0.152218
DNMT3B	3	0.0035671819262782403	4.150652	208908	601560	0.004935376932223543	0.0013681950059453028	0.208908	0.60156
MTA1	3	0.0035671819262782403	1.852675	717695	112317	0.0022029429250891796	0.0013642390011890607	0.717695	0.112317
SPRED1	3	0.0035671819262782403	1.853191	717275	112056	0.0022035564803804994	0.0013636254458977409	0.717275	0.112056
RECQL	3	0.0035671819262782403	1.853695	717074	112317	0.0022041557669441143	0.001363026159334126	0.717074	0.112317
SMARCD1	3	0.0035671819262782403	1.853794	717139	112455	0.002204273483947681	0.0013629084423305592	0.717139	0.112455
NUTM1	3	0.0035671819262782403	1.854072	717399	112439	0.002204604042806183	0.0013625778834720575	0.717399	0.112439
TOPBP1	5	0.005945303210463734	3.85409	657814	187934	0.004582746730083234	0.0013625564803805001	0.657814	0.187934
FGF3	3	0.0035671819262782403	4.144658	209716	600468	0.004928249702734839	0.0013610677764565988	0.209716	0.600468
LIG4	3	0.0035671819262782403	4.143607	209647	599949	0.004927	0.0013598180737217597	0.209647	0.599949
GATA6	6	0.007134363852556481	4.875692	638700	215101	0.005797493460166468	0.0013368703923900124	0.6387	0.215101
MAF	0	0	1.120953	0	683696	0.0013328810939357907	0.0013328810939357907	0	0.683696
PDCD1	3	0.0035671819262782403	4.099197	215954	591268	0.004874193816884661	0.001307011890606421	0.215954	0.591268
CRTC1	1	0.0011890606420927466	2.097689	116567	626959	0.0024942794292508916	0.001305218787158145	0.116567	0.626959
EPAS1	3	0.0035671819262782403	1.902414	703652	120860	0.0022620856123662307	0.0013050963139120096	0.703652	0.12086
PDGFRB	17	0.020214030915576695	18.092965	360087	543252	0.021513632580261594	0.0012996016646848983	0.360087	0.543252
CDKN2C	2	0.0023781212841854932	3.07442	180750	599503	0.0036556718192627823	0.001277550535077289	0.18075	0.599503
C11orf30	0	0	1.074	0	667451	0.00127705112960761	0.00127705112960761	0	0.667451
IGF2R	0	0	1.073119	0	667208	0.0012760035671819262	0.0012760035671819262	0	0.667208
GPS2	0	0	1.073043	0	667038	0.0012759131985731272	0.0012759131985731272	0	0.667038
XRCC6	2	0.0023781212841854932	0.927078	763972	62624	0.0011023519619500594	0.0012757693222354338	0.763972	0.062624
RHEB	0	0	1.072888	0	667572	0.0012757288941736028	0.0012757288941736028	0	0.667572
RRAS2	0	0	1.072146	0	667272	0.0012748466111771701	0.0012748466111771701	0	0.667272
RRAGC	0	0	1.071394	0	666396	0.0012739524375743163	0.0012739524375743163	0	0.666396
PAK7	10	0.011890606420927468	11.068451	326367	551882	0.013161059453032104	0.0012704530321046362	0.326367	0.551882
ZNF217	5	0.005945303210463734	6.052148	270628	567035	0.0071963709869203325	0.0012510677764565985	0.270628	0.567035
HRAS	3	0.0035671819262782403	4.049166	222586	581492	0.004814703923900119	0.0012475219976218785	0.222586	0.581492
FAN1	1	0.0011890606420927466	2.047955	121916	613784	0.002435142687277051	0.0012460820451843046	0.121916	0.613784
MDC1	7	0.008323424494649227	8.04552	300466	557377	0.009566611177170035	0.0012431866825208075	0.300466	0.557377
SQSTM1	0	0	1.025453	0	650986	0.0012193258026159334	0.0012193258026159334	0	0.650986
HIST1H3F	2	0.0023781212841854932	0.975139	744852	70771	0.001159499405469679	0.0012186218787158143	0.744852	0.070771
MAGI2	2	0.0023781212841854932	0.975413	745345	71289	0.0011598252080856123	0.001218296076099881	0.745345	0.071289
RANBP2	2	0.0023781212841854932	0.975536	745010	70899	0.0011599714625445897	0.0012181498216409035	0.74501	0.070899
HIST1H3J	2	0.0023781212841854932	0.977363	744289	71335	0.0011621438763376932	0.0012159774078478	0.744289	0.071335
ARID5B	5	0.005945303210463734	3.999331	629230	210201	0.0047554470868014275	0.0011898561236623065	0.62923	0.210201
XRCC1	1	0.0011890606420927466	1.997773	128084	600456	0.002375473246135553	0.0011864126040428062	0.128084	0.600456
ELANE	2	0.0023781212841854932	1.023041	727383	79746	0.0012164577883472059	0.0011616634958382874	0.727383	0.079746
DCC	0	0	0.976763	0	633159	0.0011614304399524377	0.0011614304399524377	0	0.633159
SNCAIP	2	0.0023781212841854932	1.023344	727114	80068	0.0012168180737217598	0.0011613032104637335	0.727114	0.080068
SBDS	2	0.0023781212841854932	1.023745	726648	79883	0.001217294887039239	0.0011608263971462543	0.726648	0.079883
ICOSLG	2	0.0023781212841854932	1.023998	726594	80010	0.0012175957193816885	0.0011605255648038048	0.726594	0.08001
PAK3	0	0	0.975676	0	632543	0.0011601379310344827	0.0011601379310344827	0	0.632543
OGG1	0	0	0.975269	0	632062	0.0011596539833531511	0.0011596539833531511	0	0.632062
NEIL1	0	0	0.974937	0	632456	0.0011592592152199763	0.0011592592152199763	0	0.632456
RPTOR	10	0.011890606420927468	10.974267	336210	541017	0.013049068965517241	0.0011584625445897733	0.33621	0.541017
MYB	3	0.0035671819262782403	2.047047	663836	146663	0.002434063020214031	0.0011331189060642091	0.663836	0.146663
FN1	1	0.0011890606420927466	0.048616	951384	0	5.7807372175980976e-5	0.0011312532699167656	0.951384	0
TPMT	1	0.0011890606420927466	0.048671	951329	0	5.7872770511296074e-5	0.0011311878715814505	0.951329	0
PCDHAC2	1	0.0011890606420927466	0.048731	951269	0	5.7944114149821634e-5	0.001131116527942925	0.951269	0
TGM7	1	0.0011890606420927466	0.048731	951269	0	5.7944114149821634e-5	0.001131116527942925	0.951269	0
IL2RB	1	0.0011890606420927466	0.048829	951171	0	5.8060642092746726e-5	0.0011309999999999998	0.951171	0
SDHD	3	0.0035671819262782403	2.048866	663495	146928	0.0024362259215219974	0.001130956004756243	0.663495	0.146928
STAG1	1	0.0011890606420927466	1.950496	134794	587232	0.002319258026159334	0.0011301973840665874	0.134794	0.587232
DDB1	1	0.0011890606420927466	1.948725	135187	587113	0.002317152199762188	0.0011280915576694413	0.135187	0.587113
SF3B1	13	0.015457788347205707	13.943917	356990	533296	0.016580162901307968	0.0011223745541022612	0.35699	0.533296
PTPN11	6	0.007134363852556481	6.928715	302401	543770	0.008238662306777646	0.001104298454221165	0.302401	0.54377
NIPBL	0	0	0.928063	0	614413	0.0011035231866825207	0.0011035231866825207	0	0.614413
PPP4R2	2	0.0023781212841854932	1.072034	708580	89159	0.0012747134363852556	0.0011034078478002376	0.70858	0.089159
FGF6	0	0	0.927804	0	613653	0.0011032152199762187	0.0011032152199762187	0	0.613653
SESN1	0	0	0.927532	0	614317	0.0011028917954815697	0.0011028917954815697	0	0.614317
NCOR1	8	0.009512485136741973	8.927235	325640	538193	0.010615023781212842	0.0011025386444708692	0.32564	0.538193
BRCC3	2	0.0023781212841854932	1.072915	708386	89660	0.0012757609988109395	0.0011023602853745538	0.708386	0.08966
FAH	0	0	0.925371	0	613282	0.0011003222354340073	0.0011003222354340073	0	0.613282
MAFB	0	0	0.924283	0	612248	0.0010990285374554102	0.0010990285374554102	0	0.612248
NFKBIA	5	0.005945303210463734	4.095416	609734	225680	0.0048696979785969085	0.0010756052318668255	0.609734	0.22568
FRK	1	0.0011890606420927466	0.097559	904812	2371	1.1600356718192628e-4	0.0010730570749108203	0.904812	0.002371
PGBD5	1	0.0011890606420927466	0.097564	904761	2325	1.1600951248513675e-4	0.0010730511296076098	0.904761	0.002325
FLI1	1	0.0011890606420927466	0.097702	904680	2382	1.1617360285374553e-4	0.0010728870392390012	0.90468	0.002382
KRIT1	1	0.0011890606420927466	0.097741	904596	2337	1.1621997621878716e-4	0.0010728406658739595	0.904596	0.002337
MTR	1	0.0011890606420927466	0.097819	904586	2405	1.163127229488704e-4	0.0010727479191438762	0.904586	0.002405
LTF	1	0.0011890606420927466	0.097914	904560	2474	1.1642568370986921e-4	0.0010726349583828774	0.90456	0.002474
PIK3CB	6	0.007134363852556481	5.120092	595111	251453	0.006088099881093935	0.0010462639714625454	0.595111	0.251453
CD79A	2	0.0023781212841854932	1.120398	690401	98867	0.0013322211652794292	0.001045900118906064	0.690401	0.098867
GRIN2A	18	0.02140309155766944	18.879372	383168	522469	0.022448718192627823	0.001045626634958382	0.383168	0.522469
GABRA6	2	0.0023781212841854932	1.120756	690749	99168	0.0013326468489892986	0.0010454744351961946	0.690749	0.099168
XPA	0	0	0.878162	0	593203	0.0010441878715814507	0.0010441878715814507	0	0.593203
KCNIP1	0	0	0.878062	0	593844	0.0010440689655172415	0.0010440689655172415	0	0.593844
VTCN1	2	0.0023781212841854932	1.122155	689577	99292	0.0013343103448275862	0.001043810939357907	0.689577	0.099292
MDM2	6	0.007134363852556481	5.122253	594158	252038	0.006090669441141498	0.0010436944114149823	0.594158	0.252038
IL10	0	0	0.877199	0	593466	0.0010430428061831154	0.0010430428061831154	0	0.593466
HFE	0	0	0.87691	0	592925	0.0010426991676575504	0.0010426991676575504	0	0.592925
KMT2B	10	0.011890606420927468	10.875313	348108	528646	0.012931406658739595	0.0010408002378121273	0.348108	0.528646
MED12	27	0.03210463733650416	26.133018	541113	380596	0.031073743162901308	0.0010308941736028553	0.541113	0.380596
CHEK1	5	0.005945303210463734	4.14556	599524	233823	0.004929322235434006	0.0010159809750297276	0.599524	0.233823
PAX7	1	0.0011890606420927466	0.146046	861059	6986	1.736575505350773e-4	0.0010154030915576692	0.861059	0.006986
CD70	1	0.0011890606420927466	0.146337	860689	6908	1.7400356718192628e-4	0.0010150570749108204	0.860689	0.006908
RBM15	1	0.0011890606420927466	0.14643	860558	6870	1.741141498216409e-4	0.0010149464922711057	0.860558	0.00687
MKNK1	1	0.0011890606420927466	0.146488	860456	6841	1.7418311533888228e-4	0.0010148775267538645	0.860456	0.006841
NEGR1	6	0.007134363852556481	5.165541	586230	258849	0.006142141498216409	9.922223543400712e-4	0.58623	0.258849
HIST1H3E	2	0.0023781212841854932	1.170208	671753	109473	0.0013914482758620689	9.866730083234244e-4	0.671753	0.109473
HIST1H3I	2	0.0023781212841854932	1.170288	672283	109417	0.0013915434007134365	9.865778834720568e-4	0.672283	0.109417
EGFL7	0	0	0.829172	0	573015	9.85935790725327e-4	9.85935790725327e-4	0	0.573015
MT-ND5	2	0.0023781212841854932	1.171147	671550	109718	0.001392564803804994	9.855564803804993e-4	0.67155	0.109718
DMC1	0	0	0.828584	0	572381	9.852366230677764e-4	9.852366230677764e-4	0	0.572381
SOCS1	2	0.0023781212841854932	2.828331	218253	542463	0.00336305707491082	9.84935790725327e-4	0.218253	0.542463
IDH2	5	0.005945303210463734	4.193033	590354	241627	0.004985770511296076	9.595326991676577e-4	0.590354	0.241627
NAV3	1	0.0011890606420927466	1.805708	157115	545540	0.0021470963139120095	9.580356718192629e-4	0.157115	0.54554
SLFN11	1	0.0011890606420927466	0.194682	819086	13313	2.3148870392390012e-4	9.575719381688465e-4	0.819086	0.013313
NIN	1	0.0011890606420927466	0.194718	818937	13211	2.3153151010701546e-4	9.575291319857312e-4	0.818937	0.013211
SHH	1	0.0011890606420927466	0.194874	818903	13329	2.3171700356718191e-4	9.573436385255647e-4	0.818903	0.013329
GNA11	5	0.005945303210463734	4.195291	590091	242471	0.004988455410225922	9.56847800237812e-4	0.590091	0.242471
WISP3	1	0.0011890606420927466	0.195352	818502	13405	2.3228537455410227e-4	9.567752675386443e-4	0.818502	0.013405
BTG1	1	0.0011890606420927466	0.19544	818406	13390	2.3239001189060644e-4	9.566706302021402e-4	0.818406	0.01339
SERPINB4	1	0.0011890606420927466	0.196099	817691	13361	2.3317360285374553e-4	9.55887039239001e-4	0.817691	0.013361
GRM3	1	0.0011890606420927466	1.803783	157364	544416	0.002144807372175981	9.557467300832343e-4	0.157364	0.544416
SOS1	8	0.009512485136741973	7.216825	565517	296496	0.008581242568370987	9.312425683709862e-4	0.565517	0.296496
GSTM5	0	0	0.781946	0	551760	9.29781212841855e-4	9.29781212841855e-4	0	0.55176
ABL2	0	0	0.781763	0	551727	9.29563614744352e-4	9.29563614744352e-4	0	0.551727
RHOT1	2	0.0023781212841854932	1.218305	653895	119783	0.0014486385255648038	9.294827586206894e-4	0.653895	0.119783
BCL2L11	2	0.0023781212841854932	1.218844	653653	120063	0.001449279429250892	9.288418549346013e-4	0.653653	0.120063
PTPN14	4	0.0047562425683709865	3.218999	597400	219006	0.00382758501783591	9.286575505350766e-4	0.5974	0.219006
LMO2	0	0	0.780796	0	551139	9.284137931034484e-4	9.284137931034484e-4	0	0.551139
H3F3B	2	0.0023781212841854932	1.219226	653764	120670	0.0014497336504161712	9.283876337693221e-4	0.653764	0.12067
PHOX2B	6	0.007134363852556481	5.219394	576564	267330	0.00620617598097503	9.281878715814507e-4	0.576564	0.26733
SMARCE1	0	0	0.780411	0	550680	9.279560047562426e-4	9.279560047562426e-4	0	0.55068
QKI	2	0.0023781212841854932	1.219791	653166	120326	0.0014504054696789538	9.277158145065394e-4	0.653166	0.120326
CHD5	0	0	0.779678	0	550726	9.270844233055886e-4	9.270844233055886e-4	0	0.550726
PAK1	2	0.0023781212841854932	2.77938	226716	530790	0.0033048513674197384	9.267300832342452e-4	0.226716	0.53079
TERT	14	0.016646848989298454	14.766409	380016	512971	0.017558155766944115	9.113067776456603e-4	0.380016	0.512971
RAD51C	5	0.005945303210463734	4.242778	580192	250508	0.0050449203329369805	9.003828775267534e-4	0.580192	0.250508
REST	1	0.0011890606420927466	0.2431	779556	21527	2.8906064209274676e-4	8.999999999999999e-4	0.779556	0.021527
P2RY8	1	0.0011890606420927466	0.24311	779118	21199	0.00028907253269916763	8.99988109393579e-4	0.779118	0.021199
ZNF521	1	0.0011890606420927466	0.243525	779114	21518	2.8956599286563615e-4	8.994946492271105e-4	0.779114	0.021518
NFKBIZ	3	0.0035671819262782403	3.756295	267992	521828	0.004466462544589774	8.99280618311534e-4	0.267992	0.521828
POLR2A	1	0.0011890606420927466	0.243961	778557	21379	2.900844233055886e-4	8.98976218787158e-4	0.778557	0.021379
RPL26	1	0.0011890606420927466	0.244465	778048	21476	2.906837098692033e-4	8.983769322235434e-4	0.778048	0.021476
SOX9	7	0.008323424494649227	7.755438	337419	516049	0.009221686087990488	8.982615933412607e-4	0.337419	0.516049
ETV1	7	0.008323424494649227	7.755017	337011	515830	0.009221185493460167	8.977609988109394e-4	0.337011	0.51583
RAD50	7	0.008323424494649227	7.749084	338422	514833	0.00921413079667063	8.907063020214025e-4	0.338422	0.514833
PDPK1	0	0	0.732536	0	528434	8.710297265160522e-4	8.710297265160522e-4	0	0.528434
MAPK1	2	0.0023781212841854932	2.732111	234879	518943	0.0032486456599286565	8.705243757431633e-4	0.234879	0.518943
XRCC5	0	0	0.730585	0	527421	8.687098692033294e-4	8.687098692033294e-4	0	0.527421
CDK4	2	0.0023781212841854932	2.73049	235314	517970	0.0032467181926278243	8.68596908442331e-4	0.235314	0.51797
NT5C2	2	0.0023781212841854932	1.269637	635049	131617	0.0015096753864447085	8.684458977407847e-4	0.635049	0.131617
BRD3	3	0.0035671819262782403	2.291423	596910	194695	0.002724640903686088	8.425410225921521e-4	0.59691	0.194695
RAC1	1	0.0011890606420927466	1.708538	172786	515520	0.002031555291319857	8.424946492271105e-4	0.172786	0.51552
RAD51B	1	0.0011890606420927466	1.708228	173524	514914	0.0020311866825208085	8.421260404280618e-4	0.173524	0.514914
ARFRP1	1	0.0011890606420927466	0.292403	740974	31205	3.4768489892984545e-4	8.413757431629011e-4	0.740974	0.031205
FIP1L1	1	0.0011890606420927466	0.292439	740786	31097	3.477277051129608e-4	8.413329369797858e-4	0.74078599999999994	0.031097
B2M	5	0.005945303210463734	5.707184	318959	509983	0.00678618787158145	8.408846611177162e-4	0.318959	0.509983
XPC	5	0.005945303210463734	4.292876	570216	258584	0.005104489892984542	8.408133174791924e-4	0.570216	0.258584
HLA-B	1	0.0011890606420927466	1.70688	173626	514225	0.0020295838287752673	8.405231866825207e-4	0.173626	0.514225
CASR	1	0.0011890606420927466	0.293352	740023	31249	3.4881331747919144e-4	8.402473246135551e-4	0.740023	0.031249
TYK2	0	0	0.683368	0	503798	8.125659928656361e-4	8.125659928656361e-4	0	0.503798
DIS3L2	4	0.0047562425683709865	3.316889	574648	236668	0.003943982164090368	8.122604042806181e-4	0.574648	0.236668
MBD4	2	0.0023781212841854932	1.316935	618054	143014	0.0015659155766944114	8.122057074910819e-4	0.618054	0.143014
KLLN	0	0	0.682914	0	503637	8.120261593341261e-4	8.120261593341261e-4	0	0.503637
MAML2	0	0	0.682898	0	503631	8.120071343638525e-4	8.120071343638525e-4	0	0.503631
MDM4	4	0.0047562425683709865	4.682748	304394	505461	0.005568071343638526	8.118287752675391e-4	0.304394	0.505461
ID3	2	0.0023781212841854932	1.31741	617921	142617	0.0015664803804994055	8.116409036860877e-4	0.617921	0.142617
EPHB4	0	0	0.682383	0	503189	8.113947681331747e-4	8.113947681331747e-4	0	0.503189
PSMD13	0	0	0.682114	0	502856	8.110749108204519e-4	8.110749108204519e-4	0	0.502856
SDHC	1	0.0011890606420927466	1.661011	181816	499634	0.0019750428061831153	7.859821640903686e-4	0.181816	0.499634
ERCC1	1	0.0011890606420927466	0.340489	705075	41994	4.0486206896551724e-4	7.841985731272293e-4	0.705075	0.041994
RPA1	1	0.0011890606420927466	1.658808	182512	498886	0.001972423305588585	7.833626634958383e-4	0.182512	0.498886
YAP1	3	0.0035671819262782403	3.6580530000000002	284476	501345	0.0043496468489892985	7.824649227110582e-4	0.284476	0.501345
KCNQ1	4	0.0047562425683709865	3.362546	564583	245477	0.003998271105826397	7.579714625445891e-4	0.564583	0.245477
TSHZ3	0	0	0.63436	0	477935	7.542925089179548e-4	7.542925089179548e-4	0	0.477935
STAT4	0	0	0.634224	0	478060	7.541307966706302e-4	7.541307966706302e-4	0	0.47806
ZNF703	2	0.0023781212841854932	1.366066	600505	154639	0.0016243353151010702	7.53785969084423e-4	0.600505	0.154639
HIST3H3	2	0.0023781212841854932	1.366293	599837	154528	0.001624605231866825	7.535160523186681e-4	0.599837	0.154528
CD22	0	0	0.633496	0	477702	7.532651605231866e-4	7.532651605231866e-4	0	0.477702
KLHL6	0	0	0.633304	0	477536	7.530368608799048e-4	7.530368608799048e-4	0	0.477536
NCOA2	0	0	0.63327	0	477581	7.529964328180737e-4	7.529964328180737e-4	0	0.477581
TCF7L1	2	0.0023781212841854932	1.367157	600159	154590	0.0016256325802615932	7.524887039239e-4	0.600159	0.15459
HABP2	2	0.0023781212841854932	2.632649	253169	493963	0.0031303793103448275	7.522580261593343e-4	0.253169	0.493963
DROSHA	8	0.009512485136741973	7.367378	542187	316850	0.008760259215219977	7.522259215219963e-4	0.542187	0.31685
CDK1	0	0	0.632469	0	477531	7.520439952437574e-4	7.520439952437574e-4	0	0.477531
TGFBR2	7	0.008323424494649227	6.383722	542983	307693	0.007590632580261593	7.327919143876342e-4	0.542983	0.307693
EIF4A2	3	0.0035671819262782403	2.387453	570763	215419	0.0028388263971462543	7.28355529131986e-4	0.570763	0.215419
BIRC3	3	0.0035671819262782403	2.389047	569411	215577	0.0028407217598097503	7.2646016646849e-4	0.569411	0.215577
DNAH9	1	0.0011890606420927466	0.389622	670431	54416	4.6328418549346017e-4	7.257764565992864e-4	0.670431	0.054416
HOXB13	5	0.005945303210463734	4.38967	550984	275513	0.005219583828775267	7.25719381688467e-4	0.550984	0.275513
FANCE	3	0.0035671819262782403	2.389719	569448	215736	0.0028415208085612364	7.25661117717004e-4	0.569448	0.215736
CD274	1	0.0011890606420927466	1.610125	191627	483305	0.0019145362663495838	7.254756242568371e-4	0.191627	0.483305
TAZ	1	0.0011890606420927466	0.389971	670214	54468	4.6369916765755053e-4	7.253614744351961e-4	0.670214	0.054468
CSMD3	1	0.0011890606420927466	0.390385	670310	54893	4.641914387633769e-4	7.248692033293698e-4	0.67031	0.054893
SMARCA2	1	0.0011890606420927466	0.390806	669958	54972	4.64692033293698e-4	7.243686087990487e-4	0.669958	0.054972
COL2A1	0	0	0.586744	0	452203	6.976741973840667e-4	6.976741973840667e-4	0	0.452203
FRS2	0	0	0.586432	0	452650	6.973032104637336e-4	6.973032104637336e-4	0	0.45265
SESN2	2	0.0023781212841854932	1.413982	583045	165622	0.0016813103448275863	6.96810939357907e-4	0.583045	0.165622
PTCH2	0	0	0.585849	0	451255	6.966099881093935e-4	6.966099881093935e-4	0	0.451255
RNF8	0	0	0.585658	0	451597	6.963828775267539e-4	6.963828775267539e-4	0	0.451597
HDAC4	0	0	0.585437	0	450986	6.961200951248513e-4	6.961200951248513e-4	0	0.450986
STK40	2	0.0023781212841854932	1.415039	583107	166503	0.0016825671819262781	6.955541022592151e-4	0.583107	0.166503
PDCD1LG2	2	0.0023781212841854932	2.584397	262429	481612	0.0030730047562425684	6.948834720570752e-4	0.262429	0.481612
RAB35	0	0	0.584133	0	450638	6.945695600475625e-4	6.945695600475625e-4	0	0.450638
NPRL3	0	0	0.584057	0	450747	6.944791914387634e-4	6.944791914387634e-4	0	0.450747
SLC25A13	3	0.0035671819262782403	2.436179	557895	225812	0.002896764565992866	6.704173602853744e-4	0.557895	0.225812
SMAD3	3	0.0035671819262782403	2.438324	556676	226001	0.002899315101070155	6.678668252080855e-4	0.556676	0.226001
SERPINA1	1	0.0011890606420927466	1.561222	201732	467147	0.0018563876337693223	6.673269916765757e-4	0.201732	0.467147
CDKN1B	3	0.0035671819262782403	3.560735	301957	479219	0.004233929845422117	6.667479191438765e-4	0.301957	0.479219
SYNE1	1	0.0011890606420927466	1.56049	201565	467166	0.0018555172413793103	6.664565992865637e-4	0.201565	0.467166
GNB2L1	1	0.0011890606420927466	0.439515	636887	68049	5.226099881093936e-4	6.66450653983353e-4	0.636887	0.068049
MAPKAP1	1	0.0011890606420927466	1.559963	201885	466791	0.0018548906064209275	6.658299643281808e-4	0.201885	0.466791
CRKL	1	0.0011890606420927466	1.559858	201725	466545	0.0018547657550535078	6.657051129607611e-4	0.201725	0.466545
TAL2	0	0	0.536645	0	423248	6.381034482758621e-4	6.381034482758621e-4	0	0.423248
CYSLTR2	2	0.0023781212841854932	2.536477	271727	468793	0.003016024970273484	6.379036860879907e-4	0.271727	0.468793
ID4	0	0	0.536465	0	423269	6.378894173602853e-4	6.378894173602853e-4	0	0.423269
PTPRO	0	0	0.535518	0	422674	6.367633769322236e-4	6.367633769322236e-4	0	0.422674
HSP90AA1	0	0	0.535028	0	422095	6.36180737217598e-4	6.36180737217598e-4	0	0.422095
INPP4A	4	0.0047562425683709865	4.532983	329515	477529	0.005389991676575505	6.337491082045186e-4	0.329515	0.477529
FGF19	3	0.0035671819262782403	2.485592	544092	236445	0.0029555196195005947	6.116623067776456e-4	0.544092	0.236445
TLX3	1	0.0011890606420927466	1.513948	211831	451499	0.0018001759809750297	6.111153388822831e-4	0.211831	0.451499
BCL6	7	0.008323424494649227	7.51341	370597	479634	0.008933900118906065	6.104756242568381e-4	0.370597	0.479634
BRINP3	1	0.0011890606420927466	0.488201	606231	82695	5.805005945303211e-4	6.085600475624255e-4	0.606231	0.082695
MYBL1	3	0.0035671819262782403	3.511286	311499	468415	0.004175131985731272	6.079500594530318e-4	0.311499	0.468415
KNSTRN	2	0.0023781212841854932	1.510664	549754	190512	0.0017962711058263972	5.81850178359096e-4	0.549754	0.190512
FANCI	4	0.0047562425683709865	3.511046	531135	274159	0.00417484661117717	5.813959571938166e-4	0.531135	0.274159
DDX3X	0	0	0.48824	0	393776	5.805469678953626e-4	5.805469678953626e-4	0	0.393776
HLA-A	2	0.0023781212841854932	2.487762	282132	456466	0.0029580998810939357	5.799785969084425e-4	0.282132	0.456466
C1orf86	0	0	0.487607	0	393515	5.797942925089179e-4	5.797942925089179e-4	0	0.393515
JUN	2	0.0023781212841854932	2.487558	281797	456581	0.0029578573127229486	5.797360285374554e-4	0.281797	0.456581
MN1	0	0	0.487037	0	392994	5.791165279429251e-4	5.791165279429251e-4	0	0.392994
HIF1A	0	0	0.486879	0	393107	5.789286563614744e-4	5.789286563614744e-4	0	0.393107
COL1A1	0	0	0.486698	0	392761	5.787134363852556e-4	5.787134363852556e-4	0	0.392761
IKZF3	0	0	0.486613	0	392790	5.786123662306778e-4	5.786123662306778e-4	0	0.39279
BRE	2	0.0023781212841854932	1.513575	548885	191043	0.001799732461355529	5.783888228299643e-4	0.548885	0.191043
PML	2	0.0023781212841854932	2.485831	282103	455826	0.002955803804994055	5.776825208085616e-4	0.282103	0.455826
CTLA4	2	0.0023781212841854932	2.484489	282505	456008	0.002954208085612366	5.760868014268727e-4	0.282505	0.456008
GSK3B	3	0.0035671819262782403	2.534684	531639	246853	0.0030138929845422114	5.532889417360289e-4	0.531639	0.246853
NCKAP5	1	0.0011890606420927466	0.53588	577083	97404	6.371938168846611e-4	5.518668252080855e-4	0.577083	0.097404
PLCB4	1	0.0011890606420927466	0.536291	576756	97507	6.376825208085612e-4	5.513781212841854e-4	0.576756	0.097507
SOX10	1	0.0011890606420927466	0.53639	576930	97629	6.378002378121285e-4	5.512604042806181e-4	0.57693	0.097629
PMAIP1	1	0.0011890606420927466	0.536578	576579	97530	6.380237812128419e-4	5.510368608799048e-4	0.576579	0.09753
PTPRK	1	0.0011890606420927466	0.537399	576320	97914	6.389999999999999e-4	5.500606420927467e-4	0.57632	0.097914
JAZF1	0	0	0.439492	0	362432	5.225826397146254e-4	5.225826397146254e-4	0	0.362432
CDKN2B	2	0.0023781212841854932	1.560583	533025	203422	0.001855627824019025	5.224934601664683e-4	0.533025	0.203422
ZMYM3	0	0	0.438933	0	362267	5.219179548156956e-4	5.219179548156956e-4	0	0.362267
C19orf40	0	0	0.438754	0	362592	5.21705112960761e-4	5.21705112960761e-4	0	0.362592
PTP4A1	0	0	0.438727	0	362260	5.216730083234245e-4	5.216730083234245e-4	0	0.36226
FGFR3	9	0.01070154577883472	9.420417	396208	469553	0.011201447086801427	4.999013079667065e-4	0.396208	0.469553
HNF1A	9	0.01070154577883472	8.581924	510082	355939	0.010204428061831155	4.971177170035659e-4	0.510082	0.355939
FOXO1	3	0.0035671819262782403	2.582168	518778	257698	0.0030703543400713434	4.968275862068969e-4	0.518778	0.257698
SH2B3	5	0.005945303210463734	4.583338	513216	309034	0.005449866825208086	4.954363852556478e-4	0.513216	0.309034
ZFHX4	3	0.0035671819262782403	3.416137	329309	447589	0.00406199405469679	4.948121284185495e-4	0.329309	0.447589
CDK9	1	0.0011890606420927466	0.585528	548998	113950	6.962282996432819e-4	4.928323424494647e-4	0.548998	0.11395
FGF23	1	0.0011890606420927466	0.585557	548381	113451	6.962627824019025e-4	4.927978596908441e-4	0.548381	0.113451
RRAS	1	0.0011890606420927466	1.414368	234372	416503	0.0016817693222354341	4.927086801426875e-4	0.234372	0.416503
RBL2	1	0.0011890606420927466	1.414237	233931	416893	0.0016816135552913199	4.925529131985732e-4	0.233931	0.416893
FGF14	1	0.0011890606420927466	0.586018	548492	113754	6.968109393579073e-4	4.922497027348393e-4	0.548492	0.113754
HIST1H3H	1	0.0011890606420927466	1.41394	234190	416426	0.0016812604042806183	4.921997621878716e-4	0.23419	0.416426
TAP2	1	0.0011890606420927466	1.413204	234556	416668	0.0016803852556480378	4.913246135552912e-4	0.234556	0.416668
SOX17	6	0.007134363852556481	5.606148	508037	328620	0.006666049940546968	4.6831391200951276e-4	0.508037	0.32862
DEPDC5	2	0.0023781212841854932	2.392552	302015	430678	0.002844889417360285	4.667681331747917e-4	0.302015	0.430678
DKC1	2	0.0023781212841854932	1.608635	516915	216227	0.0019127645659928656	4.6535671819262765e-4	0.516915	0.216227
KEL	2	0.0023781212841854932	1.608895	516986	216430	0.0019130737217598096	4.650475624256836e-4	0.516986	0.21643
CHD1	0	0	0.390947	0	330152	4.6485969084423303e-4	4.6485969084423303e-4	0	0.330152
HDAC9	0	0	0.390739	0	330053	4.6461236623067777e-4	4.6461236623067777e-4	0	0.330053
INSIG1	0	0	0.390615	0	330080	4.6446492271105827e-4	4.6446492271105827e-4	0	0.33008
TSHZ2	0	0	0.390494	0	329588	4.6432104637336507e-4	4.6432104637336507e-4	0	0.329588
CDK5	0	0	0.389906	0	329713	4.6362187871581447e-4	4.6362187871581447e-4	0	0.329713
GAB2	0	0	0.389729	0	329387	4.634114149821641e-4	4.634114149821641e-4	0	0.329387
TTYH1	0	0	0.389695	0	329248	4.6337098692033295e-4	4.6337098692033295e-4	0	0.329248
KDM6A	12	0.014268727705112961	11.612442	504160	378562	0.01380789774078478	4.6082996432818095e-4	0.50416	0.378562
FANCF	3	0.0035671819262782403	2.631162	506275	268117	0.0031286111771700355	4.385707491082048e-4	0.506275	0.268117
BCL2L12	3	0.0035671819262782403	2.632587	506235	268373	0.003130305588585018	4.3687633769322245e-4	0.506235	0.268373
PTK2B	3	0.0035671819262782403	2.632634	506254	268464	0.003130361474435196	4.368204518430444e-4	0.506254	0.268464
NEIL2	1	0.0011890606420927466	0.633513	522424	130141	7.532853745541023e-4	4.3577526753864435e-4	0.522424	0.130141
RHOH	1	0.0011890606420927466	0.633675	522083	129697	7.534780023781213e-4	4.3558263971462535e-4	0.522083	0.129697
CDKN1C	1	0.0011890606420927466	1.365887	246319	399552	0.0016241224732461356	4.35061831153389e-4	0.246319	0.399552
DCLRE1C	1	0.0011890606420927466	1.365685	245735	399801	0.0016238822829964328	4.348216409036862e-4	0.245735	0.399801
CHD2	1	0.0011890606420927466	0.634456	521966	130383	7.544066587395957e-4	4.346539833531509e-4	0.521966	0.130383
GREM1	1	0.0011890606420927466	1.364877	246652	399058	0.0016229215219976218	4.338608799048752e-4	0.246652	0.399058
GATA1	4	0.0047562425683709865	3.657074	499998	302117	0.00434848275862069	4.077598097502969e-4	0.499998	0.302117
SOS2	0	0	0.342059	0	295824	4.0672889417360286e-4	4.0672889417360286e-4	0	0.295824
GID4	0	0	0.341683	0	295629	4.06281807372176e-4	4.06281807372176e-4	0	0.295629
MAP3K9	0	0	0.341668	0	295765	4.062639714625446e-4	4.062639714625446e-4	0	0.295765
IRF2	0	0	0.341565	0	295074	4.0614149821640905e-4	4.0614149821640905e-4	0	0.295074
PDK1	0	0	0.341541	0	295693	4.061129607609988e-4	4.061129607609988e-4	0	0.295693
TCEB1	0	0	0.34136	0	295312	4.0589774078478004e-4	4.0589774078478004e-4	0	0.295312
SAMD9	0	0	0.341294	0	294960	4.058192627824019e-4	4.058192627824019e-4	0	0.29496
CDK2	0	0	0.34113	0	294743	4.0562425683709867e-4	4.0562425683709867e-4	0	0.294743
CNOT3	0	0	0.340918	0	295301	4.0537217598097505e-4	4.0537217598097505e-4	0	0.295301
WAS	2	0.0023781212841854932	1.659778	500087	229435	0.001973576694411415	4.0454458977407827e-4	0.500087	0.229435
CD58	0	0	0.340196	0	294598	4.0451367419738407e-4	4.0451367419738407e-4	0	0.294598
NPRL2	0	0	0.339982	0	294526	4.0425921521997625e-4	4.0425921521997625e-4	0	0.294526
ERCC4	10	0.011890606420927468	9.660095	498687	373074	0.011486438763376933	4.0416765755053527e-4	0.498687	0.373074
FANCB	3	0.0035671819262782403	2.680228	494070	279571	0.0031869536266349585	3.802282996432818e-4	0.49407	0.279571
AKT2	5	0.005945303210463734	4.681251	494570	326906	0.005566291319857313	3.7901189060642135e-4	0.49457	0.326906
MSI2	1	0.0011890606420927466	0.682001	497270	147023	8.109405469678954e-4	3.7812009512485127e-4	0.49727	0.147023
ETV4	3	0.0035671819262782403	2.682875	493105	280380	0.003190101070154578	3.770808561236621e-4	0.493105	0.28038
TOP2A	1	0.0011890606420927466	0.683036	495732	146561	8.121712247324614e-4	3.7688941736028526e-4	0.495732	0.146561
PTK2	1	0.0011890606420927466	1.315862	259116	381586	0.001564639714625446	3.755790725326995e-4	0.259116	0.381586
MAP3K7	0	0	0.293738	0	260313	3.4927229488703924e-4	3.4927229488703924e-4	0	0.260313
TNFRSF14	2	0.0023781212841854932	2.293479	324782	404023	0.002727085612366231	3.489643281807376e-4	0.324782	0.404023
SH2D1A	2	0.0023781212841854932	1.706689	484979	242305	0.0020293567181926277	3.4876456599286553e-4	0.484979	0.242305
EBF1	0	0	0.29317	0	259349	3.4859690844233054e-4	3.4859690844233054e-4	0	0.259349
SMARCAL1	0	0	0.293094	0	259351	3.4850653983353156e-4	3.4850653983353156e-4	0	0.259351
HSP90AB1	0	0	0.292986	0	259400	3.4837812128418554e-4	3.4837812128418554e-4	0	0.2594
SIN3A	0	0	0.292967	0	259590	3.483555291319857e-4	3.483555291319857e-4	0	0.25959
BCL2L2	0	0	0.292956	0	259631	3.483424494649227e-4	3.483424494649227e-4	0	0.259631
THADA	0	0	0.292595	0	259083	3.479131985731272e-4	3.479131985731272e-4	0	0.259083
SRY	0	0	0.2924	0	259056	3.4768133174791914e-4	3.4768133174791914e-4	0	0.259056
C9orf66	0	0	0.292345	0	258949	3.4761593341260406e-4	3.4761593341260406e-4	0	0.258949
INHA	2	0.0023781212841854932	2.290601	325272	403288	0.002723663495838288	3.455422116527946e-4	0.325272	0.403288
BCL10	1	0.0011890606420927466	0.730265	472979	163878	8.683293697978598e-4	3.207312722948868e-4	0.472979	0.163878
CUL3	7	0.008323424494649227	7.269398	405182	441941	0.008643755053507729	3.2033055885850176e-4	0.405182	0.441941
HELQ	3	0.0035671819262782403	2.730631	481181	290820	0.003246885850178359	3.2029607609988147e-4	0.481181	0.29082
CD79B	3	0.0035671819262782403	2.730688	481335	291179	0.0032469536266349582	3.2022829964328207e-4	0.481335	0.291179
DDR1	1	0.0011890606420927466	0.730869	472417	163931	8.690475624256837e-4	3.2001307966706295e-4	0.472417	0.163931
RSPO3	1	0.0011890606420927466	1.267907	272099	364096	0.0015076183115338882	3.1855766944114154e-4	0.272099	0.364096
CHD4	1	0.0011890606420927466	0.732226	471505	164039	8.706611177170036e-4	3.1839952437574305e-4	0.471505	0.164039
SS18	1	0.0011890606420927466	1.267222	272523	364069	0.0015068038049940548	3.177431629013082e-4	0.272523	0.364069
EXT2	3	0.0035671819262782403	3.26662	359223	413995	0.0038842092746730083	3.17027348394768e-4	0.359223	0.413995
ALK	32	0.03804994054696789	31.750762	491495	435130	0.03775358145065399	2.963590963139043e-4	0.491495	0.43513
MYD88	4	0.0047562425683709865	3.752965	479136	321993	0.004462502972651605	2.9373959571938127e-4	0.479136	0.321993
HIST1H3G	2	0.0023781212841854932	1.754767	470379	255585	0.002086524375743163	2.9159690844233034e-4	0.470379	0.255585
NKX3-1	2	0.0023781212841854932	1.755154	470539	255767	0.002086984542211653	2.9113674197384044e-4	0.470539	0.255767
STAT5A	2	0.0023781212841854932	2.244201	336232	390414	0.0026684910820451843	2.9036979785969103e-4	0.336232	0.390414
PRAME	2	0.0023781212841854932	1.755946	470251	255966	0.0020879262782401904	2.901950059453029e-4	0.470251	0.255966
OTX2	0	0	0.243889	0	221224	2.899988109393579e-4	2.899988109393579e-4	0	0.221224
CYP2D6	0	0	0.243829	0	221144	2.8992746730083235e-4	2.8992746730083235e-4	0	0.221144
MAP3K5	0	0	0.243664	0	221226	2.8973127229488705e-4	2.8973127229488705e-4	0	0.221226
ZFPM1	0	0	0.243631	0	221182	2.8969203329369796e-4	2.8969203329369796e-4	0	0.221182
LMO3	0	0	0.243578	0	220975	2.8962901307966703e-4	2.8962901307966703e-4	0	0.220975
PAX3	0	0	0.243534	0	220951	2.89576694411415e-4	2.89576694411415e-4	0	0.220951
AJUBA	0	0	0.243472	0	220805	2.895029726516052e-4	2.895029726516052e-4	0	0.220805
CAMTA1	0	0	0.24343	0	220882	2.8945303210463737e-4	2.8945303210463737e-4	0	0.220882
PRSS8	0	0	0.243398	0	220625	2.894149821640904e-4	2.894149821640904e-4	0	0.220625
NAB2	0	0	0.243327	0	220897	2.8933055885850176e-4	2.8933055885850176e-4	0	0.220897
PIK3R2	4	0.0047562425683709865	3.757385	477796	322886	0.0044677586206896555	2.8848394768133095e-4	0.477796	0.322886
XRCC2	2	0.0023781212841854932	2.2425	336484	390832	0.0026664684898929846	2.883472057074914e-4	0.336484	0.390832
SMYD3	2	0.0023781212841854932	1.757545	469557	256320	0.0020898275862068967	2.882936979785966e-4	0.469557	0.25632
CDH4	6	0.007134363852556481	6.24202	402459	433428	0.007422140309155767	2.8777645659928616e-4	0.402459	0.433428
SDHB	3	0.0035671819262782403	2.779213	469624	301935	0.003304652794292509	2.6252913198573143e-4	0.469624	0.301935
POLB	1	0.0011890606420927466	0.779442	449426	181605	9.268038049940546e-4	2.62256837098692e-4	0.449426	0.181605
GNAQ	3	0.0035671819262782403	3.219189	369154	402962	0.0038278109393579075	2.606290130796672e-4	0.369154	0.402962
TEK	3	0.0035671819262782403	3.219163	369664	402880	0.003827780023781213	2.605980975029726e-4	0.369664	0.40288
TFE3	3	0.0035671819262782403	2.780878	468892	302192	0.0033066325802615934	2.6054934601664687e-4	0.468892	0.302192
JAK1	7	0.008323424494649227	7.218915	412732	434498	0.00858372770511296	2.6030321046373317e-4	0.412732	0.434498
PTPRB	1	0.0011890606420927466	1.218145	286733	346438	0.001448448275862069	2.593876337693224e-4	0.286733	0.346438
MAP3K1	14	0.016646848989298454	13.801847	482484	408082	0.016411233055885852	2.356159334126022e-4	0.482484	0.408082
MSH3	4	0.0047562425683709865	3.803291	468545	331919	0.004522343638525565	2.3389892984542176e-4	0.468545	0.331919
RSPO2	2	0.0023781212841854932	1.803509	455527	268784	0.0021444815695600477	2.3363971462544552e-4	0.455527	0.268784
ASH2L	0	0	0.195933	0	182089	2.3297621878715815e-4	2.3297621878715815e-4	0	0.182089
PRKCA	0	0	0.195925	0	182244	2.3296670630202138e-4	2.3296670630202138e-4	0	0.182244
BCR	0	0	0.195911	0	181947	2.329500594530321e-4	2.329500594530321e-4	0	0.181947
FGF10	0	0	0.195765	0	181660	2.3277645659928656e-4	2.3277645659928656e-4	0	0.18166
INSRR	0	0	0.195648	0	181820	2.326373365041617e-4	2.326373365041617e-4	0	0.18182
MLLT3	0	0	0.19563	0	181834	2.3261593341260405e-4	2.3261593341260405e-4	0	0.181834
XBP1	0	0	0.195499	0	181683	2.324601664684899e-4	2.324601664684899e-4	0	0.181683
SERPINB3	0	0	0.195405	0	181504	2.3234839476813317e-4	2.3234839476813317e-4	0	0.181504
PARP3	0	0	0.195259	0	181417	2.321747919143876e-4	2.321747919143876e-4	0	0.181417
HEY1	0	0	0.19525	0	181442	2.3216409036860882e-4	2.3216409036860882e-4	0	0.181442
RASA2	0	0	0.195225	0	181338	2.3213436385255648e-4	2.3213436385255648e-4	0	0.181338
RNF213	0	0	0.195193	0	181541	2.3209631391200953e-4	2.3209631391200953e-4	0	0.181541
BAI3	0	0	0.19519	0	181413	2.3209274673008324e-4	2.3209274673008324e-4	0	0.181413
NR4A3	0	0	0.19515	0	181366	2.3204518430439952e-4	2.3204518430439952e-4	0	0.181366
HLA-C	0	0	0.195135	0	181258	2.3202734839476813e-4	2.3202734839476813e-4	0	0.181258
ABCB4	0	0	0.19511	0	181247	2.3199762187871582e-4	2.3199762187871582e-4	0	0.181247
DGKH	0	0	0.195029	0	181302	2.3190130796670632e-4	2.3190130796670632e-4	0	0.181302
ESPL1	0	0	0.195001	0	181165	2.318680142687277e-4	2.318680142687277e-4	0	0.181165
FOXF1	0	0	0.194997	0	181378	2.3186325802615934e-4	2.3186325802615934e-4	0	0.181378
CYP19A1	0	0	0.194974	0	181352	2.318359096313912e-4	2.318359096313912e-4	0	0.181352
TYRO3	0	0	0.194936	0	181114	2.3179072532699167e-4	2.3179072532699167e-4	0	0.181114
PLAG1	0	0	0.194908	0	180880	2.3175743162901307e-4	2.3175743162901307e-4	0	0.18088
TPR	0	0	0.194895	0	181108	2.317419738406659e-4	2.317419738406659e-4	0	0.181108
EP400	0	0	0.194867	0	181141	2.317086801426873e-4	2.317086801426873e-4	0	0.181141
MLLT4	0	0	0.194849	0	181062	2.316872770511296e-4	2.316872770511296e-4	0	0.181062
TFEB	0	0	0.194779	0	180926	2.3160404280618313e-4	2.3160404280618313e-4	0	0.180926
ALB	0	0	0.194694	0	180980	2.3150297265160525e-4	2.3150297265160525e-4	0	0.18098
CUL4A	0	0	0.19466	0	181068	2.314625445897741e-4	2.314625445897741e-4	0	0.181068
CYP17A1	0	0	0.194069	0	180411	2.3075980975029726e-4	2.3075980975029726e-4	0	0.180411
SLITRK6	2	0.0023781212841854932	2.193543	348613	376493	0.00260825564803805	2.3013436385255692e-4	0.348613	0.376493
CENPA	1	0.0011890606420927466	1.17105	300454	328274	0.001392449464922711	0.00020338882282996441	0.300454	0.328274
RIT1	3	0.0035671819262782403	3.169586	379471	392092	0.0037688299643281807	2.016480380499404e-4	0.379471	0.392092
ZBTB20	0	0	0.147208	0	140121	1.7503923900118905e-4	1.7503923900118905e-4	0	0.140121
SLX1A	0	0	0.146838	0	139592	1.7459928656361474e-4	1.7459928656361474e-4	0	0.139592
PDE4DIP	0	0	0.14681	0	139678	1.7456599286563615e-4	1.7456599286563615e-4	0	0.139678
EPOR	0	0	0.146727	0	139759	1.7446730083234244e-4	1.7446730083234244e-4	0	0.139759
LTK	0	0	0.14671	0	139692	1.7444708680142688e-4	1.7444708680142688e-4	0	0.139692
PSIP1	0	0	0.146645	0	139512	1.7436979785969084e-4	1.7436979785969084e-4	0	0.139512
UBR5	0	0	0.146603	0	139469	1.7431985731272297e-4	1.7431985731272297e-4	0	0.139469
FOSB	0	0	0.146572	0	139501	1.742829964328181e-4	1.742829964328181e-4	0	0.13950099999999999
LIFR	0	0	0.146564	0	139639	1.7427348394768134e-4	1.7427348394768134e-4	0	0.139639
PRKACA	0	0	0.146503	0	139391	1.7420095124851367e-4	1.7420095124851367e-4	0	0.139391
HIST1H3D	2	0.0023781212841854932	1.853518	440656	282469	0.002203945303210464	1.7417598097502944e-4	0.440656	0.282469
MAML3	0	0	0.146481	0	139389	1.7417479191438764e-4	1.7417479191438764e-4	0	0.139389
SP140	0	0	0.146371	0	139437	1.7404399524375744e-4	1.7404399524375744e-4	0	0.139437
ESR2	0	0	0.14636	0	139288	1.740309155766944e-4	1.740309155766944e-4	0	0.139288
NUP214	0	0	0.146351	0	139401	1.740202140309156e-4	1.740202140309156e-4	0	0.139401
CLTCL1	0	0	0.146349	0	139387	1.740178359096314e-4	1.740178359096314e-4	0	0.139387
USP9X	0	0	0.146288	0	139295	1.7394530321046374e-4	1.7394530321046374e-4	0	0.139295
EPHA2	0	0	0.146279	0	139401	1.739346016646849e-4	1.739346016646849e-4	0	0.139401
TRIM33	0	0	0.146257	0	139257	1.7390844233055886e-4	1.7390844233055886e-4	0	0.139257
DYNC1I1	0	0	0.146229	0	139247	1.7387514863258027e-4	1.7387514863258027e-4	0	0.139247
GNA13	0	0	0.146222	0	139034	1.738668252080856e-4	1.738668252080856e-4	0	0.139034
FSBP	0	0	0.146213	0	139204	1.7385612366230678e-4	1.7385612366230678e-4	0	0.139204
UMODL1	0	0	0.146199	0	139177	1.7383947681331747e-4	1.7383947681331747e-4	0	0.139177
ZBTB2	0	0	0.146195	0	139208	1.738347205707491e-4	1.738347205707491e-4	0	0.139208
TEX12	0	0	0.146145	0	139206	1.7377526753864446e-4	1.7377526753864446e-4	0	0.139206
TRIM28	0	0	0.146128	0	139086	1.737550535077289e-4	1.737550535077289e-4	0	0.139086
BCL2A1	0	0	0.146113	0	139147	1.737372175980975e-4	1.737372175980975e-4	0	0.139147
TRRAP	0	0	0.146087	0	139084	1.737063020214031e-4	1.737063020214031e-4	0	0.139084
CDH11	0	0	0.146063	0	138856	1.7367776456599286e-4	1.7367776456599286e-4	0	0.138856
MARK1	0	0	0.145922	0	138908	1.7351010701545779e-4	1.7351010701545779e-4	0	0.138908
MGMT	0	0	0.145919	0	138981	1.735065398335315e-4	1.735065398335315e-4	0	0.138981
HSPA5	0	0	0.145906	0	139002	1.7349108204518432e-4	1.7349108204518432e-4	0	0.139002
ETV3	0	0	0.14585	0	138907	1.734244946492271e-4	1.734244946492271e-4	0	0.138907
PAXIP1-AS2	0	0	0.145849	0	138897	1.7342330558858503e-4	1.7342330558858503e-4	0	0.138897
PHLPP2	0	0	0.145848	0	138995	1.7342211652794293e-4	1.7342211652794293e-4	0	0.138995
MCM8	2	0.0023781212841854932	1.854166	440222	282456	0.00220471581450654	1.7340546967895346e-4	0.440222	0.282456
CDH23	0	0	0.14583	0	138857	1.7340071343638523e-4	1.7340071343638523e-4	0	0.138857
AKAP9	0	0	0.145727	0	138695	1.732782401902497e-4	1.732782401902497e-4	0	0.138695
MALT1	2	0.0023781212841854932	2.145534	360704	363556	0.0025511700356718194	1.7304875148632616e-4	0.360704	0.363556
MYH11	0	0	0.145393	0	138374	1.728810939357907e-4	1.728810939357907e-4	0	0.138374
SUFU	4	0.0047562425683709865	4.144942	399775	400463	0.004928587395957194	1.7234482758620752e-4	0.399775	0.400463
FANCM	6	0.007134363852556481	6.14494	417187	417561	0.007306706302021403	1.7234244946492255e-4	0.417187	0.417561
WHSC1L1	6	0.007134363852556481	5.855733	465525	369518	0.006962821640903686	1.7154221165279447e-4	0.465525	0.369518
KLF2	1	0.0011890606420927466	1.12332	315427	310020	0.0013356956004756243	1.466349583828777e-4	0.315427	0.31002
SF1	1	0.0011890606420927466	1.12181	316302	310088	0.001333900118906064	1.4483947681331747e-4	0.316302	0.310088
MYH9	1	0.0011890606420927466	0.878851	405501	218537	0.0010450071343638527	1.4405350772889397e-4	0.405501	0.218537
CSDE1	3	0.0035671819262782403	3.118993	390570	379862	0.0037086718192627824	1.4148989298454206e-4	0.39057	0.379862
RAD52	2	0.0023781212841854932	1.901357	425924	295736	0.0022608287752675384	1.1729250891795483e-4	0.425924	0.295736
RPS6KA4	4	0.0047562425683709865	3.901431	448376	351084	0.004639038049940547	1.172045184304393e-4	0.448376	0.351084
PGBD3	2	0.0023781212841854932	2.098374	372766	350821	0.0024950939357907256	1.1697265160523235e-4	0.372766	0.350821
CTR9	0	0	0.09835	0	95889	1.1694411414982165e-4	1.1694411414982165e-4	0	0.095889
KCNJ5	0	0	0.098343	0	95860	1.1693579072532699e-4	1.1693579072532699e-4	0	0.09586
ETAA1	0	0	0.098247	0	95862	1.1682164090368609e-4	1.1682164090368609e-4	0	0.095862
ICK	0	0	0.09802	0	95586	1.1655172413793103e-4	1.1655172413793103e-4	0	0.095586
DUSP6	0	0	0.098002	0	95591	1.1653032104637338e-4	1.1653032104637338e-4	0	0.095591
ATP8B1	0	0	0.098	0	95620	1.1652794292508918e-4	1.1652794292508918e-4	0	0.09562
U2AF2	0	0	0.098	0	95620	1.1652794292508918e-4	1.1652794292508918e-4	0	0.09562
IL6ST	0	0	0.097998	0	95596	1.1652556480380499e-4	1.1652556480380499e-4	0	0.095596
ADAMTS20	0	0	0.097934	0	95467	1.1644946492271106e-4	1.1644946492271106e-4	0	0.095467
T	0	0	0.097925	0	95505	1.1643876337693222e-4	1.1643876337693222e-4	0	0.095505
NADK	0	0	0.097895	0	95527	1.1640309155766944e-4	1.1640309155766944e-4	0	0.095527
MLLT1	0	0	0.097878	0	95518	1.1638287752675387e-4	1.1638287752675387e-4	0	0.095518
PDGFB	0	0	0.097854	0	95419	1.1635434007134363e-4	1.1635434007134363e-4	0	0.095419
PTPN1	0	0	0.09785	0	95520	1.1634958382877528e-4	1.1634958382877528e-4	0	0.09552
BCL9	0	0	0.09784	0	95428	1.1633769322235434e-4	1.1633769322235434e-4	0	0.095428
ETS1	0	0	0.097832	0	95401	1.163281807372176e-4	1.163281807372176e-4	0	0.095401
HIST2H3D	0	0	0.097785	0	95365	1.1627229488703924e-4	1.1627229488703924e-4	0	0.095365
YWHAE	0	0	0.097775	0	95368	1.1626040428061832e-4	1.1626040428061832e-4	0	0.095368
RARA	6	0.007134363852556481	5.902227	457117	377724	0.007018105826397146	1.1625802615933441e-4	0.457117	0.377724
CDH20	0	0	0.097751	0	95447	1.162318668252081e-4	1.162318668252081e-4	0	0.095447
KIAA1549	0	0	0.097738	0	95321	1.1621640903686089e-4	1.1621640903686089e-4	0	0.095321
ATF1	0	0	0.097696	0	95436	1.16166468489893e-4	1.16166468489893e-4	0	0.095436000000000007
IL21R	0	0	0.097682	0	95309	1.1614982164090369e-4	1.1614982164090369e-4	0	0.095309
FOS	0	0	0.097679	0	95352	1.161462544589774e-4	1.161462544589774e-4	0	0.095352
ITGB3	0	0	0.097679	0	95305	1.161462544589774e-4	1.161462544589774e-4	0	0.095305
MERTK	0	0	0.097647	0	95270	1.1610820451843044e-4	1.1610820451843044e-4	0	0.09527
CASC5	0	0	0.097638	0	95270	1.160975029726516e-4	1.160975029726516e-4	0	0.09527
FGF12	0	0	0.097621	0	95212	1.1607728894173602e-4	1.1607728894173602e-4	0	0.095212
ITGA10	0	0	0.097597	0	95220	1.160487514863258e-4	1.160487514863258e-4	0	0.09522
DDX41	0	0	0.097574	0	95168	1.1602140309155766e-4	1.1602140309155766e-4	0	0.095168
MAP3K8	0	0	0.09756	0	95270	1.1600475624256836e-4	1.1600475624256836e-4	0	0.09527
SAMD9L	0	0	0.097542	0	95167	1.159833531510107e-4	1.159833531510107e-4	0	0.095167
SMUG1	0	0	0.097529	0	95102	1.159678953626635e-4	1.159678953626635e-4	0	0.095102
IKZF2	0	0	0.09752	0	95123	1.1595719381688466e-4	1.1595719381688466e-4	0	0.095123
AFF3	0	0	0.097505	0	95118	1.1593935790725326e-4	1.1593935790725326e-4	0	0.095118
TCF12	0	0	0.097504	0	95118	1.1593816884661117e-4	1.1593816884661117e-4	0	0.095118
TIPARP	0	0	0.097495	0	95062	1.1592746730083234e-4	1.1592746730083234e-4	0	0.095062
SPRY1	0	0	0.097489	0	95044	1.159203329369798e-4	1.159203329369798e-4	0	0.095044
APOBEC3G	0	0	0.097472	0	95138	1.1590011890606422e-4	1.1590011890606422e-4	0	0.095138
MST1	0	0	0.097464	0	95053	1.1589060642092746e-4	1.1589060642092746e-4	0	0.095053
PHF1	0	0	0.097442	0	95093	1.1586444708680143e-4	1.1586444708680143e-4	0	0.095093
CACNA1E	0	0	0.097428	0	95096	1.1584780023781214e-4	1.1584780023781214e-4	0	0.095096
LPHN3	0	0	0.097402	0	95005	1.1581688466111772e-4	1.1581688466111772e-4	0	0.095005
GLMN	0	0	0.097369	0	94978	1.1577764565992865e-4	1.1577764565992865e-4	0	0.094978
LEF1	0	0	0.097364	0	95021	1.157717003567182e-4	1.157717003567182e-4	0	0.095021
EPHB6	0	0	0.097356	0	95075	1.1576218787158144e-4	1.1576218787158144e-4	0	0.095075
TAF1L	0	0	0.097327	0	95028	1.1572770511296076e-4	1.1572770511296076e-4	0	0.095028
MAP3K2	0	0	0.097306	0	94940	1.1570273483947682e-4	1.1570273483947682e-4	0	0.09494
NLRP1	0	0	0.097288	0	94892	1.1568133174791914e-4	1.1568133174791914e-4	0	0.094892
STAG3	0	0	0.097248	0	94975	1.1563376932223543e-4	1.1563376932223543e-4	0	0.094975
HDAC1	0	0	0.097244	0	94867	1.1562901307966706e-4	1.1562901307966706e-4	0	0.094867
AIP	0	0	0.097235	0	94927	1.1561831153388824e-4	1.1561831153388824e-4	0	0.094927
CLDN18	0	0	0.097216	0	94858	1.1559571938168846e-4	1.1559571938168846e-4	0	0.094858
THBS1	0	0	0.097163	0	94869	1.1553269916765754e-4	1.1553269916765754e-4	0	0.094869
TRIM24	0	0	0.097094	0	94744	1.1545065398335315e-4	1.1545065398335315e-4	0	0.094744
DDX31	0	0	0.097055	0	94759	1.1540428061831154e-4	1.1540428061831154e-4	0	0.094759
GRID1	0	0	0.09703	0	94629	1.1537455410225922e-4	1.1537455410225922e-4	0	0.094629
TNK2	0	0	0.097001	0	94686	1.1534007134363853e-4	1.1534007134363853e-4	0	0.094686
PKHD1	0	0	0.096977	0	94686	1.153115338882283e-4	1.153115338882283e-4	0	0.094686
NCOR2	0	0	0.096852	0	94584	1.151629013079667e-4	1.151629013079667e-4	0	0.094584
USP7	0	0	0.096731	0	94395	1.1501902497027348e-4	1.1501902497027348e-4	0	0.094395
PIK3R3	2	0.0023781212841854932	2.095446	373244	349480	0.0024916123662306775	1.134910820451843e-4	0.373244	0.34948
PCM1	1	0.0011890606420927466	0.925132	386580	235603	0.001100038049940547	8.902259215219969e-5	0.38658	0.235603
RAD51D	3	0.0035671819262782403	3.074248	400409	370180	0.0036554673008323425	8.828537455410216e-5	0.400409	0.37018
DNAJB1	1	0.0011890606420927466	1.073915	332762	292607	0.0012769500594530321	8.78894173602855e-5	0.332762	0.292607
RYBP	1	0.0011890606420927466	0.926339	386496	236084	0.0011014732461355529	8.758739595719376e-5	0.386496	0.236084
GLI2	13	0.015457788347205707	13.073408	451265	435227	0.015545074910820453	8.728656361474581e-5	0.451265	0.435227
PPP6C	1	0.0011890606420927466	1.072598	332939	291672	0.0012753840665873958	8.63234244946492e-5	0.332939	0.291672
KMT2C	23	0.027348394768133173	23.067061	463256	450510	0.027428134363852556	7.973959571938236e-5	0.463256	0.45051
IFNGR1	2	0.0023781212841854932	2.05228	384267	337961	0.0024402853745541025	6.216409036860927e-5	0.384267	0.337961
SGK1	0	0	0.049282	0	49282	5.859928656361474e-5	5.859928656361474e-5	0	0.049282
SPECC1	0	0	0.049199	0	49199	5.8500594530321044e-5	5.8500594530321044e-5	0	0.049199
VEGFB	0	0	0.049199	0	49199	5.8500594530321044e-5	5.8500594530321044e-5	0	0.049199
MAGI1	0	0	0.049183	0	49183	5.848156956004756e-5	5.848156956004756e-5	0	0.049183
NUP98	0	0	0.049183	0	49183	5.848156956004756e-5	5.848156956004756e-5	0	0.049183
LGR5	0	0	0.049144	0	49144	5.8435196195005946e-5	5.8435196195005946e-5	0	0.049144
GNB1	0	0	0.049119	0	49119	5.840546967895363e-5	5.840546967895363e-5	0	0.049119
UGT1A1	0	0	0.049089	0	49089	5.836979785969085e-5	5.836979785969085e-5	0	0.049089
PRKCH	0	0	0.049055	0	49055	5.8329369797859696e-5	5.8329369797859696e-5	0	0.049055
MAD2L2	0	0	0.049042	0	49042	5.831391200951249e-5	5.831391200951249e-5	0	0.049042
SPRY4	0	0	0.049027	0	49027	5.8296076099881095e-5	5.8296076099881095e-5	0	0.049027
CAMK1	0	0	0.049019	0	49019	5.828656361474435e-5	5.828656361474435e-5	0	0.049019
DPYD	0	0	0.049002	0	49002	5.826634958382877e-5	5.826634958382877e-5	0	0.049002
SETDB1	0	0	0.048993	0	48993	5.825564803804994e-5	5.825564803804994e-5	0	0.048993
PIGA	0	0	0.048991	0	48991	5.8253269916765757e-5	5.8253269916765757e-5	0	0.048991
ZMYM2	0	0	0.048987	0	48987	5.8248513674197384e-5	5.8248513674197384e-5	0	0.048987
MCM6	0	0	0.048965	0	48965	5.822235434007134e-5	5.822235434007134e-5	0	0.048965
MCM7	0	0	0.048965	0	48965	5.822235434007134e-5	5.822235434007134e-5	0	0.048965
PTPRC	0	0	0.048965	0	48965	5.822235434007134e-5	5.822235434007134e-5	0	0.048965
MAGEA1	0	0	0.048942	0	48942	5.819500594530321e-5	5.819500594530321e-5	0	0.048942
IGF2BP3	0	0	0.048938	0	48938	5.8190249702734845e-5	5.8190249702734845e-5	0	0.048938
SF3A1	0	0	0.048938	0	48938	5.8190249702734845e-5	5.8190249702734845e-5	0	0.048938
TLR2	0	0	0.048931	0	48931	5.818192627824019e-5	5.818192627824019e-5	0	0.048931
TRGJP	0	0	0.04893	0	48930	5.81807372175981e-5	5.81807372175981e-5	0	0.04893
ITGA9	0	0	0.048927	0	48927	5.817717003567182e-5	5.817717003567182e-5	0	0.048927
DUSP2	0	0	0.048922	0	48922	5.8171224732461355e-5	5.8171224732461355e-5	0	0.048922
ATXN7	0	0	0.048921	0	48921	5.817003567181926e-5	5.817003567181926e-5	0	0.048921
ATP6AP1	0	0	0.048898	0	48898	5.814268727705113e-5	5.814268727705113e-5	0	0.048898
EGR1	0	0	0.048898	0	48898	5.814268727705113e-5	5.814268727705113e-5	0	0.048898
DST	0	0	0.048894	0	48894	5.813793103448276e-5	5.813793103448276e-5	0	0.048894
PRCC	0	0	0.04889	0	48890	5.813317479191439e-5	5.813317479191439e-5	0	0.04889
GAB1	0	0	0.048874	0	48874	5.8114149821640906e-5	5.8114149821640906e-5	0	0.048874
CYP2C19	0	0	0.048819	0	48819	5.80487514863258e-5	5.80487514863258e-5	0	0.048819
GRM8	0	0	0.048819	0	48819	5.80487514863258e-5	5.80487514863258e-5	0	0.048819
LPP	0	0	0.048819	0	48819	5.80487514863258e-5	5.80487514863258e-5	0	0.048819
EDNRB	0	0	0.048818	0	48818	5.804756242568371e-5	5.804756242568371e-5	0	0.048818
TPM3	0	0	0.0488	0	48800	5.802615933412604e-5	5.802615933412604e-5	0	0.0488
HOXD11	0	0	0.048796	0	48796	5.802140309155767e-5	5.802140309155767e-5	0	0.048796
OLIG2	0	0	0.048796	0	48796	5.802140309155767e-5	5.802140309155767e-5	0	0.048796
TADA1	0	0	0.048792	0	48792	5.8016646848989304e-5	5.8016646848989304e-5	0	0.048792
BIRC5	0	0	0.048789	0	48789	5.801307966706302e-5	5.801307966706302e-5	0	0.048789
ETNK1	0	0	0.048783	0	48783	5.800594530321046e-5	5.800594530321046e-5	0	0.048783
HOXC13	0	0	0.04878	0	48780	5.800237812128418e-5	5.800237812128418e-5	0	0.04878
TRIP13	0	0	0.048779	0	48779	5.80011890606421e-5	5.80011890606421e-5	0	0.048779
SSX1	0	0	0.048778	0	48778	5.8e-5	5.8e-5	0	0.048778
PAX8	0	0	0.048771	0	48771	5.799167657550535e-5	5.799167657550535e-5	0	0.048771
IKBKB	0	0	0.048767	0	48767	5.798692033293698e-5	5.798692033293698e-5	0	0.048767
DNM2	0	0	0.048757	0	48757	5.7975029726516055e-5	5.7975029726516055e-5	0	0.048757
EZR	0	0	0.048757	0	48757	5.7975029726516055e-5	5.7975029726516055e-5	0	0.048757
KIF5B	0	0	0.048757	0	48757	5.7975029726516055e-5	5.7975029726516055e-5	0	0.048757
MCM3	0	0	0.048757	0	48757	5.7975029726516055e-5	5.7975029726516055e-5	0	0.048757
MLLT10	0	0	0.048757	0	48757	5.7975029726516055e-5	5.7975029726516055e-5	0	0.048757
SFPQ	0	0	0.048755	0	48755	5.797265160523187e-5	5.797265160523187e-5	0	0.048755
HMGA2	0	0	0.048753	0	48753	5.7970273483947676e-5	5.7970273483947676e-5	0	0.048753
MNX1	0	0	0.04875	0	48750	5.7966706302021407e-5	5.7966706302021407e-5	0	0.04875
LAMB4	0	0	0.048739	0	48739	5.795362663495838e-5	5.795362663495838e-5	0	0.048739
MCM2	0	0	0.048739	0	48739	5.795362663495838e-5	5.795362663495838e-5	0	0.048739
TOE1	0	0	0.048736	0	48736	5.795005945303211e-5	5.795005945303211e-5	0	0.048736
C7orf55-LUC7L2	0	0	0.048733	0	48733	5.794649227110583e-5	5.794649227110583e-5	0	0.048733
APLNR	0	0	0.048728	0	48728	5.7940546967895365e-5	5.7940546967895365e-5	0	0.048728
CACNA1D	0	0	0.048703	0	48703	5.791082045184305e-5	5.791082045184305e-5	0	0.048703
OMD	0	0	0.048703	0	48703	5.791082045184305e-5	5.791082045184305e-5	0	0.048703
GFI1	0	0	0.048688	0	48688	5.7892984542211654e-5	5.7892984542211654e-5	0	0.048688
AURKC	0	0	0.048683	0	48683	5.7887039239001185e-5	5.7887039239001185e-5	0	0.048683
RPN1	0	0	0.048683	0	48683	5.7887039239001185e-5	5.7887039239001185e-5	0	0.048683
SPRY2	0	0	0.048674	0	48674	5.787633769322236e-5	5.787633769322236e-5	0	0.048674
BEND2	0	0	0.048672	0	48672	5.787395957193817e-5	5.787395957193817e-5	0	0.048672
MUC1	0	0	0.048662	0	48662	5.786206896551724e-5	5.786206896551724e-5	0	0.048662
PPP2R2A	0	0	0.048653	0	48653	5.785136741973841e-5	5.785136741973841e-5	0	0.048653
BTG2	0	0	0.048638	0	48638	5.783353151010702e-5	5.783353151010702e-5	0	0.048638
FOXR2	0	0	0.048638	0	48638	5.783353151010702e-5	5.783353151010702e-5	0	0.048638
CDH5	0	0	0.048617	0	48617	5.7808561236623066e-5	5.7808561236623066e-5	0	0.048617
HTRA1	0	0	0.048617	0	48617	5.7808561236623066e-5	5.7808561236623066e-5	0	0.048617
FGF7	0	0	0.0486	0	48600	5.7788347205707486e-5	5.7788347205707486e-5	0	0.0486
RPL10	0	0	0.048575	0	48575	5.7758620689655175e-5	5.7758620689655175e-5	0	0.048575
AFF1	0	0	0.048566	0	48566	5.7747919143876334e-5	5.7747919143876334e-5	0	0.048566
ZNF331	0	0	0.048563	0	48563	5.7744351961950065e-5	5.7744351961950065e-5	0	0.048563
FOXP4	0	0	0.04856	0	48560	5.774078478002378e-5	5.774078478002378e-5	0	0.04856
SOX11	0	0	0.04856	0	48560	5.774078478002378e-5	5.774078478002378e-5	0	0.04856
CBLC	0	0	0.048539	0	48539	5.771581450653983e-5	5.771581450653983e-5	0	0.048539
IRF1	0	0	0.048539	0	48539	5.771581450653983e-5	5.771581450653983e-5	0	0.048539
BOD1L1	0	0	0.048536	0	48536	5.771224732461356e-5	5.771224732461356e-5	0	0.048536
GUCY1A2	0	0	0.048536	0	48536	5.771224732461356e-5	5.771224732461356e-5	0	0.048536
RNASEL	0	0	0.048536	0	48536	5.771224732461356e-5	5.771224732461356e-5	0	0.048536
CDC45	0	0	0.048533	0	48533	5.770868014268728e-5	5.770868014268728e-5	0	0.048533
CDH2	0	0	0.048522	0	48522	5.769560047562426e-5	5.769560047562426e-5	0	0.048522
NFKB1	0	0	0.048522	0	48522	5.769560047562426e-5	5.769560047562426e-5	0	0.048522
TRIP11	0	0	0.048522	0	48522	5.769560047562426e-5	5.769560047562426e-5	0	0.048522
IL2	0	0	0.048519	0	48519	5.769203329369798e-5	5.769203329369798e-5	0	0.048519
MTRR	0	0	0.048519	0	48519	5.769203329369798e-5	5.769203329369798e-5	0	0.048519
PLCG1	0	0	0.048519	0	48519	5.769203329369798e-5	5.769203329369798e-5	0	0.048519
MLF1	0	0	0.04851	0	48510	5.768133174791914e-5	5.768133174791914e-5	0	0.04851
SNX31	0	0	0.04851	0	48510	5.768133174791914e-5	5.768133174791914e-5	0	0.04851
CHIC2	0	0	0.048494	0	48494	5.766230677764566e-5	5.766230677764566e-5	0	0.048494
SLC45A3	0	0	0.048491	0	48491	5.765873959571938e-5	5.765873959571938e-5	0	0.048491
TCL1A	0	0	0.048463	0	48463	5.762544589774079e-5	5.762544589774079e-5	0	0.048463
TPM4	0	0	0.048463	0	48463	5.762544589774079e-5	5.762544589774079e-5	0	0.048463
LRIG3	0	0	0.048462	0	48462	5.762425683709869e-5	5.762425683709869e-5	0	0.048462
C1orf147	0	0	0.048436	0	48436	5.759334126040428e-5	5.759334126040428e-5	0	0.048436
MARK4	0	0	0.048411	0	48411	5.7563614744351965e-5	5.7563614744351965e-5	0	0.048411
TSLP	0	0	0.048399	0	48399	5.754934601664685e-5	5.754934601664685e-5	0	0.048399
H3F3A	1	0.0011890606420927466	0.974749	368285	254946	0.0011590356718192626	3.0024970273483977e-5	0.368285	0.254946
HMBS	1	0.0011890606420927466	1.025195	349553	273821	0.0012190190249702737	2.995838287752706e-5	0.349553	0.273821
MAPK3	1	0.0011890606420927466	1.024249	349797	273309	0.0012178941736028536	2.8833531510107004e-5	0.349797	0.273309
PRKCZ	1	0.0011890606420927466	1.02405	350372	273580	0.0012176575505350772	2.8596908442330565e-5	0.350372	0.27358
MTAP	1	0.0011890606420927466	0.976173	367425	255436	0.0011607288941736028	2.8331747919143864e-5	0.367425	0.255436
LZTR1	1	0.0011890606420927466	1.023472	349935	272703	0.0012169702734839477	2.7909631391201048e-5	0.349935	0.272703
FOXA1	5	0.005945303210463734	5.023247	432151	387945	0.005972945303210463	2.7642092746729165e-5	0.432151	0.387945
USP6	1	0.0011890606420927466	1.022458	349805	272315	0.0012157645659928657	2.6703923900119053e-5	0.349805	0.272315
EIF1AX	3	0.0035671819262782403	2.978585	422238	347815	0.003541718192627824	2.5463733650416334e-5	0.422238	0.347815
PRF1	4	0.0047562425683709865	3.99733	428781	370836	0.004753067776456599	3.1747919143872497e-6	0.428781	0.370836
LATS1	6	0.007134363852556481	5.999536	441042	393801	0.007133812128418549	5.517241379315863e-7	0.441042	0.393801
AKT3	8	0.009512485136741973	7.999671	448746	406694	0.009512093935790725	3.912009512475889e-7	0.448746	0.406694
ABI1	0	0	0	0	0	0	0	0	0
ACTG1	0	0	0	0	0	0	0	0	0
ACVR2A	0	0	0	0	0	0	0	0	0
ACVRL1	0	0	0	0	0	0	0	0	0
AFF2	0	0	0	0	0	0	0	0	0
AGMO	0	0	0	0	0	0	0	0	0
AGTR2	0	0	0	0	0	0	0	0	0
AHNAK	0	0	0	0	0	0	0	0	0
AHNAK2	0	0	0	0	0	0	0	0	0
ANKRD24	0	0	0	0	0	0	0	0	0
ARFGAP3	0	0	0	0	0	0	0	0	0
ARHGAP26	0	0	0	0	0	0	0	0	0
ARHGEF28	0	0	0	0	0	0	0	0	0
ARID3A	0	0	0	0	0	0	0	0	0
ARID3B	0	0	0	0	0	0	0	0	0
ARID3C	0	0	0	0	0	0	0	0	0
ARID4A	0	0	0	0	0	0	0	0	0
ARID4B	0	0	0	0	0	0	0	0	0
ARID5A	0	0	0	0	0	0	0	0	0
ARNT	0	0	0	0	0	0	0	0	0
ASMTL	0	0	0	0	0	0	0	0	0
ASPSCR1	0	0	0	0	0	0	0	0	0
ATP1A1	0	0	0	0	0	0	0	0	0
ATP6V1B2	0	0	0	0	0	0	0	0	0
ATXN2	0	0	0	0	0	0	0	0	0
BACH2	0	0	0	0	0	0	0	0	0
BCAS3	0	0	0	0	0	0	0	0	0
BCL11A	0	0	0	0	0	0	0	0	0
BCL3	0	0	0	0	0	0	0	0	0
BCL7A	0	0	0	0	0	0	0	0	0
BIRC2	0	0	0	0	0	0	0	0	0
BIRC6	0	0	0	0	0	0	0	0	0
BLNK	0	0	0	0	0	0	0	0	0
BRSK1	0	0	0	0	0	0	0	0	0
BTLA	0	0	0	0	0	0	0	0	0
C21orf128	0	0	0	0	0	0	0	0	0
CACNA2D3	0	0	0	0	0	0	0	0	0
CAD	0	0	0	0	0	0	0	0	0
CCT6B	0	0	0	0	0	0	0	0	0
CD28	0	0	0	0	0	0	0	0	0
CD36	0	0	0	0	0	0	0	0	0
CD3EAP	0	0	0	0	0	0	0	0	0
CD74	0	0	0	0	0	0	0	0	0
CDC6	0	0	0	0	0	0	0	0	0
CDC7	0	0	0	0	0	0	0	0	0
CDCA5	0	0	0	0	0	0	0	0	0
CDT1	0	0	0	0	0	0	0	0	0
CKS1B	0	0	0	0	0	0	0	0	0
CLK3	0	0	0	0	0	0	0	0	0
CLRN2	0	0	0	0	0	0	0	0	0
CLTC	0	0	0	0	0	0	0	0	0
CMPK1	0	0	0	0	0	0	0	0	0
COL12A1	0	0	0	0	0	0	0	0	0
COL22A1	0	0	0	0	0	0	0	0	0
COL6A3	0	0	0	0	0	0	0	0	0
CPS1	0	0	0	0	0	0	0	0	0
CRBN	0	0	0	0	0	0	0	0	0
CRCT1	0	0	0	0	0	0	0	0	0
CREB1	0	0	0	0	0	0	0	0	0
CREB3L2	0	0	0	0	0	0	0	0	0
CTDNEP1	0	0	0	0	0	0	0	0	0
CTNNA3	0	0	0	0	0	0	0	0	0
DCAF4L2	0	0	0	0	0	0	0	0	0
DDIT3	0	0	0	0	0	0	0	0	0
DDX10	0	0	0	0	0	0	0	0	0
DEK	0	0	0	0	0	0	0	0	0
DNAH11	0	0	0	0	0	0	0	0	0
DNAH2	0	0	0	0	0	0	0	0	0
DNAH5	0	0	0	0	0	0	0	0	0
DTWD2	0	0	0	0	0	0	0	0	0
DTX1	0	0	0	0	0	0	0	0	0
DUSP22	0	0	0	0	0	0	0	0	0
ECT2L	0	0	0	0	0	0	0	0	0
ELP2	0	0	0	0	0	0	0	0	0
EML4	0	0	0	0	0	0	0	0	0
EPHA6	0	0	0	0	0	0	0	0	0
ESCO2	0	0	0	0	0	0	0	0	0
EXOSC6	0	0	0	0	0	0	0	0	0
FAF1	0	0	0	0	0	0	0	0	0
FAM20C	0	0	0	0	0	0	0	0	0
FBXO11	0	0	0	0	0	0	0	0	0
FBXO31	0	0	0	0	0	0	0	0	0
FGA	0	0	0	0	0	0	0	0	0
FGF5	0	0	0	0	0	0	0	0	0
FGF8	0	0	0	0	0	0	0	0	0
FHIT	0	0	0	0	0	0	0	0	0
FLYWCH1	0	0	0	0	0	0	0	0	0
FOXO3	0	0	0	0	0	0	0	0	0
FOXO4	0	0	0	0	0	0	0	0	0
FRMD3	0	0	0	0	0	0	0	0	0
FURIN	0	0	0	0	0	0	0	0	0
FZR1	0	0	0	0	0	0	0	0	0
G6PD	0	0	0	0	0	0	0	0	0
GDNF	0	0	0	0	0	0	0	0	0
GFI1B	0	0	0	0	0	0	0	0	0
GH1	0	0	0	0	0	0	0	0	0
GLDC	0	0	0	0	0	0	0	0	0
GMNN	0	0	0	0	0	0	0	0	0
GNA12	0	0	0	0	0	0	0	0	0
GNA14	0	0	0	0	0	0	0	0	0
GNAI3	0	0	0	0	0	0	0	0	0
GOPC	0	0	0	0	0	0	0	0	0
GPR32	0	0	0	0	0	0	0	0	0
GTSE1	0	0	0	0	0	0	0	0	0
HCAR1	0	0	0	0	0	0	0	0	0
HDAC2	0	0	0	0	0	0	0	0	0
HDAC7	0	0	0	0	0	0	0	0	0
HERC2	0	0	0	0	0	0	0	0	0
HIST1H1B	0	0	0	0	0	0	0	0	0
HIST1H1D	0	0	0	0	0	0	0	0	0
HIST1H1E	0	0	0	0	0	0	0	0	0
HIST1H2AC	0	0	0	0	0	0	0	0	0
HIST1H2AL	0	0	0	0	0	0	0	0	0
HIST1H2AM	0	0	0	0	0	0	0	0	0
HIST1H2BC	0	0	0	0	0	0	0	0	0
HIST1H2BG	0	0	0	0	0	0	0	0	0
HIST1H2BJ	0	0	0	0	0	0	0	0	0
HIST1H2BK	0	0	0	0	0	0	0	0	0
HIST1H2BO	0	0	0	0	0	0	0	0	0
HLF	0	0	0	0	0	0	0	0	0
HNRNPK	0	0	0	0	0	0	0	0	0
HOOK3	0	0	0	0	0	0	0	0	0
HOXA3	0	0	0	0	0	0	0	0	0
HSPA2	0	0	0	0	0	0	0	0	0
IL3	0	0	0	0	0	0	0	0	0
ING4	0	0	0	0	0	0	0	0	0
INPP5D	0	0	0	0	0	0	0	0	0
IRF8	0	0	0	0	0	0	0	0	0
ITGB2	0	0	0	0	0	0	0	0	0
JARID2	0	0	0	0	0	0	0	0	0
JMJD1C	0	0	0	0	0	0	0	0	0
KBTBD4	0	0	0	0	0	0	0	0	0
KDM2B	0	0	0	0	0	0	0	0	0
KDM3A	0	0	0	0	0	0	0	0	0
KDM4C	0	0	0	0	0	0	0	0	0
KLF5	0	0	0	0	0	0	0	0	0
KLF6	0	0	0	0	0	0	0	0	0
KLRG1	0	0	0	0	0	0	0	0	0
KSR2	0	0	0	0	0	0	0	0	0
KTN1	0	0	0	0	0	0	0	0	0
L1CAM	0	0	0	0	0	0	0	0	0
LAMA2	0	0	0	0	0	0	0	0	0
LAMB3	0	0	0	0	0	0	0	0	0
LAMP1	0	0	0	0	0	0	0	0	0
LARGE	0	0	0	0	0	0	0	0	0
LARP4B	0	0	0	0	0	0	0	0	0
LCK	0	0	0	0	0	0	0	0	0
LDLRAP1	0	0	0	0	0	0	0	0	0
LIPI	0	0	0	0	0	0	0	0	0
LRP6	0	0	0	0	0	0	0	0	0
LRRK2	0	0	0	0	0	0	0	0	0
LTB	0	0	0	0	0	0	0	0	0
MAG	0	0	0	0	0	0	0	0	0
MAGEA8	0	0	0	0	0	0	0	0	0
MAGED1	0	0	0	0	0	0	0	0	0
MAGOH	0	0	0	0	0	0	0	0	0
MAP3K10	0	0	0	0	0	0	0	0	0
MAP3K6	0	0	0	0	0	0	0	0	0
MAPK8	0	0	0	0	0	0	0	0	0
MBD1	0	0	0	0	0	0	0	0	0
MBL2	0	0	0	0	0	0	0	0	0
MCM4	0	0	0	0	0	0	0	0	0
MCM5	0	0	0	0	0	0	0	0	0
MEF2C	0	0	0	0	0	0	0	0	0
MGAM	0	0	0	0	0	0	0	0	0
MGEA5	0	0	0	0	0	0	0	0	0
MIB1	0	0	0	0	0	0	0	0	0
MKI67	0	0	0	0	0	0	0	0	0
MKL1	0	0	0	0	0	0	0	0	0
MMP2	0	0	0	0	0	0	0	0	0
MOB3B	0	0	0	0	0	0	0	0	0
MPEG1	0	0	0	0	0	0	0	0	0
MUC16	0	0	0	0	0	0	0	0	0
MYO18A	0	0	0	0	0	0	0	0	0
MYO1A	0	0	0	0	0	0	0	0	0
MYO3A	0	0	0	0	0	0	0	0	0
NCOA1	0	0	0	0	0	0	0	0	0
NCOA4	0	0	0	0	0	0	0	0	0
NCSTN	0	0	0	0	0	0	0	0	0
NDFIP1	0	0	0	0	0	0	0	0	0
NEK1	0	0	0	0	0	0	0	0	0
NFE2	0	0	0	0	0	0	0	0	0
NFKB2	0	0	0	0	0	0	0	0	0
NOD1	0	0	0	0	0	0	0	0	0
NPNT	0	0	0	0	0	0	0	0	0
NR2F1	0	0	0	0	0	0	0	0	0
NR3C1	0	0	0	0	0	0	0	0	0
NRG3	0	0	0	0	0	0	0	0	0
NRIP1	0	0	0	0	0	0	0	0	0
NT5E	0	0	0	0	0	0	0	0	0
NUDT15	0	0	0	0	0	0	0	0	0
NUMA1	0	0	0	0	0	0	0	0	0
OR6A2	0	0	0	0	0	0	0	0	0
PALLD	0	0	0	0	0	0	0	0	0
PARP2	0	0	0	0	0	0	0	0	0
PASK	0	0	0	0	0	0	0	0	0
PBX1	0	0	0	0	0	0	0	0	0
PC	0	0	0	0	0	0	0	0	0
PCBP1	0	0	0	0	0	0	0	0	0
PCDHAC1	0	0	0	0	0	0	0	0	0
PCLO	0	0	0	0	0	0	0	0	0
PCNA	0	0	0	0	0	0	0	0	0
PDCD11	0	0	0	0	0	0	0	0	0
PDS5B	0	0	0	0	0	0	0	0	0
PER1	0	0	0	0	0	0	0	0	0
PGAP3	0	0	0	0	0	0	0	0	0
PHF8	0	0	0	0	0	0	0	0	0
PICALM	0	0	0	0	0	0	0	0	0
PKD1L2	0	0	0	0	0	0	0	0	0
PLEKHG5	0	0	0	0	0	0	0	0	0
POLD2	0	0	0	0	0	0	0	0	0
POU3F2	0	0	0	0	0	0	0	0	0
POU5F1	0	0	0	0	0	0	0	0	0
PPP2CB	0	0	0	0	0	0	0	0	0
PRDM16	0	0	0	0	0	0	0	0	0
PRKACG	0	0	0	0	0	0	0	0	0
PRKAG2	0	0	0	0	0	0	0	0	0
PRKCE	0	0	0	0	0	0	0	0	0
PRKCQ	0	0	0	0	0	0	0	0	0
PRKG1	0	0	0	0	0	0	0	0	0
PRPS2	0	0	0	0	0	0	0	0	0
PRR16	0	0	0	0	0	0	0	0	0
PTGS2	0	0	0	0	0	0	0	0	0
PTPN2	0	0	0	0	0	0	0	0	0
PTPN22	0	0	0	0	0	0	0	0	0
PTPN6	0	0	0	0	0	0	0	0	0
PTPRM	0	0	0	0	0	0	0	0	0
PTTG1	0	0	0	0	0	0	0	0	0
RALGDS	0	0	0	0	0	0	0	0	0
RASGEF1A	0	0	0	0	0	0	0	0	0
RASGEF1B	0	0	0	0	0	0	0	0	0
RELN	0	0	0	0	0	0	0	0	0
RFC2	0	0	0	0	0	0	0	0	0
RFC3	0	0	0	0	0	0	0	0	0
RNF2	0	0	0	0	0	0	0	0	0
RP11-366L20.2	0	0	0	0	0	0	0	0	0
RPA2	0	0	0	0	0	0	0	0	0
RPGR	0	0	0	0	0	0	0	0	0
RPL22	0	0	0	0	0	0	0	0	0
RPL5	0	0	0	0	0	0	0	0	0
RPS6KA2	0	0	0	0	0	0	0	0	0
RPS6KB1	0	0	0	0	0	0	0	0	0
RRM1	0	0	0	0	0	0	0	0	0
RTEL1-TNFRSF6B	0	0	0	0	0	0	0	0	0
RYR2	0	0	0	0	0	0	0	0	0
S1PR2	0	0	0	0	0	0	0	0	0
SAMHD1	0	0	0	0	0	0	0	0	0
SBNO1	0	0	0	0	0	0	0	0	0
SCG5	0	0	0	0	0	0	0	0	0
SDCCAG8	0	0	0	0	0	0	0	0	0
SEPT9	0	0	0	0	0	0	0	0	0
SETD1A	0	0	0	0	0	0	0	0	0
SETD1B	0	0	0	0	0	0	0	0	0
SETD3	0	0	0	0	0	0	0	0	0
SETD4	0	0	0	0	0	0	0	0	0
SETD5	0	0	0	0	0	0	0	0	0
SETD6	0	0	0	0	0	0	0	0	0
SETD7	0	0	0	0	0	0	0	0	0
SGCD	0	0	0	0	0	0	0	0	0
SHANK2	0	0	0	0	0	0	0	0	0
SIAH1	0	0	0	0	0	0	0	0	0
SIK1	0	0	0	0	0	0	0	0	0
SIK2	0	0	0	0	0	0	0	0	0
SMARCA1	0	0	0	0	0	0	0	0	0
SMARCC1	0	0	0	0	0	0	0	0	0
SMARCC2	0	0	0	0	0	0	0	0	0
SMG1	0	0	0	0	0	0	0	0	0
SOCS3	0	0	0	0	0	0	0	0	0
SPACA1	0	0	0	0	0	0	0	0	0
SPI1	0	0	0	0	0	0	0	0	0
SPRTN	0	0	0	0	0	0	0	0	0
SS18L1	0	0	0	0	0	0	0	0	0
SSX2	0	0	0	0	0	0	0	0	0
SSX4	0	0	0	0	0	0	0	0	0
STAB2	0	0	0	0	0	0	0	0	0
STK36	0	0	0	0	0	0	0	0	0
STMN2	0	0	0	0	0	0	0	0	0
SYT1	0	0	0	0	0	0	0	0	0
TAF15	0	0	0	0	0	0	0	0	0
TAF4B	0	0	0	0	0	0	0	0	0
TBL1XR1	0	0	0	0	0	0	0	0	0
TBX22	0	0	0	0	0	0	0	0	0
TET3	0	0	0	0	0	0	0	0	0
TFRC	0	0	0	0	0	0	0	0	0
TG	0	0	0	0	0	0	0	0	0
TGFB1	0	0	0	0	0	0	0	0	0
THSD7A	0	0	0	0	0	0	0	0	0
TIMP3	0	0	0	0	0	0	0	0	0
TINF2	0	0	0	0	0	0	0	0	0
TLL2	0	0	0	0	0	0	0	0	0
TLX1	0	0	0	0	0	0	0	0	0
TMEM216	0	0	0	0	0	0	0	0	0
TMEM30A	0	0	0	0	0	0	0	0	0
TNFRSF11A	0	0	0	0	0	0	0	0	0
TNKS2	0	0	0	0	0	0	0	0	0
TRAF5	0	0	0	0	0	0	0	0	0
UBA2	0	0	0	0	0	0	0	0	0
UGT1A6	0	0	0	0	0	0	0	0	0
USH2A	0	0	0	0	0	0	0	0	0
UTRN	0	0	0	0	0	0	0	0	0
VAV1	0	0	0	0	0	0	0	0	0
VAV2	0	0	0	0	0	0	0	0	0
WDR90	0	0	0	0	0	0	0	0	0
YY1AP1	0	0	0	0	0	0	0	0	0
ZFP36L1	0	0	0	0	0	0	0	0	0
ZNF384	0	0	0	0	0	0	0	0	0
ZSWIM4	0	0	0	0	0	0	0	0	0
