# Supplementary material for: Clinical associations and genetic interactions of oncogenic BRAF alleles
Source: PeerJ. 2022 Oct 18;10:e14126. doi: 10.7717/peerj.14126 (PMC9586110; doi:10.7717/peerj.14126)
Supplement: Supplemental Information 1 [file peerj-10-14126-s001.zip › tmp/comutation_nsclc_class_1.txt]

hugo_symbol	observed_frequency	observed_relative_frequency	expected_frequency	left	right	expected_relative_frequency	absolute_relative_frequency_difference	p_left	p_right
BRAF	258	0.9961389961389961	14.442819	1000000	0	0.05576377992277992	0.9403752162162162	1	0
KRAS	7	0.02702702702702703	78.910411	0	1000000	0.30467340154440153	0.2776463745173745	0	1
SETD2	78	0.30115830115830117	11.394305	1000000	0	0.0439934555984556	0.2571648455598456	1	0
EGFR	14	0.05405405405405406	62.240134	0	1000000	0.24030939768339768	0.18625534362934362	0	1
TP53	85	0.3281853281853282	128.883588	0	1000000	0.4976200308880309	0.16943470270270272	0	1
STK11	4	0.015444015444015444	25.859613	0	1000000	0.09984406563706563	0.08440005019305019	0	1
KEAP1	6	0.023166023166023165	25.531912	1	999997	0.09857881081081081	0.07541278764478765	1e-6	0.999997
SMAD4	20	0.07722007722007722	8.878137	999344	269	0.03427852123552124	0.04294155598455598	0.999344	2.69e-4
NF1	5	0.019305019305019305	14.703027	791	997378	0.056768444015444015	0.037463424710424714	7.91e-4	0.997378
RBM10	5	0.019305019305019305	14.118091	1245	995964	0.05451000386100386	0.03520498455598456	0.001245	0.995964
ERBB4	2	0.007722007722007722	10.655114	206	998750	0.04113943629343629	0.03341742857142857	2.06e-4	0.99875
AKT1	9	0.03474903474903475	1.953365	999837	35	0.007541949806949807	0.02720708494208494	0.999837	3.5e-5
ERBB2	2	0.007722007722007722	8.910257	1133	994224	0.03440253667953668	0.02668052895752896	0.001133	0.994224
MET	1	0.003861003861003861	7.765133	351	996796	0.029981208494208492	0.026120204633204632	3.51e-4	0.996796
PTPRD	6	0.023166023166023165	12.482068	12626	969208	0.04819331274131274	0.025027289575289578	0.012626	0.969208
ATM	12	0.04633204633204633	18.144015	44499	922617	0.07005411196911197	0.023722065637065644	0.044499	0.922617
NTRK3	4	0.015444015444015444	10.005409	9053	973884	0.038630922779922784	0.02318690733590734	0.009053	0.973884
ARID1A	21	0.08108108108108109	15.048281	922961	47810	0.05810147104247104	0.022979610038610043	0.922961	0.04781
PTPRT	2	0.007722007722007722	7.918536	2817	986593	0.030573498069498068	0.022851490347490344	0.002817	0.986593
EPHA5	4	0.015444015444015444	9.207946	16343	955444	0.03555191505791506	0.020107899613899614	0.016343	0.955444
CDKN2A	8	0.03088803088803089	13.050192	47274	909861	0.050386841698841695	0.019498810810810806	0.047274	0.909861
PDGFRA	4	0.015444015444015444	8.9057480000000009	20611	945580	0.034385127413127416	0.01894111196911197	0.020611	0.94558
GRIN2A	1	0.003861003861003861	5.814449	2623	981339	0.022449610038610037	0.018588606177606177	0.002623	0.981339
RB1	5	0.019305019305019305	9.616571	34086	922742	0.03712961776061776	0.017824598455598455	0.034086	0.922742
SMARCA4	10	0.03861003861003861	14.600844	76431	869786	0.05637391505791506	0.01776387644787645	0.076431	0.869786
TERT	0	0	4.548731	0	990147	0.017562667953667954	0.017562667953667954	0	0.990147
ROS1	3	0.011583011583011582	7.506519	18284	944993	0.02898269884169884	0.017399687258687256	0.018284	0.944993
ARID1B	4	0.015444015444015444	8.483272	27715	929489	0.032753945945945946	0.017309930501930502	0.027715	0.929489
HGF	1	0.003861003861003861	5.38936	4102	973017	0.02080833976833977	0.01694733590733591	0.004102	0.973017
FLT1	3	0.011583011583011582	7.385324	20214	939953	0.028514764478764477	0.016931752895752897	0.020214	0.939953
BCOR	3	0.011583011583011582	7.329134	21105	937842	0.02829781467181467	0.01671480308880309	0.021105	0.937842
MTOR	12	0.04633204633204633	7.687328	914064	46093	0.02968080308880309	0.01665124324324324	0.914064	0.046093
EPHA3	5	0.019305019305019305	9.190521	44976	901425	0.035484637065637065	0.01617961776061776	0.044976	0.901425
NFE2L2	10	0.03861003861003861	5.867315	928496	34564	0.02265372586872587	0.01595631274131274	0.928496	0.034564
BRIP1	0	0	4.132577	0	985196	0.015955895752895754	0.015955895752895754	0	0.985196
RHBDF2	5	0.019305019305019305	0.915495	997812	299	0.0035347297297297297	0.015770289575289576	0.997812	2.99e-4
KIT	1	0.003861003861003861	5.015938	5999	962237	0.019366555984555986	0.015505552123552126	0.005999	0.962237
BRCA2	13	0.05019305019305019	9.100943	873909	74308	0.03513877606177606	0.01505427413127413	0.873909	0.074308
IGF1R	0	0	3.843978	0	980105	0.014841613899613899	0.014841613899613899	0	0.980105
ALK	6	0.023166023166023165	9.777892	70112	862601	0.037752478764478764	0.0145864555984556	0.070112	0.862601
XRCC3	4	0.015444015444015444	0.345359	999648	16	0.0013334324324324326	0.014110583011583012	0.999648	1.6e-5
EPHB1	1	0.003861003861003861	4.577407	9547	945179	0.0176733861003861	0.013812382239382241	0.009547	0.945179
TSC2	10	0.03861003861003861	6.424289	887815	58983	0.024804204633204634	0.013805833976833975	0.887815	0.058983
AMER1	1	0.003861003861003861	4.533646	9794	943361	0.01750442471042471	0.01364342084942085	0.009794	0.943361
BRCA1	3	0.011583011583011582	6.416199	43060	887177	0.02477296911196911	0.013189957528957528	0.04306	0.887177
PAK7	0	0	3.408962	0	968674	0.013162015444015443	0.013162015444015443	0	0.968674
BCORL1	1	0.003861003861003861	4.294164	12903	930673	0.016579783783783785	0.012718779922779925	0.012903	0.930673
CDK12	0	0	3.214552	0	961464	0.012411397683397683	0.012411397683397683	0	0.961464
ASXL1	9	0.03474903474903475	5.845368	866935	69878	0.022568988416988414	0.012180046332046335	0.866935	0.069878
FLT3	2	0.007722007722007722	5.151497	33536	891926	0.019889949806949806	0.012167942084942084	0.033536	0.891926
FOXL2	5	0.019305019305019305	1.87909	959454	11461	0.007255173745173745	0.012049845559845559	0.959454	0.011461
UPF1	4	0.015444015444015444	0.885312	988206	1846	0.00341819305019305	0.012025822393822393	0.988206	0.001846
FGFR2	0	0	3.110688	0	957214	0.01201037837837838	0.01201037837837838	0	0.957214
WT1	1	0.003861003861003861	4.0411	16376	914843	0.015602702702702703	0.011741698841698841	0.016376	0.914843
GLI2	1	0.003861003861003861	4.025966	16856	913480	0.015544270270270272	0.01168326640926641	0.016856	0.91348
POLE	4	0.015444015444015444	6.968745	79109	829425	0.026906351351351353	0.011462335907335908	0.079109	0.829425
NKX2-1	1	0.003861003861003861	3.948684	18375	907881	0.01524588416988417	0.01138488030888031	0.018375	0.907881
NRG1	4	0.015444015444015444	1.09712	975949	4753	0.004235984555984556	0.01120803088803089	0.975949	0.004753
INHBA	0	0	2.883307	0	946105	0.011132459459459459	0.011132459459459459	0	0.946105
CDH1	0	0	2.852762	0	944667	0.011014525096525096	0.011014525096525096	0	0.944667
KMT2D	17	0.06563706563706563	19.830659	219723	700630	0.07656625096525096	0.010929185328185334	0.219723	0.70063
FLT4	4	0.015444015444015444	6.740491	91829	807936	0.026025061776061776	0.010581046332046332	0.091829	0.807936
KAT6A	5	0.019305019305019305	2.267367	922205	26464	0.008754312741312742	0.010550706563706562	0.922205	0.026464
ERCC5	1	0.003861003861003861	3.726474	22591	889732	0.014387930501930503	0.01052692664092664	0.022591	0.889732
PIK3C2G	1	0.003861003861003861	3.679368	23876	885383	0.014206054054054056	0.010345050193050195	0.023876	0.885383
SDHA	0	0	2.659785	0	932780	0.010269440154440155	0.010269440154440155	0	0.93278
NOTCH4	7	0.02702702702702703	4.340315	854200	70847	0.016757972972972976	0.010269054054054053	0.8542	0.070847
NTRK1	3	0.011583011583011582	5.649715	75647	819475	0.02181357142857143	0.010230559845559846	0.075647	0.819475
NBN	6	0.023166023166023165	3.366043	877455	52801	0.012996305019305019	0.010169718146718146	0.877455	0.052801
BAP1	0	0	2.612786	0	929084	0.010087976833976834	0.010087976833976834	0	0.929084
PDGFRB	3	0.011583011583011582	5.573892	80336	811307	0.021520818532818533	0.00993780694980695	0.080336	0.811307
SOX2	4	0.015444015444015444	1.426125	945135	14349	0.0055062741312741316	0.009937741312741312	0.945135	0.014349
KDM5A	6	0.023166023166023165	3.439471	868289	58246	0.013279810810810812	0.009886212355212353	0.868289	0.058246
ARHGAP35	4	0.015444015444015444	1.517197	934764	18013	0.005857903474903474	0.009586111969111969	0.934764	0.018013
MDC1	0	0	2.477907	0	918753	0.009567208494208494	0.009567208494208494	0	0.918753
ATRX	8	0.03088803088803089	10.469182	173452	724901	0.040421552123552126	0.009533521235521238	0.173452	0.724901
AKT3	0	0	2.465124	0	917625	0.009517853281853282	0.009517853281853282	0	0.917625
ABL1	6	0.023166023166023165	3.560421	852283	66989	0.013746799227799228	0.009419223938223937	0.852283	0.066989
NOTCH1	7	0.02702702702702703	9.416084	164519	729035	0.03635553667953668	0.00932850965250965	0.164519	0.729035
PREX2	2	0.007722007722007722	4.403866	62722	819970	0.01700334362934363	0.009281335907335908	0.062722	0.81997
TBX3	2	0.007722007722007722	4.399115	63476	819684	0.016985	0.009262992277992278	0.063476	0.819684
ETV1	0	0	2.390945	0	910944	0.009231447876447876	0.009231447876447876	0	0.910944
AXIN2	0	0	2.38679	0	910622	0.009215405405405405	0.009215405405405405	0	0.910622
RAD51	3	0.011583011583011582	0.615928	976285	3275	0.0023781003861003862	0.009204911196911195	0.976285	0.003275
CARD11	4	0.015444015444015444	6.380904	115204	768430	0.02463669498069498	0.009192679536679536	0.115204	0.76843
PARK2	2	0.007722007722007722	4.357514	65652	814105	0.016824378378378378	0.009102370656370656	0.065652	0.814105
KMT2B	1	0.003861003861003861	3.352539	33416	851507	0.012944166023166023	0.009083162162162161	0.033416	0.851507
SF3B1	2	0.007722007722007722	4.294496	69263	806993	0.016581065637065635	0.008859057915057913	0.069263	0.806993
PRPF8	3	0.011583011583011582	0.720533	964813	5787	0.002781980694980695	0.008801030888030888	0.964813	0.005787
DROSHA	0	0	2.269138	0	899449	0.008761150579150579	0.008761150579150579	0	0.899449
IRS1	0	0	2.253235	0	898317	0.008699749034749035	0.008699749034749035	0	0.898317
SMAD3	3	0.011583011583011582	0.750607	960765	6648	0.002898096525096525	0.008684915057915058	0.960765	0.006648
GLI3	0	0	2.234361	0	895830	0.008626876447876446	0.008626876447876446	0	0.89583
ESR1	1	0.003861003861003861	3.229788	38146	835682	0.012470223938223939	0.008609220077220078	0.038146	0.835682
JAK1	0	0	2.2228850000000002	0	894486	0.008582567567567569	0.008582567567567569	0	0.894486
GPC3	3	0.011583011583011582	0.780817	956903	7638	0.0030147374517374517	0.008568274131274131	0.956903	0.007638
BTK	0	0	2.20705	0	892608	0.008521428571428572	0.008521428571428572	0	0.892608
DICER1	7	0.02702702702702703	4.801407	793628	109961	0.018538250965250965	0.008488776061776063	0.793628	0.109961
EP300	9	0.03474903474903475	6.816352	756047	147026	0.02631796138996139	0.008431073359073359	0.756047	0.147026
CTNNB1	11	0.04247104247104247	8.817623	730773	174668	0.034044876447876446	0.008426166023166023	0.730773	0.174668
KDR	7	0.02702702702702703	9.177121	183573	702862	0.035432899613899616	0.008405872586872587	0.183573	0.702862
CUX1	5	0.019305019305019305	2.824291	846495	64752	0.010904598455598456	0.008400420849420848	0.846495	0.064752
MRE11A	0	0	2.09108	0	879771	0.008073667953667953	0.008073667953667953	0	0.879771
MPL	0	0	2.086437	0	879165	0.008055741312741314	0.008055741312741314	0	0.879165
PTCH1	7	0.02702702702702703	4.91433	777373	120950	0.018974247104247104	0.008052779922779925	0.777373	0.12095
TP63	4	0.015444015444015444	1.953368	867316	46334	0.00754196138996139	0.007902054054054055	0.867316	0.046334
RAF1	0	0	2.044507	0	873842	0.007893849420849421	0.007893849420849421	0	0.873842
BUB1B	3	0.011583011583011582	0.960166	928526	15474	0.0037072046332046332	0.00787580694980695	0.928526	0.015474
GLI1	4	0.015444015444015444	6.003805	145679	720461	0.023180714285714284	0.007736698841698839	0.145679	0.720461
FAT1	12	0.04633204633204633	13.999524	251024	648725	0.05405221621621621	0.007720169884169882	0.251024	0.648725
MLH3	3	0.011583011583011582	1.007024	920011	18338	0.003888123552123552	0.00769488803088803	0.920011	0.018338
XPO1	0	0	1.984918	0	865938	0.0076637760617760614	0.0076637760617760614	0	0.865938
NOTCH3	5	0.019305019305019305	6.982456	169018	702202	0.026959289575289574	0.007654270270270269	0.169018	0.702202
STAG2	3	0.011583011583011582	4.960496	123695	734503	0.019152494208494207	0.007569482625482625	0.123695	0.734503
FLCN	0	0	1.939018	0	859414	0.007486555984555984	0.007486555984555984	0	0.859414
CTCF	0	0	1.923533	0	857341	0.00742676833976834	0.00742676833976834	0	0.857341
GATA2	0	0	1.923429	0	857153	0.007426366795366795	0.007426366795366795	0	0.857153
NSD1	7	0.02702702702702703	5.080074	752979	138245	0.01961418532818533	0.0074128416988417	0.752979	0.138245
MAP2K2	3	0.011583011583011582	1.095393	903142	24277	0.004229316602316602	0.00735369498069498	0.903142	0.024277
FGFR3	1	0.003861003861003861	2.902533	52947	790188	0.01120669111969112	0.007345687258687258	0.052947	0.790188
KMT2C	9	0.03474903474903475	7.104378	718452	175817	0.027430030888030886	0.007319003861003863	0.718452	0.175817
MAP2K1	4	0.015444015444015444	2.1324	834826	63189	0.008233204633204634	0.007210810810810811	0.834826	0.063189
KAT6B	0	0	1.847167	0	845382	0.0071319189189189185	0.0071319189189189185	0	0.845382
WHSC1L1	0	0	1.803567	0	838896	0.00696357915057915	0.00696357915057915	0	0.838896
NOTCH2	5	0.019305019305019305	6.802959	186248	677933	0.026266250965250967	0.006961231660231663	0.186248	0.677933
RET	5	0.019305019305019305	6.791413	187672	676804	0.026221671814671815	0.00691665250965251	0.187672	0.676804
ATR	5	0.019305019305019305	6.787614	187744	675841	0.026207003861003858	0.0069019845559845534	0.187744	0.675841
MUTYH	4	0.015444015444015444	2.222292	816587	72438	0.008580277992277991	0.006863737451737453	0.816587	0.072438
PPM1D	0	0	1.772358	0	833318	0.006843081081081081	0.006843081081081081	0	0.833318
MSH2	5	0.019305019305019305	3.230134	777324	106041	0.012471559845559846	0.006833459459459458	0.777324	0.106041
B2M	0	0	1.758603	0	830883	0.006789972972972973	0.006789972972972973	0	0.830883
NCOR1	1	0.003861003861003861	2.748868	62067	763418	0.010613389961389962	0.0067523861003861005	0.062067	0.763418
PIK3CA	18	0.0694980694980695	16.283452	635421	275628	0.06287047104247104	0.00662759845559846	0.635421	0.275628
CREBBP	7	0.02702702702702703	8.707004	228246	645927	0.03361777606177606	0.00659074903474903	0.228246	0.645927
CBLB	0	0	1.697111	0	820507	0.006552552123552124	0.006552552123552124	0	0.820507
ERG	0	0	1.696435	0	820312	0.006549942084942084	0.006549942084942084	0	0.820312
APC	14	0.05405405405405406	12.303907	651484	250876	0.04750543243243244	0.00654862162162162	0.651484	0.250876
IDH1	4	0.015444015444015444	2.315036	797476	83270	0.008938362934362934	0.00650565250965251	0.797476	0.08327
ETV6	0	0	1.68281	0	817768	0.006497335907335907	0.006497335907335907	0	0.817768
U2AF1	2	0.007722007722007722	3.682786	113957	716302	0.014219250965250965	0.006497243243243243	0.113957	0.716302
SLC34A2	3	0.011583011583011582	1.338463	849273	45202	0.005167810810810811	0.0064152007722007715	0.849273	0.045202
MST1R	3	0.011583011583011582	1.351675	846609	46276	0.005218822393822394	0.006364189189189189	0.846609	0.046276
PIK3R1	1	0.003861003861003861	2.645037	68579	744708	0.01021249806949807	0.006351494208494208	0.068579	0.744708
RHPN2	2	0.007722007722007722	0.36032	950121	5338	0.001391196911196911	0.006330810810810811	0.950121	0.005338
BRD4	5	0.019305019305019305	3.365162	752917	122661	0.012992903474903476	0.006312115830115829	0.752917	0.122661
PHOX2B	0	0	1.607606	0	803144	0.006206972972972974	0.006206972972972974	0	0.803144
CSF3R	1	0.003861003861003861	2.597605	72225	735571	0.010029362934362934	0.006168359073359073	0.072225	0.735571
INPP4B	2	0.007722007722007722	3.59231	123049	700270	0.013869922779922779	0.006147915057915057	0.123049	0.70027
NEGR1	0	0	1.592103	0	800472	0.00614711583011583	0.00614711583011583	0	0.800472
ERCC2	4	0.015444015444015444	2.41943	776447	95475	0.009341428571428572	0.006102586872586873	0.776447	0.095475
PIK3CB	0	0	1.579139	0	797747	0.0060970617760617764	0.0060970617760617764	0	0.797747
NCOA3	0	0	1.575793	0	795816	0.006084142857142857	0.006084142857142857	0	0.795816
TCF3	1	0.003861003861003861	2.568109	74374	730488	0.009915478764478765	0.006054474903474904	0.074374	0.730488
INPPL1	0	0	1.561278	0	793891	0.006028100386100386	0.006028100386100386	0	0.793891
TRAF3	2	0.007722007722007722	0.465697	921303	11095	0.0017980579150579151	0.005923949806949807	0.921303	0.011095
ZNF708	2	0.007722007722007722	0.466323	921462	10976	0.0018004749034749034	0.005921532818532819	0.921462	0.010976
PGR	1	0.003861003861003861	2.521993	78068	721138	0.009737424710424712	0.005876420849420851	0.078068	0.721138
MCL1	0	0	1.518616	0	784148	0.005863382239382239	0.005863382239382239	0	0.784148
MECOM	0	0	1.514528	0	783828	0.005847598455598456	0.005847598455598456	0	0.783828
RUNX1T1	1	0.003861003861003861	2.507554	78978	718524	0.009681675675675676	0.005820671814671815	0.078978	0.718524
EME1	2	0.007722007722007722	0.4959	912030	13165	0.0019146718146718148	0.005807335907335907	0.91203	0.013165
MITF	0	0	1.503303	0	781232	0.005804258687258687	0.005804258687258687	0	0.781232
CCND2	0	0	1.500667	0	780578	0.005794081081081081	0.005794081081081081	0	0.780578
WHSC1	1	0.003861003861003861	2.477911	81616	711894	0.00956722393822394	0.005706220077220078	0.081616	0.711894
GATA3	2	0.007722007722007722	3.456618	137009	675334	0.013346015444015445	0.005624007722007723	0.137009	0.675334
ERCC6	0	0	1.455855	0	769592	0.005621061776061776	0.005621061776061776	0	0.769592
JAK2	3	0.011583011583011582	4.446402	174836	653210	0.017167575289575288	0.005584563706563706	0.174836	0.65321
AKT2	0	0	1.442913	0	766921	0.005571092664092663	0.005571092664092663	0	0.766921
MDM4	0	0	1.442746	0	766968	0.005570447876447877	0.005570447876447877	0	0.766968
RASA1	2	0.007722007722007722	3.441446	138655	671783	0.013287436293436294	0.005565428571428572	0.138655	0.671783
SPRED1	2	0.007722007722007722	0.571101	888644	19136	0.002205023166023166	0.005516984555984556	0.888644	0.019136
SH2B3	0	0	1.411694	0	759942	0.005450555984555985	0.005450555984555985	0	0.759942
TET2	9	0.03474903474903475	7.601629	649424	231389	0.02934991891891892	0.00539911583011583	0.649424	0.231389
REL	3	0.011583011583011582	1.609548	782045	78372	0.006214471042471042	0.00536854054054054	0.782045	0.078372
SOX9	1	0.003861003861003861	2.389613	88752	693067	0.00922630501930502	0.005365301158301159	0.088752	0.693067
RAD50	1	0.003861003861003861	2.38713	89137	692068	0.009216718146718147	0.005355714285714286	0.089137	0.692068
PALB2	5	0.019305019305019305	3.618291	704354	155651	0.013970235521235521	0.005334783783783784	0.704354	0.155651
RPTOR	2	0.007722007722007722	3.379943	144943	660485	0.013049972972972973	0.005327965250965251	0.144943	0.660485
FANCC	0	0	1.368641	0	749132	0.0052843281853281856	0.0052843281853281856	0	0.749132
HOXB13	0	0	1.353225	0	744953	0.0052248069498069495	0.0052248069498069495	0	0.744953
TGFBR1	0	0	1.337983	0	741227	0.0051659575289575285	0.0051659575289575285	0	0.741227
EXO1	0	0	1.335019	0	740299	0.005154513513513513	0.005154513513513513	0	0.740299
TCF7L2	3	0.011583011583011582	1.666729	766854	86373	0.006435247104247104	0.005147764478764479	0.766854	0.086373
TRAF2	2	0.007722007722007722	0.675193	853533	29988	0.0026069227799227802	0.005115084942084942	0.853533	0.029988
NUP93	0	0	1.321787	0	736868	0.005103424710424711	0.005103424710424711	0	0.736868
BCL6	1	0.003861003861003861	2.312908	96209	675998	0.008930146718146719	0.005069142857142858	0.096209	0.675998
FH	1	0.003861003861003861	2.312418	96506	675982	0.008928254826254827	0.005067250965250966	0.096506	0.675982
RICTOR	2	0.007722007722007722	3.304629	153745	645203	0.012759185328185327	0.005037177606177605	0.153745	0.645203
ANKRD11	1	0.003861003861003861	2.297977	98023	672531	0.00887249806949807	0.005011494208494209	0.098023	0.672531
CHEK2	1	0.003861003861003861	2.295924	98124	671445	0.008864571428571428	0.005003567567567567	0.098124	0.671445
GNA11	0	0	1.292977	0	729148	0.00499218918918919	0.00499218918918919	0	0.729148
CHEK1	0	0	1.276809	0	724533	0.004929764478764479	0.004929764478764479	0	0.724533
LIG4	0	0	1.276555	0	724960	0.004928783783783784	0.004928783783783784	0	0.72496
FGF3	0	0	1.275994	0	724690	0.004926617760617761	0.004926617760617761	0	0.72469
FANCE	2	0.007722007722007722	0.735064	832659	37142	0.0028380849420849424	0.00488392277992278	0.832659	0.037142
EIF4A2	2	0.007722007722007722	0.735207	832632	37308	0.002838637065637066	0.004883370656370656	0.832632	0.037308
MAP3K1	3	0.011583011583011582	4.252232	198872	618138	0.01641788416988417	0.0048348725868725875	0.198872	0.618138
HRAS	0	0	1.246567	0	716311	0.004813	0.004813	0	0.716311
ARID5B	0	0	1.232289	0	711800	0.004757872586872587	0.004757872586872587	0	0.7118
SOS1	1	0.003861003861003861	2.220909	105469	653518	0.008574938223938223	0.004713934362934362	0.105469	0.653518
RPS6KA4	0	0	1.203556	0	703258	0.004646934362934363	0.004646934362934363	0	0.703258
HABP2	2	0.007722007722007722	0.809721	805812	47275	0.0031263359073359074	0.004595671814671815	0.805812	0.047275
IKBKE	2	0.007722007722007722	0.810476	805891	47363	0.003129250965250965	0.004592756756756757	0.805891	0.047363
EXT1	0	0	1.186367	0	698571	0.004580567567567567	0.004580567567567567	0	0.698571
RAD21	3	0.011583011583011582	1.817189	726620	109298	0.007016173745173745	0.004566837837837837	0.72662	0.109298
POLQ	2	0.007722007722007722	3.182633	169383	619650	0.012288158301158302	0.00456615057915058	0.169383	0.61965
DIS3	5	0.019305019305019305	3.826259	663294	185475	0.014773200772200772	0.004531818532818532	0.663294	0.185475
ETV4	2	0.007722007722007722	0.826882	799772	49566	0.0031925945945945945	0.004529413127413128	0.799772	0.049566
MSH3	0	0	1.171454	0	693762	0.004522988416988417	0.004522988416988417	0	0.693762
FANCA	4	0.015444015444015444	5.169735	236923	592596	0.019960366795366797	0.004516351351351353	0.236923	0.592596
MGA	10	0.03861003861003861	8.833494	609679	270989	0.03410615444015444	0.004503884169884169	0.609679	0.270989
SMO	6	0.023166023166023165	4.83407	645451	211465	0.018664362934362935	0.00450166023166023	0.645451	0.211465
NFKBIZ	0	0	1.158109	0	689724	0.004471463320463321	0.004471463320463321	0	0.689724
SRSF2	0	0	1.157907	0	689440	0.004470683397683398	0.004470683397683398	0	0.68944
PIK3R2	0	0	1.157599	0	689371	0.004469494208494209	0.004469494208494209	0	0.689371
STAT6	0	0	1.140626	0	683499	0.00440396138996139	0.00440396138996139	0	0.683499
PIK3CG	4	0.015444015444015444	5.140252	240767	587084	0.019846532818532818	0.004402517374517374	0.240767	0.587084
MSH6	5	0.019305019305019305	3.862042	656740	190892	0.014911359073359075	0.00439366023166023	0.65674	0.190892
IGF2	0	0	1.128209	0	679753	0.004356019305019305	0.004356019305019305	0	0.679753
FOXP1	0	0	1.127384	0	679756	0.004352833976833977	0.004352833976833977	0	0.679756
YAP1	0	0	1.127098	0	679665	0.004351729729729729	0.004351729729729729	0	0.679665
GATA1	0	0	1.126808	0	680087	0.004350610038610038	0.004350610038610038	0	0.680087
CIITA	3	0.011583011583011582	1.876239	710524	119553	0.007244166023166023	0.00433884555984556	0.710524	0.119553
FUS	0	0	1.113238	0	674854	0.004298216216216216	0.004298216216216216	0	0.674854
ERRFI1	2	0.007722007722007722	0.902208	772128	61679	0.0034834285714285713	0.004238579150579151	0.772128	0.061679
AURKA	0	0	1.097397	0	669525	0.004237054054054054	0.004237054054054054	0	0.669525
KIF1B	0	0	1.096646	0	669658	0.00423415444015444	0.00423415444015444	0	0.669658
PAXIP1	2	0.007722007722007722	0.915495	767108	63388	0.0035347297297297297	0.004187277992277992	0.767108	0.063388
MYBL1	0	0	1.081338	0	664499	0.004175050193050193	0.004175050193050193	0	0.664499
DDR2	4	0.015444015444015444	5.076741	249018	576259	0.019601316602316603	0.004157301158301159	0.249018	0.576259
CDC73	1	0.003861003861003861	2.073624	122449	616839	0.00800627027027027	0.00414526640926641	0.122449	0.616839
MYCN	1	0.003861003861003861	2.071458	122936	616517	0.007997907335907335	0.004136903474903474	0.122936	0.616517
ZFHX4	0	0	1.051223	0	653718	0.004058776061776062	0.004058776061776062	0	0.653718
MED12	7	0.02702702702702703	8.043938	302007	556486	0.03105767567567568	0.00403064864864865	0.302007	0.556486
PRKDC	6	0.023166023166023165	7.037764	290731	559155	0.02717283397683398	0.004006810810810814	0.290731	0.559155
SRC	0	0	1.037276	0	649173	0.004004926640926641	0.004004926640926641	0	0.649173
FUBP1	0	0	1.035612	0	648596	0.0039985019305019305	0.0039985019305019305	0	0.648596
CXCR4	0	0	1.035095	0	648667	0.0039965057915057915	0.0039965057915057915	0	0.648667
PMS2	4	0.015444015444015444	2.972381	653274	177415	0.011476374517374517	0.003967640926640927	0.653274	0.177415
ASXL2	1	0.003861003861003861	2.027542	128175	604793	0.00782834749034749	0.003967343629343628	0.128175	0.604793
ERCC4	4	0.015444015444015444	2.974658	652976	178240	0.011485166023166023	0.003958849420849422	0.652976	0.17824
CDK6	0	0	1.021749	0	643541	0.003944976833976834	0.003944976833976834	0	0.643541
CDK8	0	0	1.021672	0	643711	0.003944679536679536	0.003944679536679536	0	0.643711
DIS3L2	0	0	1.021541	0	644186	0.003944173745173745	0.003944173745173745	0	0.644186
PIK3CD	0	0	1.02039	0	643011	0.003939729729729729	0.003939729729729729	0	0.643011
NR0B1	0	0	1.005744	0	637201	0.003883181467181467	0.003883181467181467	0	0.637201
JAK3	4	0.015444015444015444	5.001969	259799	563066	0.01931262162162162	0.0038686061776061764	0.259799	0.563066
SPOP	2	0.007722007722007722	1.004932	733602	79246	0.0038800463320463317	0.0038419613899613905	0.733602	0.079246
GATA4	2	0.007722007722007722	1.006558	733483	79776	0.0038863243243243244	0.003835683397683398	0.733483	0.079776
SHQ1	2	0.007722007722007722	1.006605	732901	79299	0.003886505791505791	0.003835501930501931	0.732901	0.079299
PTPN14	0	0	0.992618	0	632855	0.0038325019305019306	0.0038325019305019306	0	0.632855
GNAQ	0	0	0.991908	0	632040	0.0038297606177606176	0.0038297606177606176	0	0.63204
NPM1	0	0	0.991521	0	631859	0.0038282664092664093	0.0038282664092664093	0	0.631859
TEK	0	0	0.991515	0	632801	0.0038282432432432435	0.0038282432432432435	0	0.632801
TPMT	1	0.003861003861003861	0.015026	984974	0	5.801544401544401e-5	0.003802988416988417	0.984974	0
FN1	1	0.003861003861003861	0.015043	984957	0	5.808108108108109e-5	0.00380292277992278	0.984957	0
SYK	2	0.007722007722007722	1.019582	728282	82129	0.003936610038610039	0.0037853976833976833	0.728282	0.082129
RIT1	0	0	0.977832	0	628114	0.0037754131274131274	0.0037754131274131274	0	0.628114
BMPR1A	2	0.007722007722007722	1.023169	727351	83282	0.003950459459459459	0.003771548262548263	0.727351	0.083282
LMO1	0	0	0.9762	0	626565	0.003769111969111969	0.003769111969111969	0	0.626565
TGFBR2	1	0.003861003861003861	1.966249	136728	587297	0.0075916949806949805	0.0037306911196911194	0.136728	0.587297
KCNQ1	2	0.007722007722007722	1.035854	722633	85077	0.003999436293436294	0.0037225714285714284	0.722633	0.085077
CSDE1	0	0	0.961592	0	620758	0.0037127104247104245	0.0037127104247104245	0	0.620758
KDM5C	4	0.015444015444015444	4.959984	265897	555801	0.019150517374517378	0.0037065019305019334	0.265897	0.555801
IPMK	1	0.003861003861003861	0.045295	955433	723	1.748841698841699e-4	0.0036861196911196913	0.955433	7.23e-4
CDKN2C	0	0	0.947784	0	615275	0.003659397683397683	0.003659397683397683	0	0.615275
ELF3	0	0	0.94643	0	615763	0.003654169884169884	0.003654169884169884	0	0.615763
MT-ND6	1	0.003861003861003861	0.060132	941208	1325	2.3216988416988415e-4	0.003628833976833977	0.941208	0.001325
SHH	1	0.003861003861003861	0.060346	941009	1341	2.32996138996139e-4	0.003628007722007722	0.941009	0.001341
PBRM1	6	0.023166023166023165	5.061136	605146	244097	0.01954106563706564	0.003624957528957525	0.605146	0.244097
ARAF	2	0.007722007722007722	2.931394	205364	564054	0.011318123552123553	0.0035961158301158307	0.205364	0.56405400000000006
TOP1	0	0	0.931351	0	608978	0.003595949806949807	0.003595949806949807	0	0.608978
RPL26	1	0.003861003861003861	0.075078	927168	2221	2.898764478764479e-4	0.0035711274131274133	0.927168	0.002221
RAD54B	0	0	0.916422	0	603710	0.00353830888030888	0.00353830888030888	0	0.60371
KDM6B	0	0	0.915595	0	602684	0.0035351158301158304	0.0035351158301158304	0	0.602684
NEIL3	0	0	0.91493	0	602972	0.0035325482625482626	0.0035325482625482626	0	0.602972
PRKAR1A	2	0.007722007722007722	1.096025	699849	96992	0.004231756756756757	0.0034902509652509654	0.699849	0.096992
ERCC1	1	0.003861003861003861	0.105024	899424	4354	4.0549806949806953e-4	0.0034555057915057917	0.899424	0.004354
ALOX12B	2	0.007722007722007722	1.111158	694750	100070	0.004290185328185329	0.0034318223938223933	0.69475	0.10007
RBBP8	2	0.007722007722007722	1.111359	693663	99819	0.00429096138996139	0.0034310463320463324	0.693663	0.099819
ETV5	0	0	0.88742	0	591290	0.003426332046332046	0.003426332046332046	0	0.59129
FYN	0	0	0.886626	0	591189	0.0034232664092664093	0.0034232664092664093	0	0.591189
AURKB	0	0	0.88638	0	591117	0.0034223166023166023	0.0034223166023166023	0	0.591117
TAZ	1	0.003861003861003861	0.119974	886039	5838	4.632200772200772e-4	0.003397783783783784	0.886039	0.005838
DAXX	1	0.003861003861003861	1.878648	149810	563061	0.007253467181467182	0.003392463320463321	0.14981	0.563061
KMT2A	9	0.03474903474903475	8.125474	574139	296372	0.03137248648648649	0.003376548262548261	0.574139	0.296372
RTEL1	0	0	0.871451	0	585211	0.0033646756756756757	0.0033646756756756757	0	0.585211
PLK2	0	0	0.870733	0	584516	0.003361903474903475	0.003361903474903475	0	0.584516
SOCS1	0	0	0.870501	0	584839	0.003361007722007722	0.003361007722007722	0	0.584839
GNAS	4	0.015444015444015444	3.139647	615548	206473	0.012122189189189189	0.0033218262548262555	0.615548	0.206473
FANCG	0	0	0.857156	0	579074	0.0033094826254826256	0.0033094826254826256	0	0.579074
LRP1B	2	0.007722007722007722	2.85654	217275	546409	0.011029111969111969	0.0033071042471042467	0.217275	0.546409
TFE3	0	0	0.856171	0	578686	0.003305679536679537	0.003305679536679537	0	0.578686
FGF4	0	0	0.855823	0	578672	0.003304335907335907	0.003304335907335907	0	0.578672
PAK1	0	0	0.854334	0	577619	0.0032985868725868726	0.0032985868725868726	0	0.577619
RUNX1	1	0.003861003861003861	1.84798	154537	554070	0.007135057915057915	0.003274054054054054	0.154537	0.55407
LATS1	1	0.003861003861003861	1.847371	154960	553812	0.007132706563706564	0.003271702702702703	0.15496	0.553812
MAPK1	0	0	0.841209	0	571535	0.003247911196911197	0.003247911196911197	0	0.571535
CDK4	0	0	0.840928	0	571767	0.0032468262548262547	0.0032468262548262547	0	0.571767
FANCL	0	0	0.840407	0	572225	0.003244814671814672	0.003244814671814672	0	0.572225
CD79B	0	0	0.839934	0	571220	0.003242988416988417	0.003242988416988417	0	0.57122
AGO2	0	0	0.8398	0	571259	0.0032424710424710425	0.0032424710424710425	0	0.571259
PMAIP1	1	0.003861003861003861	0.165441	846403	11311	6.387683397683398e-4	0.0032222355212355213	0.846403	0.011311
NUF2	0	0	0.825712	0	565245	0.00318807722007722	0.00318807722007722	0	0.565245
UROD	1	0.003861003861003861	0.180177	833819	13347	6.956640926640927e-4	0.003165339768339768	0.833819	0.013347
CDK9	1	0.003861003861003861	0.180343	833822	13507	6.963050193050193e-4	0.0031646988416988418	0.833822	0.013507
DNMT1	2	0.007722007722007722	1.187431	666358	116142	0.004584675675675675	0.003137332046332047	0.666358	0.116142
FANCF	0	0	0.811765	0	558765	0.0031342277992277992	0.0031342277992277992	0	0.558765
C17orf70	0	0	0.810983	0	558669	0.0031312084942084943	0.0031312084942084943	0	0.558669
AXL	2	0.007722007722007722	2.810748	225154	535691	0.01085230888030888	0.003130301158301157	0.225154	0.535691
BCL2L12	0	0	0.810112	0	558913	0.00312784555984556	0.00312784555984556	0	0.558913
NEIL2	1	0.003861003861003861	0.195536	821009	15723	7.549652509652509e-4	0.00310603861003861	0.821009	0.015723
ACVR1	0	0	0.796505	0	553189	0.00307530888030888	0.00307530888030888	0	0.553189
MLH1	3	0.011583011583011582	2.207605	619831	180078	0.008523571428571429	0.0030594401544401535	0.619831	0.180078
TOP2A	1	0.003861003861003861	0.210086	808997	17947	8.111428571428572e-4	0.003049861003861004	0.808997	0.017947
MSI2	1	0.003861003861003861	0.210349	808928	18154	8.121583011583012e-4	0.0030488455598455598	0.808928	0.018154
CYSLTR2	0	0	0.781825	0	545036	0.0030186293436293434	0.0030186293436293434	0	0.545036
BARD1	2	0.007722007722007722	2.777658	230800	527136	0.010724548262548263	0.003002540540540541	0.2308	0.527136
BBC3	1	0.003861003861003861	0.225374	796668	20603	8.701698841698842e-4	0.002990833976833977	0.796668	0.020603
SUZ12	1	0.003861003861003861	1.77045	167254	530775	0.006835714285714286	0.002974710424710425	0.167254	0.530775
HIST1H3B	2	0.007722007722007722	1.231306	651054	125783	0.00475407722007722	0.002967930501930502	0.651054	0.125783
CDKN1A	0	0	0.767717	0	538919	0.002964158301158301	0.002964158301158301	0	0.538919
XIAP	0	0	0.767182	0	538799	0.002962092664092664	0.002962092664092664	0	0.538799
FGF19	0	0	0.766351	0	538505	0.00295888416988417	0.00295888416988417	0	0.538505
JUN	0	0	0.765919	0	538275	0.0029572162162162163	0.0029572162162162163	0	0.538275
CTLA4	0	0	0.76587	0	537690	0.0029570270270270274	0.0029570270270270274	0	0.53769
PML	0	0	0.764521	0	537851	0.002951818532818533	0.002951818532818533	0	0.537851
BABAM1	0	0	0.750907	0	531725	0.0028992548262548263	0.0028992548262548263	0	0.531725
LYN	0	0	0.750872	0	531289	0.002899119691119691	0.002899119691119691	0	0.531289
SLC25A13	0	0	0.749767	0	530817	0.0028948532818532818	0.0028948532818532818	0	0.530817
TAF1	1	0.003861003861003861	0.254771	773607	26302	9.836718146718148e-4	0.0028773320463320465	0.773607	0.026302
EZH2	1	0.003861003861003861	1.742841	172029	522899	0.00672911583011583	0.002868111969111969	0.172029	0.522899
SMARCB1	1	0.003861003861003861	1.74248	171485	522492	0.006727722007722008	0.002866718146718147	0.171485	0.522492
KLF4	1	0.003861003861003861	1.740142	171891	521599	0.006718694980694981	0.0028576911196911197	0.171891	0.521599
PPARG	2	0.007722007722007722	1.261545	639339	132062	0.004870830115830116	0.0028511776061776063	0.639339	0.132062
H3F3C	0	0	0.736923	0	524061	0.002845262548262548	0.002845262548262548	0	0.524061
EWSR1	0	0	0.736598	0	524239	0.002844007722007722	0.002844007722007722	0	0.524239
DEPDC5	0	0	0.736434	0	524393	0.0028433745173745174	0.0028433745173745174	0	0.524393
BIRC3	0	0	0.736272	0	523906	0.0028427490347490347	0.0028427490347490347	0	0.523906
PTPRS	3	0.011583011583011582	2.268542	603223	192274	0.00875884942084942	0.002824162162162162	0.603223	0.192274
SOX17	1	0.003861003861003861	1.727456	174215	517556	0.006669714285714286	0.0028087104247104247	0.174215	0.517556
YES1	0	0	0.721814	0	517836	0.0027869266409266407	0.0027869266409266407	0	0.517836
BCL2	0	0	0.721508	0	517025	0.0027857451737451737	0.0027857451737451737	0	0.517025
E2F3	0	0	0.721075	0	516870	0.0027840733590733593	0.0027840733590733593	0	0.51687
EZH1	0	0	0.720889	0	517046	0.0027833552123552124	0.0027833552123552124	0	0.517046
FAT3	0	0	0.720647	0	516710	0.0027824208494208495	0.0027824208494208495	0	0.51671
ZNRF3	0	0	0.720094	0	516565	0.0027802857142857143	0.0027802857142857143	0	0.516565
DNMT3A	6	0.023166023166023165	6.712156	333616	508282	0.025915660231660233	0.002749637065637068	0.333616	0.508282
IDH2	2	0.007722007722007722	1.292196	628487	139512	0.004989173745173745	0.002732833976833977	0.628487	0.139512
TNFRSF14	0	0	0.70654	0	510172	0.0027279536679536676	0.0027279536679536676	0	0.510172
INHA	0	0	0.706297	0	510033	0.002727015444015444	0.002727015444015444	0	0.510033
BRD3	0	0	0.705915	0	509484	0.0027255405405405405	0.0027255405405405405	0	0.509484
PAX5	3	0.011583011583011582	2.297471	596024	198743	0.008870544401544401	0.002712467181467181	0.596024	0.198743
SESN3	1	0.003861003861003861	0.29997	739358	35822	0.0011581853281853282	0.002702818532818533	0.739358	0.035822
HIST1H3J	1	0.003861003861003861	0.301216	738054	35876	0.001162996138996139	0.0026980077220077224	0.738054	0.035876
RANBP2	1	0.003861003861003861	0.301273	738244	36090	0.0011632162162162163	0.002697787644787645	0.738244	0.03609
XRCC2	0	0	0.691057	0	502365	0.0026681737451737454	0.0026681737451737454	0	0.502365
CCND3	0	0	0.690706	0	502074	0.002666818532818533	0.002666818532818533	0	0.502074
HIST1H3C	0	0	0.689761	0	501433	0.002663169884169884	0.002663169884169884	0	0.501433
SBDS	1	0.003861003861003861	0.314726	728163	39010	0.0012151583011583012	0.0026458455598455596	0.728163	0.03901
CARM1	1	0.003861003861003861	0.315462	727405	38969	0.0012180000000000001	0.0026430038610038608	0.727405	0.038969
BRCC3	1	0.003861003861003861	0.330145	717019	42666	0.0012746911196911198	0.0025863127413127416	0.717019	0.042666
PPP4R2	1	0.003861003861003861	0.330482	716554	42467	0.001275992277992278	0.0025850115830115834	0.716554	0.042467
ENG	1	0.003861003861003861	0.330541	716519	42597	0.0012762200772200771	0.0025847837837837838	0.716519	0.042597
PIK3C3	1	0.003861003861003861	1.668792	184966	499759	0.0064432123552123554	0.0025822084942084943	0.184966	0.499759
AR	7	0.02702702702702703	6.334483	551803	301192	0.024457463320463318	0.0025695637065637107	0.551803	0.301192
PARP1	2	0.007722007722007722	1.337497	611957	150032	0.005164081081081081	0.002557926640926641	0.611957	0.150032
CYLD	2	0.007722007722007722	2.660179	252246	498304	0.01027096138996139	0.0025489536679536677	0.252246	0.498304
TLR4	1	0.003861003861003861	1.65181	188286	493912	0.006377644787644788	0.002516640926640927	0.188286	0.493912
STAT3	1	0.003861003861003861	1.651395	188288	493814	0.006376042471042471	0.0025150386100386097	0.188288	0.493814
CRTC1	0	0	0.646405	0	479183	0.0024957722007722008	0.0024957722007722008	0	0.479183
PGBD3	0	0	0.64609	0	479118	0.0024945559845559848	0.0024945559845559848	0	0.479118
UIMC1	0	0	0.645642	0	478895	0.0024928262548262552	0.0024928262548262552	0	0.478895
PIK3R3	0	0	0.645225	0	478377	0.0024912162162162165	0.0024912162162162165	0	0.478377
HIST1H3E	1	0.003861003861003861	0.360539	695353	50074	0.001392042471042471	0.00246896138996139	0.695353	0.050074
PPP2R1A	1	0.003861003861003861	1.633539	191988	487843	0.006307100386100386	0.0024460965250965253	0.191988	0.487843
CEBPA	2	0.007722007722007722	1.367733	601954	157108	0.005280822393822394	0.002441185328185328	0.601954	0.157108
NTHL1	0	0	0.632218	0	471674	0.0024409961389961388	0.0024409961389961388	0	0.471674
SDHD	0	0	0.630983	0	471127	0.002436227799227799	0.002436227799227799	0	0.471127
CIC	5	0.019305019305019305	4.369179	556032	273108	0.01686941698841699	0.002435602316602316	0.556032	0.273108
MYB	0	0	0.630584	0	470627	0.0024346872586872587	0.0024346872586872587	0	0.470627
FAN1	0	0	0.629759	0	470184	0.0024315019305019303	0.0024315019305019303	0	0.470184
SMC1A	0	0	0.629463	0	470832	0.002430359073359073	0.002430359073359073	0	0.470832
RHOT1	1	0.003861003861003861	0.375307	684778	53513	0.001449061776061776	0.002411942084942085	0.684778	0.053513
ARID2	8	0.03088803088803089	8.619682	364872	495300	0.03328062548262548	0.0023925945945945937	0.364872	0.4953
INSR	2	0.007722007722007722	1.381807	596579	160367	0.005335162162162162	0.00238684555984556	0.596579	0.160367
DDB2	0	0	0.617163	0	463559	0.002382868725868726	0.002382868725868726	0	0.463559
PNKP	0	0	0.615403	0	462002	0.0023760733590733594	0.0023760733590733594	0	0.462002
XRCC1	0	0	0.614268	0	462383	0.00237169111969112	0.00237169111969112	0	0.462383
PMS1	2	0.007722007722007722	2.611788	261349	486490	0.010084123552123552	0.00236211583011583	0.261349	0.48649
SS18	1	0.003861003861003861	0.390367	674284	57322	0.0015072084942084943	0.0023537953667953668	0.674284	0.057322
MAP3K13	2	0.007722007722007722	1.396629	591972	164151	0.005392389961389961	0.0023296177606177615	0.591972	0.164151
DDB1	0	0	0.599813	0	454234	0.002315880308880309	0.002315880308880309	0	0.454234
CRTC2	1	0.003861003861003861	0.404843	664630	61284	0.001563100386100386	0.002297903474903475	0.66463	0.061284
ID3	1	0.003861003861003861	0.40508	664563	61520	0.001564015444015444	0.002296988416988417	0.664563	0.06152
MBD4	1	0.003861003861003861	0.405158	664632	61581	0.0015643166023166025	0.0022966872586872586	0.664632	0.061581
MSI1	1	0.003861003861003861	0.406029	664091	61809	0.0015676795366795365	0.0022933243243243246	0.664091	0.061809
EPAS1	0	0	0.586146	0	446144	0.002263111969111969	0.002263111969111969	0	0.446144
CADM2	0	0	0.585942	0	446329	0.0022623243243243244	0.0022623243243243244	0	0.446329
TAP1	0	0	0.584695	0	444763	0.002257509652509652	0.002257509652509652	0	0.444763
IKZF1	4	0.015444015444015444	4.581824	324430	484671	0.017690440154440153	0.002246424710424709	0.32443	0.484671
XRCC4	1	0.003861003861003861	0.419665	654918	65549	0.0016203281853281854	0.0022406756756756757	0.654918	0.065549
GREM1	1	0.003861003861003861	0.420088	654861	65670	0.0016219613899613901	0.0022390424710424708	0.654861	0.06567
HIST1H3D	0	0	0.571326	0	437718	0.0022058918918918917	0.0022058918918918917	0	0.437718
NUTM1	0	0	0.571244	0	438389	0.0022055752895752895	0.0022055752895752895	0	0.438389
SMARCD1	0	0	0.57048	0	437161	0.0022026254826254827	0.0022026254826254827	0	0.437161
POLH	0	0	0.570452	0	437122	0.0022025173745173743	0.0022025173745173743	0	0.437122
MCM8	0	0	0.570298	0	437281	0.00220192277992278	0.00220192277992278	0	0.437281
RRAS	1	0.003861003861003861	0.436479	644043	70591	0.0016852471042471042	0.002175756756756757	0.644043	0.070591
TET1	6	0.023166023166023165	5.438953	537661	302690	0.020999818532818532	0.0021662046332046325	0.53766099999999994	0.30269
NAV3	0	0	0.556673	0	429566	0.002149316602316602	0.002149316602316602	0	0.429566
PRPF40B	0	0	0.556576	0	429086	0.0021489420849420847	0.0021489420849420847	0	0.429086
RSPO2	0	0	0.5558	0	429328	0.002145945945945946	0.002145945945945946	0	0.429328
GRM3	0	0	0.555345	0	428778	0.002144189189189189	0.002144189189189189	0	0.428778
CTNNA1	0	0	0.555237	0	429110	0.002143772200772201	0.002143772200772201	0	0.42911
PRKCI	1	0.003861003861003861	1.547267	209805	459938	0.0059740038610038605	0.0021129999999999994	0.209805	0.459938
IGF1	0	0	0.541052	0	420309	0.002089003861003861	0.002089003861003861	0	0.420309
PRAME	0	0	0.540793	0	420278	0.002088003861003861	0.002088003861003861	0	0.420278
TMEM127	0	0	0.540752	0	420423	0.0020878455598455597	0.0020878455598455597	0	0.420423
NKX3-1	0	0	0.540436	0	420593	0.002086625482625483	0.002086625482625483	0	0.420593
SMYD3	0	0	0.540383	0	420204	0.002086420849420849	0.002086420849420849	0	0.420204
WRN	3	0.011583011583011582	2.460113	552572	232808	0.009498505791505792	0.00208450579150579	0.552572	0.232808
KNSTRN	1	0.003861003861003861	0.465096	625491	78422	0.0017957374517374519	0.0020652664092664095	0.625491	0.078422
SH2D1A	0	0	0.526645	0	412077	0.0020333783783783783	0.0020333783783783783	0	0.412077
PIM1	0	0	0.526059	0	411717	0.0020311158301158302	0.0020311158301158302	0	0.411717
RAD51B	0	0	0.525597	0	411408	0.0020293320463320463	0.0020293320463320463	0	0.411408
SHOC2	0	0	0.525192	0	411484	0.00202776833976834	0.00202776833976834	0	0.411484
HLA-B	0	0	0.524974	0	410939	0.0020269266409266413	0.0020269266409266413	0	0.410939
FBXW7	5	0.019305019305019305	4.475583	534649	291884	0.017280243243243246	0.002024776061776059	0.534649	0.291884
TP53BP1	2	0.007722007722007722	2.524128	278380	464001	0.009745667953667955	0.0020236602316602327	0.27838	0.464001
CRKL	1	0.003861003861003861	0.480475	615966	82996	0.00185511583011583	0.002005888030888031	0.615966	0.082996
MYC	1	0.003861003861003861	1.515496	216017	448948	0.005851335907335907	0.001990332046332046	0.216017	0.448948
PHF6	0	0	0.51172	0	403001	0.0019757528957528954	0.0019757528957528954	0	0.403001
FAM175A	0	0	0.511631	0	402728	0.001975409266409266	0.001975409266409266	0	0.402728
RPA1	0	0	0.511357	0	402929	0.0019743513513513513	0.0019743513513513513	0	0.402929
SDHC	0	0	0.511212	0	402819	0.001973791505791506	0.001973791505791506	0	0.402819
WAS	0	0	0.51079	0	402996	0.001972162162162162	0.001972162162162162	0	0.402996
DKC1	1	0.003861003861003861	0.495834	606478	87591	0.0019144169884169884	0.0019465868725868727	0.606478	0.087591
GALNT12	1	0.003861003861003861	0.496838	606279	88225	0.0019182934362934362	0.0019427104247104249	0.606279	0.088225
AXIN1	1	0.003861003861003861	1.502482	219383	444981	0.005801088803088803	0.001940084942084942	0.219383	0.444981
GATA6	1	0.003861003861003861	1.501681	219660	444126	0.005797996138996139	0.0019369922779922779	0.21966	0.444126
CD274	0	0	0.495456	0	393450	0.0019129575289575289	0.0019129575289575289	0	0.39345
RELA	0	0	0.495358	0	393226	0.0019125791505791507	0.0019125791505791507	0	0.393226
VEGFA	0	0	0.495152	0	393179	0.0019117837837837838	0.0019117837837837838	0	0.393179
KEL	0	0	0.49479	0	392795	0.0019103861003861005	0.0019103861003861005	0	0.392795
CBFB	1	0.003861003861003861	0.51074	596940	91652	0.001971969111969112	0.001889034749034749	0.59694	0.091652
PNRC1	1	0.003861003861003861	0.510777	597636	92516	0.0019721119691119694	0.0018888918918918917	0.597636	0.092516
NTRK2	3	0.011583011583011582	3.48469	320258	461089	0.013454401544401544	0.0018713899613899618	0.320258	0.461089
CD276	0	0	0.481594	0	384779	0.0018594362934362936	0.0018594362934362936	0	0.384779
GPR124	0	0	0.481547	0	384916	0.0018592548262548263	0.0018592548262548263	0	0.384916
CDKN2B	0	0	0.480635	0	384398	0.0018557335907335906	0.0018557335907335906	0	0.384398
SYNE1	0	0	0.480413	0	384183	0.0018548764478764478	0.0018548764478764478	0	0.384183
SERPINA1	0	0	0.480224	0	383997	0.0018541467181467182	0.0018541467181467182	0	0.383997
SLIT2	0	0	0.48004	0	383957	0.0018534362934362935	0.0018534362934362935	0	0.383957
BCL2L1	0	0	0.480033	0	383830	0.0018534092664092663	0.0018534092664092663	0	0.38383
MAPKAP1	0	0	0.479482	0	383640	0.0018512818532818534	0.0018512818532818534	0	0.38364
RAC1	1	0.003861003861003861	0.526527	587764	96988	0.00203292277992278	0.0018280810810810811	0.587764	0.096988
TAL1	1	0.003861003861003861	0.526812	588216	97336	0.002034023166023166	0.0018269806949806951	0.588216	0.097336
SMAD2	2	0.007722007722007722	1.533539	544800	198019	0.005921	0.0018010077220077221	0.5448	0.198019
TLX3	0	0	0.466407	0	375573	0.001800799227799228	0.001800799227799228	0	0.375573
TSC1	3	0.011583011583011582	3.466328	323370	457182	0.01338350579150579	0.0018004942084942077	0.32337	0.457182
BRE	0	0	0.466084	0	375047	0.0017995521235521234	0.0017995521235521234	0	0.375047
RINT1	0	0	0.466076	0	374993	0.0017995212355212354	0.0017995212355212354	0	0.374993
FAM58A	0	0	0.465129	0	374904	0.001795864864864865	0.001795864864864865	0	0.374904
HIST1H3G	1	0.003861003861003861	0.539646	580173	101153	0.0020835752895752894	0.0017774285714285717	0.580173	0.101153
ERF	1	0.003861003861003861	0.540456	579729	101546	0.002086702702702703	0.001774301158301158	0.579729	0.101546
DOT1L	3	0.011583011583011582	3.455656	325437	455268	0.013342301158301158	0.0017592895752895753	0.325437	0.455268
FOXA1	2	0.007722007722007722	1.547176	540727	202194	0.00597365250965251	0.0017483552123552125	0.540727	0.202194
TMPRSS2	2	0.007722007722007722	1.547922	539940	202009	0.0059765328185328185	0.0017454749034749037	0.53994	0.202009
RPS6KB2	0	0	0.451116	0	365653	0.0017417606177606178	0.0017417606177606178	0	0.365653
HIST1H2BD	0	0	0.450545	0	365135	0.0017395559845559845	0.0017395559845559845	0	0.365135
RECQL4	5	0.019305019305019305	4.550286	521024	304331	0.017568671814671814	0.001736347490347491	0.521024	0.304331
WWTR1	0	0	0.449597	0	364298	0.001735895752895753	0.001735895752895753	0	0.364298
CASP8	1	0.003861003861003861	1.444045	232463	424566	0.005575463320463321	0.0017144594594594598	0.232463	0.424566
RXRA	0	0	0.436555	0	356179	0.0016855405405405406	0.0016855405405405406	0	0.356179
TAP2	0	0	0.436018	0	355611	0.0016834671814671815	0.0016834671814671815	0	0.355611
HIST1H3H	0	0	0.435638	0	355655	0.0016820000000000001	0.0016820000000000001	0	0.355655
RBL2	0	0	0.435617	0	355325	0.0016819189189189187	0.0016819189189189187	0	0.355325
SESN2	0	0	0.43537	0	355622	0.001680965250965251	0.001680965250965251	0	0.355622
STK40	0	0	0.435313	0	355372	0.0016807451737451738	0.0016807451737451738	0	0.355372
NFKBIE	0	0	0.435188	0	355074	0.0016802625482625483	0.0016802625482625483	0	0.355074
DUSP4	0	0	0.434396	0	354488	0.0016772046332046333	0.0016772046332046333	0	0.354488
MTA1	1	0.003861003861003861	0.570442	562554	111259	0.0022024787644787645	0.0016585250965250966	0.562554	0.111259
RECQL	1	0.003861003861003861	0.57091	562228	111233	0.002204285714285714	0.001656718146718147	0.562228	0.111233
RHOA	1	0.003861003861003861	0.57113	562171	111485	0.0022051351351351353	0.0016558687258687258	0.562171	0.111485
MYOD1	1	0.003861003861003861	1.428286	236365	419647	0.00551461776061776	0.001653613899613899	0.236365	0.419647
MUS81	1	0.003861003861003861	0.572132	561476	111241	0.002209003861003861	0.0016520000000000003	0.561476	0.111241
KDM6A	4	0.015444015444015444	3.577307	517674	287933	0.013811996138996138	0.0016320193050193069	0.517674	0.287933
MDM2	2	0.007722007722007722	1.578299	529719	210201	0.006093818532818532	0.0016281891891891899	0.529719	0.210201
CDKN1C	0	0	0.421018	0	345970	0.0016255521235521236	0.0016255521235521236	0	0.34597
HIST3H3	0	0	0.421	0	346003	0.0016254826254826255	0.0016254826254826255	0	0.346003
TCF7L1	0	0	0.420984	0	345821	0.0016254208494208494	0.0016254208494208494	0	0.345821
DCLRE1C	0	0	0.420724	0	345807	0.0016244169884169883	0.0016244169884169883	0	0.345807
ZNF703	0	0	0.420567	0	345465	0.001623810810810811	0.001623810810810811	0	0.345465
RAD52	1	0.003861003861003861	0.585308	554060	115804	0.0022598764478764482	0.0016011274131274129	0.55406	0.115804
GBA	1	0.003861003861003861	0.585706	554274	116280	0.0022614131274131272	0.0015995907335907339	0.554274	0.11628
PTK2	0	0	0.405464	0	335481	0.0015654980694980694	0.0015654980694980694	0	0.335481
TDG	0	0	0.405349	0	335631	0.0015650540540540542	0.0015650540540540542	0	0.335631
STAG1	1	0.003861003861003861	0.600335	545518	120691	0.0023178957528957526	0.0015431081081081085	0.545518	0.120691
RAD54L	1	0.003861003861003861	0.600473	545796	120928	0.0023184285714285715	0.0015425752895752896	0.545796	0.120928
GEN1	1	0.003861003861003861	0.601316	545255	121396	0.0023216833976833977	0.0015393204633204634	0.545255	0.121396
ZFHX3	6	0.023166023166023165	5.605361	508803	329560	0.021642320463320465	0.0015237027027026999	0.508803	0.32956
INPP4A	1	0.003861003861003861	1.394318	244131	407431	0.005383467181467181	0.0015224633204633199	0.244131	0.407431
SPTA1	2	0.007722007722007722	1.607249	520407	217706	0.006205594594594594	0.001516413127413128	0.520407	0.217706
NT5C2	0	0	0.391219	0	326085	0.0015104980694980695	0.0015104980694980695	0	0.326085
RSPO3	0	0	0.391054	0	325959	0.001509861003861004	0.001509861003861004	0	0.325959
EGLN1	0	0	0.391022	0	325922	0.0015097374517374516	0.0015097374517374516	0	0.325922
STK19	0	0	0.389023	0	324448	0.001502019305019305	0.001502019305019305	0	0.324448
ERCC3	3	0.011583011583011582	2.612757	513685	265484	0.010087864864864866	0.0014951467181467167	0.513685	0.265484
MEN1	2	0.007722007722007722	2.3852	307846	427492	0.00920926640926641	0.0014872586872586874	0.307846	0.427492
POLD1	3	0.011583011583011582	3.377795	340420	438090	0.013041679536679536	0.001458667953667954	0.34042	0.43809
BLM	3	0.011583011583011582	3.377636	340026	437238	0.013041065637065637	0.001458054054054055	0.340026	0.437238
QKI	0	0	0.375387	0	315267	0.0014493706563706566	0.0014493706563706566	0	0.315267
H3F3B	0	0	0.375092	0	315098	0.00144823166023166	0.00144823166023166	0	0.315098
BCL2L11	0	0	0.375088	0	314999	0.0014482162162162162	0.0014482162162162162	0	0.314999
PTPRB	0	0	0.374713	0	314762	0.0014467683397683397	0.0014467683397683397	0	0.314762
FKBP9	0	0	0.374459	0	314790	0.0014457876447876447	0.0014457876447876447	0	0.31479
SDHAF2	0	0	0.374346	0	314498	0.0014453513513513513	0.0014453513513513513	0	0.314498
IFNGR1	1	0.003861003861003861	0.632828	527669	131413	0.002443351351351351	0.00141765250965251	0.527669	0.131413
SLX4	3	0.011583011583011582	3.365073	342714	434685	0.012992559845559847	0.0014095482625482644	0.342714	0.434685
MT-ND5	0	0	0.361109	0	305675	0.0013942432432432433	0.0013942432432432433	0	0.305675
CENPA	0	0	0.360883	0	304943	0.0013933706563706565	0.0013933706563706565	0	0.304943
HIST1H3I	0	0	0.360741	0	304993	0.0013928223938223937	0.0013928223938223937	0	0.304993
HNF1A	3	0.011583011583011582	2.643748	505681	272477	0.010207521235521235	0.0013754903474903473	0.505681	0.272477
CSF1R	3	0.011583011583011582	3.351016	345884	431892	0.012938285714285715	0.0013552741312741323	0.345884	0.431892
KLF2	0	0	0.346433	0	294769	0.0013375791505791505	0.0013375791505791505	0	0.294769
VTCN1	0	0	0.34576	0	294167	0.001334980694980695	0.001334980694980695	0	0.294167
SF1	0	0	0.345556	0	294128	0.00133419305019305	0.00133419305019305	0	0.294128
MAF	0	0	0.345459	0	293985	0.0013338185328185329	0.0013338185328185329	0	0.293985
CD79A	0	0	0.345128	0	293829	0.0013325405405405406	0.0013325405405405406	0	0.293829
GABRA6	0	0	0.344372	0	293051	0.0013296216216216216	0.0013296216216216216	0	0.293051
NF2	3	0.011583011583011582	2.657492	501885	275088	0.010260586872586873	0.0013224247104247095	0.501885	0.275088
MALT1	1	0.003861003861003861	0.660024	513443	140702	0.0025483552123552124	0.0013126486486486487	0.513443	0.140702
COL7A1	3	0.011583011583011582	3.333912	349324	427927	0.012872247104247106	0.0012892355212355232	0.349324	0.427927
RHEB	0	0	0.331099	0	284061	0.0012783745173745172	0.0012783745173745172	0	0.284061
DNAJB1	0	0	0.33086	0	283791	0.0012774517374517375	0.0012774517374517375	0	0.283791
C11orf30	0	0	0.330562	0	283364	0.0012763011583011583	0.0012763011583011583	0	0.283364
RRAS2	0	0	0.330465	0	283251	0.001275926640926641	0.001275926640926641	0	0.283251
GPS2	0	0	0.330399	0	283525	0.0012756718146718147	0.0012756718146718147	0	0.283525
RRAGC	0	0	0.330148	0	282917	0.0012747027027027026	0.0012747027027027026	0	0.282917
IGF2R	0	0	0.330137	0	283239	0.0012746602316602317	0.0012746602316602317	0	0.283239
PPP6C	0	0	0.329831	0	283037	0.0012734787644787643	0.0012734787644787643	0	0.283037
SLITRK6	1	0.003861003861003861	0.676236	505664	146545	0.002610949806949807	0.0012500540540540542	0.505664	0.146545
XPC	1	0.003861003861003861	1.323302	262712	382294	0.005109274131274131	0.0012482702702702698	0.262712	0.382294
FGFR4	3	0.011583011583011582	3.319821	351775	425337	0.0128178416988417	0.0012348301158301173	0.351775	0.425337
HMBS	0	0	0.315936	0	272691	0.0012198301158301158	0.0012198301158301158	0	0.272691
ROBO1	0	0	0.315638	0	272558	0.0012186795366795366	0.0012186795366795366	0	0.272558
SQSTM1	0	0	0.315373	0	272487	0.0012176563706563707	0.0012176563706563707	0	0.272487
LZTR1	0	0	0.315331	0	272053	0.0012174942084942084	0.0012174942084942084	0	0.272053
ICOSLG	0	0	0.315184	0	272179	0.001216926640926641	0.001216926640926641	0	0.272179
ELANE	0	0	0.31508	0	272233	0.0012165250965250967	0.0012165250965250967	0	0.272233
MAPK3	0	0	0.314978	0	272275	0.001216131274131274	0.001216131274131274	0	0.272275
PRKCZ	0	0	0.314829	0	271742	0.0012155559845559846	0.0012155559845559846	0	0.271742
USP6	0	0	0.314569	0	271776	0.0012145521235521234	0.0012145521235521234	0	0.271776
SNCAIP	0	0	0.314449	0	271767	0.001214088803088803	0.001214088803088803	0	0.271767
EED	1	0.003861003861003861	0.689564	499071	151365	0.0026624092664092663	0.0011985945945945948	0.499071	0.151365
STAT5A	1	0.003861003861003861	0.691633	497324	151679	0.0026703976833976836	0.0011906061776061775	0.497324	0.151679
PRDM14	1	0.003861003861003861	1.308082	266845	377185	0.005050509652509652	0.001189505791505791	0.266845	0.377185
RAD51C	1	0.003861003861003861	1.307062	266971	376639	0.005046571428571428	0.001185567567567567	0.266971	0.376639
TRAF7	2	0.007722007722007722	1.696646	491891	241296	0.0065507567567567575	0.0011712509652509646	0.491891	0.241296
OGG1	0	0	0.30088	0	261390	0.0011616988416988416	0.0011616988416988416	0	0.26139
H3F3A	0	0	0.300507	0	261161	0.0011602586872586874	0.0011602586872586874	0	0.261161
NEIL1	0	0	0.300312	0	261329	0.0011595057915057916	0.0011595057915057916	0	0.261329
DMD	2	0.007722007722007722	2.300259	326715	405485	0.00888130888030888	0.0011593011583011584	0.326715	0.405485
HIST1H3F	0	0	0.300231	0	261019	0.0011591930501930502	0.0011591930501930502	0	0.261019
MTAP	0	0	0.300085	0	261158	0.0011586293436293435	0.0011586293436293435	0	0.261158
PAK3	0	0	0.300065	0	261004	0.0011585521235521236	0.0011585521235521236	0	0.261004
DCC	0	0	0.300063	0	261148	0.0011585444015444017	0.0011585444015444017	0	0.261148
MAGI2	0	0	0.300039	0	261128	0.0011584517374517375	0.0011584517374517375	0	0.261128
TSHR	3	0.011583011583011582	3.292791	357230	418895	0.012713478764478764	0.0011304671814671811	0.35723	0.418895
BCL11B	2	0.007722007722007722	1.710907	486916	244577	0.006605818532818533	0.0011161891891891896	0.486916	0.244577
LATS2	2	0.007722007722007722	1.712046	486877	244756	0.006610216216216216	0.001111791505791506	0.486877	0.244756
SESN1	0	0	0.286487	0	250938	0.001106127413127413	0.001106127413127413	0	0.250938
NIPBL	0	0	0.285716	0	250156	0.0011031505791505793	0.0011031505791505793	0	0.250156
XRCC6	0	0	0.285495	0	250049	0.0011022972972972974	0.0011022972972972974	0	0.250049
MAFB	0	0	0.285472	0	249786	0.0011022084942084941	0.0011022084942084941	0	0.249786
FGF6	0	0	0.285388	0	249988	0.0011018841698841697	0.0011018841698841697	0	0.249988
MAP2K4	2	0.007722007722007722	1.714617	486279	245685	0.006620142857142857	0.0011018648648648648	0.486279	0.245685
FAH	0	0	0.285374	0	250154	0.001101830115830116	0.001101830115830116	0	0.250154
RYBP	0	0	0.285275	0	249984	0.0011014478764478765	0.0011014478764478765	0	0.249984
PCM1	0	0	0.284774	0	249602	0.0010995135135135137	0.0010995135135135137	0	0.249602
DNMT3B	1	0.003861003861003861	1.2799	274536	367622	0.004941698841698842	0.001080694980694981	0.274536	0.367622
PVRL4	1	0.003861003861003861	0.721448	482549	161820	0.0027855135135135133	0.0010754903474903478	0.482549	0.16182
SUFU	1	0.003861003861003861	1.275591	275590	365551	0.004925061776061776	0.001064057915057915	0.27559	0.365551
NRAS	3	0.011583011583011582	3.274873	360632	415164	0.012644297297297297	0.0010612857142857143	0.360632	0.415164
FGFR1	3	0.011583011583011582	3.272654	361428	415082	0.01263572972972973	0.0010527181467181474	0.361428	0.415082
MYH9	0	0	0.270891	0	239018	0.0010459111969111968	0.0010459111969111968	0	0.239018
XPA	0	0	0.270483	0	238536	0.0010443359073359073	0.0010443359073359073	0	0.238536
IL10	0	0	0.270203	0	238472	0.0010432548262548265	0.0010432548262548265	0	0.238472
KCNIP1	0	0	0.270099	0	238390	0.0010428532818532819	0.0010428532818532819	0	0.23839
HFE	0	0	0.269781	0	237959	0.0010416254826254826	0.0010416254826254826	0	0.237959
NFKBIA	1	0.003861003861003861	1.262191	279769	360352	0.004873324324324324	0.0010123204633204633	0.279769	0.360352
PDCD1	1	0.003861003861003861	1.261256	280152	360195	0.004869714285714285	0.0010087104247104243	0.280152	0.360195
ARHGEF12	1	0.003861003861003861	1.260962	279934	360034	0.00486857915057915	0.0010075752895752892	0.279934	0.360034
EIF4E	0	0	0.255793	0	227475	9.876177606177605e-4	9.876177606177605e-4	0	0.227475
DMC1	0	0	0.255029	0	226626	9.846679536679537e-4	9.846679536679537e-4	0	0.226626
EGFL7	0	0	0.254544	0	226334	9.827953667953667e-4	9.827953667953667e-4	0	0.226334
ERBB3	4	0.015444015444015444	3.756675	480181	323018	0.014504536679536679	9.394787644787655e-4	0.480181	0.323018
RAC2	0	0	0.240988	0	215849	9.304555984555985e-4	9.304555984555985e-4	0	0.215849
SMARCE1	0	0	0.240797	0	215283	9.297181467181468e-4	9.297181467181468e-4	0	0.215283
ABL2	0	0	0.240661	0	215257	9.291930501930503e-4	9.291930501930503e-4	0	0.215257
GSTM5	0	0	0.240449	0	215286	9.283745173745174e-4	9.283745173745174e-4	0	0.215286
LMO2	0	0	0.24007	0	214859	9.26911196911197e-4	9.26911196911197e-4	0	0.214859
CHD5	0	0	0.240054	0	215043	9.268494208494208e-4	9.268494208494208e-4	0	0.215043
DCUN1D1	0	0	0.239932	0	214903	9.263783783783784e-4	9.263783783783784e-4	0	0.214903
POLB	0	0	0.239919	0	214619	9.263281853281853e-4	9.263281853281853e-4	0	0.214619
CUL3	2	0.007722007722007722	2.238377	341558	388090	0.008642382239382239	9.203745173745163e-4	0.341558	0.38809
RNF43	2	0.007722007722007722	2.237641	341912	388184	0.00863954054054054	9.175328185328183e-4	0.341912	0.388184
HLA-A	1	0.003861003861003861	0.767423	460671	178565	0.002963023166023166	8.97980694980695e-4	0.460671	0.178565
PRF1	1	0.003861003861003861	1.231798	287911	349933	0.004755976833976834	8.94972972972973e-4	0.287911	0.349933
VHL	1	0.003861003861003861	1.230493	288249	349190	0.004750938223938224	8.899343629343633e-4	0.288249	0.34919
IRS2	3	0.011583011583011582	3.229151	370177	404768	0.012467764478764479	8.847528957528963e-4	0.370177	0.404768
POT1	2	0.007722007722007722	1.773254	468882	261439	0.006846540540540541	8.754671814671811e-4	0.468882	0.261439
PDPK1	0	0	0.225409	0	203120	8.703050193050193e-4	8.703050193050193e-4	0	0.20312
DDR1	0	0	0.225323	0	203485	8.699729729729729e-4	8.699729729729729e-4	0	0.203485
CHD4	0	0	0.225309	0	203108	8.699189189189189e-4	8.699189189189189e-4	0	0.203108
XRCC5	0	0	0.225007	0	202965	8.687528957528958e-4	8.687528957528958e-4	0	0.202965
BCL10	0	0	0.224805	0	202817	8.67972972972973e-4	8.67972972972973e-4	0	0.202817
RIF1	2	0.007722007722007722	2.22134	345994	383510	0.008576602316602316	8.545945945945942e-4	0.345994	0.38351
GSK3B	1	0.003861003861003861	0.781789	454530	183857	0.0030184903474903472	8.425135135135139e-4	0.45453	0.183857
IRF4	1	0.003861003861003861	1.217667	292335	344626	0.004701416988416989	8.404131274131277e-4	0.292335	0.344626
PSMD13	0	0	0.21027	0	190886	8.118532818532819e-4	8.118532818532819e-4	0	0.190886
KLLN	0	0	0.210179	0	191006	8.115019305019306e-4	8.115019305019306e-4	0	0.191006
MAML2	0	0	0.209793	0	190438	8.10011583011583e-4	8.10011583011583e-4	0	0.190438
TYK2	0	0	0.209758	0	190497	8.098764478764479e-4	8.098764478764479e-4	0	0.190497
EPHB4	0	0	0.209369	0	190254	8.083745173745174e-4	8.083745173745174e-4	0	0.190254
RFWD2	2	0.007722007722007722	2.208274	348853	380048	0.00852615444015444	8.041467181467178e-4	0.348853	0.380048
FOXO1	1	0.003861003861003861	0.795313	448214	188972	0.003070706563706564	7.902972972972972e-4	0.448214	0.188972
PDCD1LG2	1	0.003861003861003861	0.797616	447265	189874	0.0030795984555984555	7.814054054054056e-4	0.447265	0.189874
SMC3	1	0.003861003861003861	1.202011	296565	338808	0.004640969111969112	7.799652509652508e-4	0.296565	0.338808
MAX	2	0.007722007722007722	1.802814	459412	269120	0.006960671814671814	7.613359073359079e-4	0.459412	0.26912
ACVR1B	0	0	0.195656	0	179026	7.554285714285714e-4	7.554285714285714e-4	0	0.179026
KLHL6	0	0	0.195456	0	178758	7.546563706563706e-4	7.546563706563706e-4	0	0.178758
TSHZ3	0	0	0.195234	0	178742	7.537992277992278e-4	7.537992277992278e-4	0	0.178742
STAT4	0	0	0.195087	0	178518	7.532316602316603e-4	7.532316602316603e-4	0	0.178518
CHD2	0	0	0.195041	0	178291	7.530540540540541e-4	7.530540540540541e-4	0	0.178291
CD22	0	0	0.195017	0	178413	7.529613899613899e-4	7.529613899613899e-4	0	0.178413
CDK1	0	0	0.19494	0	178534	7.526640926640927e-4	7.526640926640927e-4	0	0.178534
RHOH	0	0	0.194895	0	178277	7.524903474903476e-4	7.524903474903476e-4	0	0.178277
SETD8	0	0	0.194817	0	178177	7.521891891891892e-4	7.521891891891892e-4	0	0.178177
NCOA2	0	0	0.194712	0	178380	7.517837837837838e-4	7.517837837837838e-4	0	0.17838
USP8	1	0.003861003861003861	0.810431	441471	194447	0.00312907722007722	7.319266409266411e-4	0.441471	0.194447
FAS	1	0.003861003861003861	0.810894	441199	194695	0.0031308648648648648	7.301389961389963e-4	0.441199	0.194695
PTK2B	1	0.003861003861003861	0.811311	441316	194805	0.0031324749034749035	7.285289575289576e-4	0.441316	0.194805
TOPBP1	1	0.003861003861003861	1.188359	301164	333930	0.004588258687258687	7.272548262548259e-4	0.301164	0.33393
MYCL	1	0.003861003861003861	1.187166	300969	333151	0.004583652509652509	7.22648648648648e-4	0.300969	0.333151
FAM46C	1	0.003861003861003861	1.185818	302138	333289	0.004578447876447876	7.174440154440152e-4	0.302138	0.333289
RARA	2	0.007722007722007722	1.818258	454717	273344	0.007020301158301158	7.017065637065639e-4	0.454717	0.273344
COL2A1	0	0	0.181083	0	166810	6.991621621621621e-4	6.991621621621621e-4	0	0.16681000000000001
FRS2	0	0	0.180671	0	166622	6.975714285714286e-4	6.975714285714286e-4	0	0.166622
FGF23	0	0	0.180286	0	166196	6.960849420849421e-4	6.960849420849421e-4	0	0.166196
RAB35	0	0	0.180254	0	166069	6.959613899613899e-4	6.959613899613899e-4	0	0.166069
HSD3B1	0	0	0.180211	0	166165	6.957953667953668e-4	6.957953667953668e-4	0	0.166165
FGF14	0	0	0.180209	0	166079	6.957876447876448e-4	6.957876447876448e-4	0	0.166079
HDAC4	0	0	0.180112	0	165989	6.954131274131274e-4	6.954131274131274e-4	0	0.165989
RNF8	0	0	0.180092	0	166007	6.953359073359073e-4	6.953359073359073e-4	0	0.166007
PTCH2	0	0	0.179951	0	165773	6.947915057915058e-4	6.947915057915058e-4	0	0.165773
PRDM1	2	0.007722007722007722	2.17987	356233	372388	0.008416486486486487	6.944787644787651e-4	0.356233	0.372388
NPRL3	0	0	0.179287	0	165326	6.922277992277992e-4	6.922277992277992e-4	0	0.165326
FANCB	1	0.003861003861003861	0.826074	434273	200219	0.0031894749034749033	6.715289575289578e-4	0.434273	0.200219
TRIM37	1	0.003861003861003861	0.826878	433730	199967	0.003192579150579151	6.684247104247103e-4	0.43373	0.199967
SPEN	4	0.015444015444015444	3.832592	464735	337870	0.014797652509652509	6.463629343629353e-4	0.464735	0.33787
PTPRK	0	0	0.165619	0	153715	6.394555984555984e-4	6.394555984555984e-4	0	0.153715
PTPRO	0	0	0.165383	0	153542	6.385444015444016e-4	6.385444015444016e-4	0	0.153542
TAL2	0	0	0.165289	0	153434	6.381814671814672e-4	6.381814671814672e-4	0	0.153434
ID4	0	0	0.165212	0	153395	6.378841698841699e-4	6.378841698841699e-4	0	0.153395
HSP90AA1	0	0	0.165091	0	153085	6.374169884169884e-4	6.374169884169884e-4	0	0.153085
NCKAP5	0	0	0.16481	0	153281	6.363320463320464e-4	6.363320463320464e-4	0	0.153281
PLCB4	0	0	0.164694	0	153077	6.3588416988417e-4	6.3588416988417e-4	0	0.153077
SOX10	0	0	0.164516	0	152625	6.351969111969112e-4	6.351969111969112e-4	0	0.152625
HELQ	1	0.003861003861003861	0.84179	427571	205746	0.00325015444015444	6.10849420849421e-4	0.427571	0.205746
MYD88	1	0.003861003861003861	1.1562	311073	321946	0.004464092664092664	6.030888030888028e-4	0.311073	0.321946
C1orf86	0	0	0.150536	0	140875	5.812200772200773e-4	5.812200772200773e-4	0	0.140875
CDC42	0	0	0.15048	0	140744	5.810038610038611e-4	5.810038610038611e-4	0	0.140744
COL1A1	0	0	0.150436	0	140618	5.808339768339768e-4	5.808339768339768e-4	0	0.140618
IKZF3	0	0	0.150322	0	140514	5.803938223938224e-4	5.803938223938224e-4	0	0.140514
DDX3X	0	0	0.15032	0	140630	5.803861003861004e-4	5.803861003861004e-4	0	0.14063
HIF1A	0	0	0.150147	0	140462	5.797181467181468e-4	5.797181467181468e-4	0	0.140462
BRINP3	0	0	0.150037	0	140186	5.792934362934363e-4	5.792934362934363e-4	0	0.140186
MN1	0	0	0.149774	0	140049	5.782779922779923e-4	5.782779922779923e-4	0	0.140049
UBE2T	0	0	0.149665	0	140004	5.778571428571429e-4	5.778571428571429e-4	0	0.140004
SDHB	1	0.003861003861003861	0.855941	421440	211092	0.0033047915057915055	5.562123552123556e-4	0.42144	0.211092
CCND1	1	0.003861003861003861	0.85604	421459	210946	0.0033051737451737454	5.558301158301157e-4	0.421459	0.210946
IL7R	4	0.015444015444015444	3.857856	459086	343178	0.01489519691119691	5.488185328185336e-4	0.459086	0.343178
ITK	1	0.003861003861003861	1.140864	315941	316295	0.004404880308880309	5.438764478764482e-4	0.315941	0.316295
ZNF217	2	0.007722007722007722	1.863482	441958	286096	0.0071949111969111974	5.270965250965248e-4	0.441958	0.286096
GNB2L1	0	0	0.136312	0	128485	5.263011583011583e-4	5.263011583011583e-4	0	0.128485
JAZF1	0	0	0.135643	0	127608	5.237181467181468e-4	5.237181467181468e-4	0	0.127608
PTP4A1	0	0	0.135166	0	127316	5.21876447876448e-4	5.21876447876448e-4	0	0.127316
ZMYM3	0	0	0.135083	0	127136	5.215559845559846e-4	5.215559845559846e-4	0	0.127136
C19orf40	0	0	0.134969	0	127163	5.211158301158302e-4	5.211158301158302e-4	0	0.127163
PTPN11	2	0.007722007722007722	2.133275	367984	359739	0.008236583011583011	5.145752895752888e-4	0.367984	0.359739
ZRSR2	1	0.003861003861003861	1.125477	321141	311095	0.004345471042471042	4.8446718146718127e-4	0.321141	0.311095
HIST1H1C	1	0.003861003861003861	1.125352	321181	311017	0.004344988416988417	4.8398455598455594e-4	0.321181	0.311017
CCNE1	2	0.007722007722007722	1.875818	437763	289182	0.007242540540540541	4.794671814671815e-4	0.437763	0.289182
TSHZ2	0	0	0.120563	0	114383	4.654942084942085e-4	4.654942084942085e-4	0	0.114383
INSIG1	0	0	0.120505	0	114468	4.652702702702703e-4	4.652702702702703e-4	0	0.114468
CHD1	0	0	0.120444	0	114292	4.65034749034749e-4	4.65034749034749e-4	0	0.114292
CDK5	0	0	0.120356	0	114274	4.646949806949807e-4	4.646949806949807e-4	0	0.114274
TTYH1	0	0	0.120195	0	113905	4.6407335907335906e-4	4.6407335907335906e-4	0	0.113905
SMARCA2	0	0	0.12014	0	114045	4.6386100386100384e-4	4.6386100386100384e-4	0	0.114045
HDAC9	0	0	0.119992	0	113945	4.632895752895753e-4	4.632895752895753e-4	0	0.113945
GAB2	0	0	0.119889	0	113806	4.628918918918919e-4	4.628918918918919e-4	0	0.113806
DNAH9	0	0	0.119566	0	113612	4.6164478764478765e-4	4.6164478764478765e-4	0	0.113612
CSMD3	0	0	0.119544	0	113430	4.6155984555984556e-4	4.6155984555984556e-4	0	0.11343
PLCG2	2	0.007722007722007722	2.117133	372206	355441	0.008174258687258688	4.522509652509655e-4	0.372206	0.355441
STAT5B	1	0.003861003861003861	0.886227	409159	222063	0.0034217258687258686	4.392779922779925e-4	0.409159	0.222063
SETBP1	6	0.023166023166023165	5.887103	461148	375237	0.022730127413127413	4.3589575289575133e-4	0.461148	0.375237
FANCM	2	0.007722007722007722	1.893105	432615	294466	0.007309285714285714	4.1272200772200784e-4	0.432615	0.294466
ABCB11	2	0.007722007722007722	1.893598	433217	294531	0.007311189189189189	4.108185328185335e-4	0.433217	0.294531
SOS2	0	0	0.10567	0	101146	4.07992277992278e-4	4.07992277992278e-4	0	0.101146
PDK1	0	0	0.10538	0	100914	4.068725868725869e-4	4.068725868725869e-4	0	0.100914
MAP3K9	0	0	0.105295	0	100725	4.065444015444015e-4	4.065444015444015e-4	0	0.100725
TCEB1	0	0	0.105288	0	100607	4.0651737451737454e-4	4.0651737451737454e-4	0	0.100607
GID4	0	0	0.105212	0	100616	4.062239382239382e-4	4.062239382239382e-4	0	0.100616
IRF2	0	0	0.105186	0	100582	4.061235521235521e-4	4.061235521235521e-4	0	0.100582
CNOT3	0	0	0.105075	0	100480	4.056949806949807e-4	4.056949806949807e-4	0	0.10048
SAMD9	0	0	0.105037	0	100401	4.055482625482626e-4	4.055482625482626e-4	0	0.100401
CDK2	0	0	0.104978	0	100389	4.0532046332046335e-4	4.0532046332046335e-4	0	0.100389
CD58	0	0	0.104903	0	100373	4.05030888030888e-4	4.05030888030888e-4	0	0.100373
NPRL2	0	0	0.104393	0	99925	4.0306177606177606e-4	4.0306177606177606e-4	0	0.099925
CDKN1B	1	0.003861003861003861	1.096363	331084	300461	0.004233061776061776	3.7205791505791515e-4	0.331084	0.300461
DOCK8	2	0.007722007722007722	1.908327	428831	298010	0.007368057915057916	3.5394980694980656e-4	0.428831	0.29801
MAP3K7	0	0	0.090453	0	87154	3.492393822393823e-4	3.492393822393823e-4	0	0.087154
CASR	0	0	0.090366	0	87127	3.489034749034749e-4	3.489034749034749e-4	0	0.087127
THADA	0	0	0.090332	0	86929	3.4877220077220075e-4	3.4877220077220075e-4	0	0.086929
HSP90AB1	0	0	0.090284	0	87002	3.485868725868726e-4	3.485868725868726e-4	0	0.087002
FIP1L1	0	0	0.090261	0	86978	3.484980694980695e-4	3.484980694980695e-4	0	0.086978
SRY	0	0	0.090232	0	86955	3.4838610038610043e-4	3.4838610038610043e-4	0	0.086955
C9orf66	0	0	0.090202	0	86904	3.482702702702703e-4	3.482702702702703e-4	0	0.086904
EBF1	0	0	0.090201	0	86850	3.482664092664093e-4	3.482664092664093e-4	0	0.08685
BCL2L2	0	0	0.090193	0	86922	3.4823552123552123e-4	3.4823552123552123e-4	0	0.086922
SIN3A	0	0	0.090184	0	86858	3.482007722007722e-4	3.482007722007722e-4	0	0.086858
SMARCAL1	0	0	0.090125	0	86809	3.4797297297297296e-4	3.4797297297297296e-4	0	0.086809
ARFRP1	0	0	0.08983	0	86392	3.4683397683397683e-4	3.4683397683397683e-4	0	0.086392
EPCAM	1	0.003861003861003861	0.916016	397215	233297	0.003536741312741313	3.242625482625483e-4	0.397215	0.233297
EIF1AX	1	0.003861003861003861	0.917768	396110	233576	0.0035435057915057916	3.1749806949806945e-4	0.39611	0.233576
FANCI	1	0.003861003861003861	1.0811	335900	294281	0.004174131274131274	3.131274131274132e-4	0.3359	0.294281
PIK3C2B	3	0.011583011583011582	3.0802	402516	371090	0.011892664092664092	3.0965250965250997e-4	0.402516	0.37109
CDH4	2	0.007722007722007722	1.920925	425040	301789	0.007416698841698842	3.053088803088803e-4	0.42504	0.301789
PAX3	0	0	0.075527	0	73353	2.916100386100386e-4	2.916100386100386e-4	0	0.073353
REST	0	0	0.07523	0	72940	2.9046332046332046e-4	2.9046332046332046e-4	0	0.07294
OR5L1	0	0	0.075226	0	73029	2.9044787644787645e-4	2.9044787644787645e-4	0	0.073029
ZNF521	0	0	0.075199	0	72982	2.9034362934362933e-4	2.9034362934362933e-4	0	0.072982
ZFPM1	0	0	0.075104	0	73008	2.89976833976834e-4	2.89976833976834e-4	0	0.073008
AJUBA	0	0	0.075101	0	72839	2.8996525096525096e-4	2.8996525096525096e-4	0	0.072839
CAMTA1	0	0	0.075078	0	72952	2.898764478764479e-4	2.898764478764479e-4	0	0.072952
MAP3K5	0	0	0.075014	0	72822	2.8962934362934364e-4	2.8962934362934364e-4	0	0.072822
OTX2	0	0	0.074954	0	72858	0.00028939768339768343	0.00028939768339768343	0	0.072858
NAB2	0	0	0.07489	0	72745	2.891505791505791e-4	2.891505791505791e-4	0	0.072745
CYP2D6	0	0	0.074866	0	72646	2.890579150579151e-4	2.890579150579151e-4	0	0.072646
POLR2A	0	0	0.074847	0	72706	2.8898455598455597e-4	2.8898455598455597e-4	0	0.072706
P2RY8	0	0	0.074845	0	72687	2.8897683397683397e-4	2.8897683397683397e-4	0	0.072687
PRSS8	0	0	0.074821	0	72520	2.888841698841699e-4	2.888841698841699e-4	0	0.07252
LMO3	0	0	0.074618	0	72396	2.881003861003861e-4	2.881003861003861e-4	0	0.072396
TNFAIP3	2	0.007722007722007722	2.07247	383593	343399	0.008001814671814673	2.798069498069506e-4	0.383593	0.343399
ASH2L	0	0	0.060833	0	59484	2.3487644787644786e-4	2.3487644787644786e-4	0	0.059484
BCR	0	0	0.060544	0	59151	2.3376061776061776e-4	2.3376061776061776e-4	0	0.059151
CUL4A	0	0	0.060472	0	59142	2.3348262548262546e-4	2.3348262548262546e-4	0	0.059142
INSRR	0	0	0.060409	0	59068	2.3323938223938223e-4	2.3323938223938223e-4	0	0.059068
XBP1	0	0	0.060361	0	59014	2.3305405405405405e-4	2.3305405405405405e-4	0	0.059014
RNF213	0	0	0.060335	0	59008	2.3295366795366795e-4	2.3295366795366795e-4	0	0.059008
PRKCA	0	0	0.060292	0	58960	2.3278764478764478e-4	2.3278764478764478e-4	0	0.05896
BTG1	0	0	0.060227	0	58899	2.3253667953667954e-4	2.3253667953667954e-4	0	0.058899
SLFN11	0	0	0.060203	0	58896	2.3244401544401545e-4	2.3244401544401545e-4	0	0.058896
HLA-C	0	0	0.060159	0	58823	2.3227413127413127e-4	2.3227413127413127e-4	0	0.058823
WISP3	0	0	0.060137	0	58748	2.321891891891892e-4	2.321891891891892e-4	0	0.058748
HEY1	0	0	0.060112	0	58757	2.320926640926641e-4	2.320926640926641e-4	0	0.058757
SERPINB3	0	0	0.06011	0	58755	2.3208494208494206e-4	2.3208494208494206e-4	0	0.058755
FGF10	0	0	0.060105	0	58796	2.3206563706563705e-4	2.3206563706563705e-4	0	0.058796
DGKH	0	0	0.060081	0	58807	2.31972972972973e-4	2.31972972972973e-4	0	0.058807
CYP19A1	0	0	0.060077	0	58759	2.3195752895752896e-4	2.3195752895752896e-4	0	0.058759
BAI3	0	0	0.06007	0	58711	2.3193050193050192e-4	2.3193050193050192e-4	0	0.058711
ABCB4	0	0	0.060044	0	58691	2.3183011583011582e-4	2.3183011583011582e-4	0	0.058691
TYRO3	0	0	0.060026	0	58619	2.3176061776061777e-4	2.3176061776061777e-4	0	0.058619
PARP3	0	0	0.060021	0	58675	2.3174131274131274e-4	2.3174131274131274e-4	0	0.058675
ALB	0	0	0.060013	0	58760	2.317104247104247e-4	2.317104247104247e-4	0	0.05876
EP400	0	0	0.060007	0	58659	2.3168725868725869e-4	2.3168725868725869e-4	0	0.058659
NR4A3	0	0	0.059998	0	58677	2.3165250965250967e-4	2.3165250965250967e-4	0	0.058677
NIN	0	0	0.059997	0	58664	2.3164864864864864e-4	2.3164864864864864e-4	0	0.058664
PLAG1	0	0	0.05995	0	58632	2.314671814671815e-4	2.314671814671815e-4	0	0.058632
MLLT4	0	0	0.059946	0	58636	2.3145173745173746e-4	2.3145173745173746e-4	0	0.058636
MLLT3	0	0	0.059926	0	58652	2.3137451737451737e-4	2.3137451737451737e-4	0	0.058652
RASA2	0	0	0.059914	0	58618	2.3132818532818533e-4	2.3132818532818533e-4	0	0.058618
TFEB	0	0	0.059876	0	58510	2.3118146718146719e-4	2.3118146718146719e-4	0	0.05851
SERPINB4	0	0	0.059859	0	58577	2.3111583011583013e-4	2.3111583011583013e-4	0	0.058577
CYP17A1	0	0	0.05981	0	58494	2.3092664092664095e-4	2.3092664092664095e-4	0	0.058494
FOXF1	0	0	0.0598	0	58531	2.3088803088803088e-4	2.3088803088803088e-4	0	0.058531
ESPL1	0	0	0.059775	0	58378	2.3079150579150579e-4	2.3079150579150579e-4	0	0.058378
TPR	0	0	0.05975	0	58399	2.306949806949807e-4	2.306949806949807e-4	0	0.058399
PTEN	8	0.03088803088803089	7.945931	457264	399777	0.03067927027027027	2.0876061776061924e-4	0.457264	0.399777
RAD51D	1	0.003861003861003861	0.947498	384001	244711	0.0036582934362934362	2.0271042471042486e-4	0.384001	0.244711
CALR	1	0.003861003861003861	1.050216	346455	282878	0.004054888030888031	1.9388416988417017e-4	0.346455	0.282878
ZBTB20	0	0	0.045508	0	44838	1.7570656370656372e-4	1.7570656370656372e-4	0	0.044838
UBR5	0	0	0.045445	0	44709	1.7546332046332046e-4	1.7546332046332046e-4	0	0.044709
PDE4DIP	0	0	0.045408	0	44766	1.7532046332046332e-4	1.7532046332046332e-4	0	0.044766
RBM15	0	0	0.045302	0	44591	1.749111969111969e-4	1.749111969111969e-4	0	0.044591
MAML3	0	0	0.045257	0	44543	1.7473745173745173e-4	1.7473745173745173e-4	0	0.044543
CLTCL1	0	0	0.045234	0	44507	1.7464864864864867e-4	1.7464864864864867e-4	0	0.044507
SLX1A	0	0	0.04521	0	44540	1.7455598455598455e-4	1.7455598455598455e-4	0	0.04454
LIFR	0	0	0.045186	0	44568	1.7446332046332046e-4	1.7446332046332046e-4	0	0.044568
PRKACA	0	0	0.045146	0	44494	1.7430888030888031e-4	1.7430888030888031e-4	0	0.044494
ESR2	0	0	0.045138	0	44437	1.7427799227799228e-4	1.7427799227799228e-4	0	0.044437
EPHA2	0	0	0.045132	0	44468	1.7425482625482624e-4	1.7425482625482624e-4	0	0.044468
TEX12	0	0	0.0451	0	44438	1.7413127413127413e-4	1.7413127413127413e-4	0	0.044438
PAX7	0	0	0.045092	0	44400	1.741003861003861e-4	1.741003861003861e-4	0	0.0444
HSPA5	0	0	0.045051	0	44387	1.7394208494208495e-4	1.7394208494208495e-4	0	0.044387
BCL2A1	0	0	0.045045	0	44354	1.7391891891891891e-4	1.7391891891891891e-4	0	0.044354
TRIM33	0	0	0.04504	0	44340	1.7389961389961388e-4	1.7389961389961388e-4	0	0.04434
ZBTB2	0	0	0.045026	0	44374	1.7384555984555983e-4	1.7384555984555983e-4	0	0.044374
MYH11	0	0	0.045024	0	44318	1.7383783783783785e-4	1.7383783783783785e-4	0	0.044318
USP9X	0	0	0.045014	0	44379	0.00017379922779922779	0.00017379922779922779	0	0.044379
PHLPP2	0	0	0.045011	0	44350	1.737876447876448e-4	1.737876447876448e-4	0	0.04435
MKNK1	0	0	0.045006	0	44308	1.7376833976833975e-4	1.7376833976833975e-4	0	0.044308
UMODL1	0	0	0.044999	0	44375	1.7374131274131273e-4	1.7374131274131273e-4	0	0.044375
PSIP1	0	0	0.044996	0	44328	1.7372972972972973e-4	1.7372972972972973e-4	0	0.044328
FOSB	0	0	0.044993	0	44340	1.737181467181467e-4	1.737181467181467e-4	0	0.04434
GNA13	0	0	0.044977	0	44312	1.7365637065637067e-4	1.7365637065637067e-4	0	0.044312
EPOR	0	0	0.044965	0	44311	1.736100386100386e-4	1.736100386100386e-4	0	0.044311
TRIM28	0	0	0.044963	0	44277	1.7360231660231662e-4	1.7360231660231662e-4	0	0.044277
TRRAP	0	0	0.044942	0	44275	1.7352123552123554e-4	1.7352123552123554e-4	0	0.044275
DYNC1I1	0	0	0.044895	0	44256	1.7333976833976833e-4	1.7333976833976833e-4	0	0.044256
ETV3	0	0	0.044867	0	44156	1.7323166023166023e-4	1.7323166023166023e-4	0	0.044156
CD70	0	0	0.044856	0	44153	1.731891891891892e-4	1.731891891891892e-4	0	0.044153
NUP214	0	0	0.044815	0	44115	1.7303088803088804e-4	1.7303088803088804e-4	0	0.044115
FSBP	0	0	0.044784	0	44071	1.7291119691119691e-4	1.7291119691119691e-4	0	0.044071
LTK	0	0	0.04478	0	44118	1.728957528957529e-4	1.728957528957529e-4	0	0.044118
PAXIP1-AS2	0	0	0.044774	0	44121	1.7287258687258687e-4	1.7287258687258687e-4	0	0.044121
CDH11	0	0	0.044761	0	44074	1.7282239382239382e-4	1.7282239382239382e-4	0	0.044074
MGMT	0	0	0.044727	0	44077	1.726911196911197e-4	1.726911196911197e-4	0	0.044077
CDH23	0	0	0.044666	0	43995	1.7245559845559843e-4	1.7245559845559843e-4	0	0.043995
MARK1	0	0	0.044638	0	43977	1.7234749034749034e-4	1.7234749034749034e-4	0	0.043977
AKAP9	0	0	0.044577	0	43897	1.721119691119691e-4	1.721119691119691e-4	0	0.043897
SP140	0	0	0.044516	0	43911	1.7187644787644788e-4	1.7187644787644788e-4	0	0.043911
CBFA2T3	1	0.003861003861003861	0.961516	378975	249869	0.0037124169884169885	1.4858687258687258e-4	0.378975	0.249869
PRSS1	1	0.003861003861003861	1.036353	350926	277683	0.004001362934362935	1.4035907335907365e-4	0.350926	0.277683
CRLF2	1	0.003861003861003861	1.035636	351120	277211	0.003998594594594594	1.3759073359073323e-4	0.35112	0.277211
EPHA7	5	0.019305019305019305	4.96602	443541	377360	0.019173822393822395	1.3119691119690968e-4	0.443541	0.37736
KCNJ5	0	0	0.030539	0	30290	1.179111969111969e-4	1.179111969111969e-4	0	0.03029
T	0	0	0.030403	0	30168	1.1738610038610038e-4	1.1738610038610038e-4	0	0.030168
NADK	0	0	0.030399	0	30150	1.1737065637065636e-4	1.1737065637065636e-4	0	0.03015
ETS1	0	0	0.030374	0	30185	1.1727413127413128e-4	1.1727413127413128e-4	0	0.030185
KIAA1549	0	0	0.030291	0	30047	1.1695366795366795e-4	1.1695366795366795e-4	0	0.030047
DDX41	0	0	0.030227	0	29989	1.167065637065637e-4	1.167065637065637e-4	0	0.029989
MAP3K8	0	0	0.030212	0	30013	1.1664864864864864e-4	1.1664864864864864e-4	0	0.030013
CASC5	0	0	0.030207	0	29997	1.1662934362934363e-4	1.1662934362934363e-4	0	0.029997
IKZF2	0	0	0.030185	0	29964	1.1654440154440154e-4	1.1654440154440154e-4	0	0.029964
FOS	0	0	0.030184	0	29959	1.1654054054054054e-4	1.1654054054054054e-4	0	0.029959
ITGB3	0	0	0.030166	0	29961	1.1647104247104246e-4	1.1647104247104246e-4	0	0.029961
TCF12	0	0	0.030158	0	29933	1.1644015444015445e-4	1.1644015444015445e-4	0	0.029933
KRIT1	0	0	0.030155	0	29923	1.1642857142857143e-4	1.1642857142857143e-4	0	0.029923
ITGA10	0	0	0.030148	0	29920	1.164015444015444e-4	1.164015444015444e-4	0	0.02992
ETAA1	0	0	0.030141	0	29935	1.1637451737451738e-4	1.1637451737451738e-4	0	0.029935
FLI1	0	0	0.030133	0	29907	1.1634362934362934e-4	1.1634362934362934e-4	0	0.029907
MERTK	0	0	0.030128	0	29899	1.1632432432432432e-4	1.1632432432432432e-4	0	0.029899
ATP8B1	0	0	0.030127	0	29913	1.1632046332046332e-4	1.1632046332046332e-4	0	0.029913
U2AF2	0	0	0.030127	0	29913	1.1632046332046332e-4	1.1632046332046332e-4	0	0.029913
MLLT1	0	0	0.030126	0	29934	1.1631660231660232e-4	1.1631660231660232e-4	0	0.029934
GRID1	0	0	0.030125	0	29890	1.163127413127413e-4	1.163127413127413e-4	0	0.02989
PHF1	0	0	0.03011	0	29867	1.1625482625482627e-4	1.1625482625482627e-4	0	0.029867
NLRP1	0	0	0.030095	0	29871	1.161969111969112e-4	1.161969111969112e-4	0	0.029871
IL6ST	0	0	0.030094	0	29857	1.1619305019305019e-4	1.1619305019305019e-4	0	0.029857
PTPN1	0	0	0.030094	0	29855	1.1619305019305019e-4	1.1619305019305019e-4	0	0.029855
FGF12	0	0	0.03009	0	29867	1.1617760617760617e-4	1.1617760617760617e-4	0	0.029867
BCL9	0	0	0.030088	0	29852	1.1616988416988418e-4	1.1616988416988418e-4	0	0.029852
CACNA1E	0	0	0.030084	0	29865	1.1615444015444016e-4	1.1615444015444016e-4	0	0.029865
IL21R	0	0	0.030076	0	29826	1.1612355212355212e-4	1.1612355212355212e-4	0	0.029826
STAG3	0	0	0.030045	0	29842	1.16003861003861e-4	1.16003861003861e-4	0	0.029842
LTF	0	0	0.030039	0	29809	1.1598069498069498e-4	1.1598069498069498e-4	0	0.029809
TAF1L	0	0	0.030036	0	29810	1.1596911196911197e-4	1.1596911196911197e-4	0	0.02981
FRK	0	0	0.030033	0	29839	1.1595752895752896e-4	1.1595752895752896e-4	0	0.029839
CTR9	0	0	0.03003	0	29788	1.1594594594594595e-4	1.1594594594594595e-4	0	0.029788
YWHAE	0	0	0.03003	0	29784	1.1594594594594595e-4	1.1594594594594595e-4	0	0.029784
MST1	0	0	0.030029	0	29797	1.1594208494208494e-4	1.1594208494208494e-4	0	0.029797
DDX31	0	0	0.030023	0	29785	1.1591891891891893e-4	1.1591891891891893e-4	0	0.029785
MTR	0	0	0.030006	0	29801	1.1585328185328186e-4	1.1585328185328186e-4	0	0.029801
PGBD5	0	0	0.030006	0	29752	1.1585328185328186e-4	1.1585328185328186e-4	0	0.029752
ATF1	0	0	0.030005	0	29822	1.1584942084942085e-4	1.1584942084942085e-4	0	0.029822
SPRY1	0	0	0.030001	0	29785	1.1583397683397684e-4	1.1583397683397684e-4	0	0.029785
HIST2H3D	0	0	0.029996	0	29762	1.158146718146718e-4	1.158146718146718e-4	0	0.029762
DUSP6	0	0	0.029987	0	29789	1.1577992277992278e-4	1.1577992277992278e-4	0	0.029789
PDGFB	0	0	0.029961	0	29714	1.1567953667953668e-4	1.1567953667953668e-4	0	0.029714
AFF3	0	0	0.029954	0	29736	1.1565250965250966e-4	1.1565250965250966e-4	0	0.029736
CDH20	0	0	0.029942	0	29728	1.1560617760617761e-4	1.1560617760617761e-4	0	0.029728
EPHB6	0	0	0.02994	0	29728	1.1559845559845561e-4	1.1559845559845561e-4	0	0.029728
AIP	0	0	0.029935	0	29720	1.1557915057915057e-4	1.1557915057915057e-4	0	0.02972
TIPARP	0	0	0.029926	0	29694	1.1554440154440155e-4	1.1554440154440155e-4	0	0.029694
CLDN18	0	0	0.029918	0	29694	1.1551351351351351e-4	1.1551351351351351e-4	0	0.029694
ADAMTS20	0	0	0.029916	0	29681	1.1550579150579152e-4	1.1550579150579152e-4	0	0.029681
APOBEC3G	0	0	0.02991	0	29674	1.1548262548262548e-4	1.1548262548262548e-4	0	0.029674
SAMD9L	0	0	0.029902	0	29690	1.1545173745173746e-4	1.1545173745173746e-4	0	0.02969
TRIM24	0	0	0.029889	0	29670	1.154015444015444e-4	1.154015444015444e-4	0	0.02967
ICK	0	0	0.029885	0	29677	1.1538610038610038e-4	1.1538610038610038e-4	0	0.029677
MAP3K2	0	0	0.029876	0	29632	1.1535135135135135e-4	1.1535135135135135e-4	0	0.029632
SMUG1	0	0	0.029876	0	29642	1.1535135135135135e-4	1.1535135135135135e-4	0	0.029642
LPHN3	0	0	0.029866	0	29649	1.1531274131274132e-4	1.1531274131274132e-4	0	0.029649
HDAC1	0	0	0.029825	0	29604	1.1515444015444016e-4	1.1515444015444016e-4	0	0.029604
THBS1	0	0	0.029821	0	29590	1.1513899613899614e-4	1.1513899613899614e-4	0	0.02959
LEF1	0	0	0.029798	0	29583	1.1505019305019305e-4	1.1505019305019305e-4	0	0.029583
GLMN	0	0	0.029772	0	29537	1.1494980694980694e-4	1.1494980694980694e-4	0	0.029537
TNK2	0	0	0.029739	0	29521	1.1482239382239382e-4	1.1482239382239382e-4	0	0.029521
PKHD1	0	0	0.029734	0	29523	1.148030888030888e-4	1.148030888030888e-4	0	0.029523
NCOR2	0	0	0.029687	0	29475	1.1462162162162162e-4	1.1462162162162162e-4	0	0.029475
USP7	0	0	0.029671	0	29452	1.1455984555984556e-4	1.1455984555984556e-4	0	0.029452
FANCD2	2	0.007722007722007722	2.026112	395583	330226	0.007822826254826255	1.0081853281853313e-4	0.395583	0.330226
MEF2BNB-MEF2B	1	0.003861003861003861	1.020909	356777	272191	0.003941733590733591	8.072972972972964e-5	0.356777	0.272191
PRKD1	2	0.007722007722007722	1.980264	408458	317610	0.00764580694980695	7.62007722007723e-5	0.408458	0.31761
CBL	3	0.011583011583011582	3.019522	415615	357740	0.0116583861003861	7.537451737451781e-5	0.415615	0.35774
SPECC1	0	0	0.015306	0	15306	5.90965250965251e-5	5.90965250965251e-5	0	0.015306
VEGFB	0	0	0.015306	0	15306	5.90965250965251e-5	5.90965250965251e-5	0	0.015306
LGR5	0	0	0.015233	0	15233	5.8814671814671815e-5	5.8814671814671815e-5	0	0.015233
EGR1	0	0	0.01522	0	15220	5.876447876447876e-5	5.876447876447876e-5	0	0.01522
ZMYM2	0	0	0.015208	0	15208	5.8718146718146715e-5	5.8718146718146715e-5	0	0.015208
PIGA	0	0	0.015203	0	15203	5.8698841698841694e-5	5.8698841698841694e-5	0	0.015203
IGF2BP3	0	0	0.015201	0	15201	5.869111969111969e-5	5.869111969111969e-5	0	0.015201
SF3A1	0	0	0.015201	0	15201	5.869111969111969e-5	5.869111969111969e-5	0	0.015201
IKBKB	0	0	0.015173	0	15173	5.8583011583011586e-5	5.8583011583011586e-5	0	0.015173
TRGJP	0	0	0.01517	0	15170	5.857142857142857e-5	5.857142857142857e-5	0	0.01517
HOXC13	0	0	0.015159	0	15159	5.852895752895753e-5	5.852895752895753e-5	0	0.015159
BEND2	0	0	0.015156	0	15156	5.851737451737451e-5	5.851737451737451e-5	0	0.015156
SLC45A3	0	0	0.01514	0	15140	5.845559845559846e-5	5.845559845559846e-5	0	0.01514
TOE1	0	0	0.015132	0	15132	5.842471042471042e-5	5.842471042471042e-5	0	0.015132
TRIP13	0	0	0.015128	0	15128	5.8409266409266415e-5	5.8409266409266415e-5	0	0.015128
DUSP2	0	0	0.015121	0	15121	5.8382239382239384e-5	5.8382239382239384e-5	0	0.015121
CAMK1	0	0	0.015103	0	15103	5.8312741312741315e-5	5.8312741312741315e-5	0	0.015103
SSX1	0	0	0.015102	0	15102	5.8308880308880314e-5	5.8308880308880314e-5	0	0.015102
MAD2L2	0	0	0.015099	0	15099	5.8297297297297296e-5	5.8297297297297296e-5	0	0.015099
SGK1	0	0	0.01509	0	15090	5.826254826254826e-5	5.826254826254826e-5	0	0.01509
FOXR2	0	0	0.015079	0	15079	5.8220077220077224e-5	5.8220077220077224e-5	0	0.015079
AURKC	0	0	0.015078	0	15078	5.8216216216216216e-5	5.8216216216216216e-5	0	0.015078
RPN1	0	0	0.015078	0	15078	5.8216216216216216e-5	5.8216216216216216e-5	0	0.015078
SETDB1	0	0	0.015077	0	15077	5.8212355212355214e-5	5.8212355212355214e-5	0	0.015077
BTG2	0	0	0.015074	0	15074	5.82007722007722e-5	5.82007722007722e-5	0	0.015074
DST	0	0	0.015073	0	15073	5.8196911196911194e-5	5.8196911196911194e-5	0	0.015073
CDC45	0	0	0.015069	0	15069	5.818146718146718e-5	5.818146718146718e-5	0	0.015069
SPRY4	0	0	0.015055	0	15055	5.812741312741313e-5	5.812741312741313e-5	0	0.015055
C7orf55-LUC7L2	0	0	0.015054	0	15054	5.8123552123552124e-5	5.8123552123552124e-5	0	0.015054
HOXD11	0	0	0.015049	0	15049	5.81042471042471e-5	5.81042471042471e-5	0	0.015049
OLIG2	0	0	0.015049	0	15049	5.81042471042471e-5	5.81042471042471e-5	0	0.015049
CYP2C19	0	0	0.015046	0	15046	5.809266409266409e-5	5.809266409266409e-5	0	0.015046
GRM8	0	0	0.015046	0	15046	5.809266409266409e-5	5.809266409266409e-5	0	0.015046
LPP	0	0	0.015046	0	15046	5.809266409266409e-5	5.809266409266409e-5	0	0.015046
APLNR	0	0	0.015043	0	15043	5.808108108108109e-5	5.808108108108109e-5	0	0.015043
GAB1	0	0	0.015038	0	15038	5.806177606177606e-5	5.806177606177606e-5	0	0.015038
TCL1A	0	0	0.015037	0	15037	5.805791505791506e-5	5.805791505791506e-5	0	0.015037
TPM4	0	0	0.015037	0	15037	5.805791505791506e-5	5.805791505791506e-5	0	0.015037
MAGI1	0	0	0.015033	0	15033	5.804247104247104e-5	5.804247104247104e-5	0	0.015033
NUP98	0	0	0.015033	0	15033	5.804247104247104e-5	5.804247104247104e-5	0	0.015033
MUC1	0	0	0.015024	0	15024	5.8007722007722003e-5	5.8007722007722003e-5	0	0.015024
SPRY2	0	0	0.015019	0	15019	5.798841698841699e-5	5.798841698841699e-5	0	0.015019
TADA1	0	0	0.015018	0	15018	5.798455598455599e-5	5.798455598455599e-5	0	0.015018
PRKCH	0	0	0.015017	0	15017	5.7980694980694986e-5	5.7980694980694986e-5	0	0.015017
FGF7	0	0	0.015009	0	15009	5.7949806949806946e-5	5.7949806949806946e-5	0	0.015009
TSLP	0	0	0.015007	0	15007	5.794208494208494e-5	5.794208494208494e-5	0	0.015007
PCDHAC2	0	0	0.015006	0	15006	5.793822393822394e-5	5.793822393822394e-5	0	0.015006
TGM7	0	0	0.015006	0	15006	5.793822393822394e-5	5.793822393822394e-5	0	0.015006
CDH2	0	0	0.015001	0	15001	5.791891891891892e-5	5.791891891891892e-5	0	0.015001
NFKB1	0	0	0.015001	0	15001	5.791891891891892e-5	5.791891891891892e-5	0	0.015001
TRIP11	0	0	0.015001	0	15001	5.791891891891892e-5	5.791891891891892e-5	0	0.015001
IL2RB	0	0	0.014998	0	14998	5.79073359073359e-5	5.79073359073359e-5	0	0.014998
PAX8	0	0	0.014998	0	14998	5.79073359073359e-5	5.79073359073359e-5	0	0.014998
EDNRB	0	0	0.014996	0	14996	5.78996138996139e-5	5.78996138996139e-5	0	0.014996
MLF1	0	0	0.014993	0	14993	5.788803088803089e-5	5.788803088803089e-5	0	0.014993
SNX31	0	0	0.014993	0	14993	5.788803088803089e-5	5.788803088803089e-5	0	0.014993
RPL10	0	0	0.014989	0	14989	5.7872586872586875e-5	5.7872586872586875e-5	0	0.014989
CBLC	0	0	0.014985	0	14985	5.7857142857142855e-5	5.7857142857142855e-5	0	0.014985
IRF1	0	0	0.014985	0	14985	5.7857142857142855e-5	5.7857142857142855e-5	0	0.014985
GNB1	0	0	0.014984	0	14984	5.7853281853281853e-5	5.7853281853281853e-5	0	0.014984
HTRA1	0	0	0.014983	0	14983	5.784942084942085e-5	5.784942084942085e-5	0	0.014983
LAMB4	0	0	0.014982	0	14982	5.784555984555985e-5	5.784555984555985e-5	0	0.014982
MCM2	0	0	0.014982	0	14982	5.784555984555985e-5	5.784555984555985e-5	0	0.014982
GFI1	0	0	0.014981	0	14981	5.784169884169884e-5	5.784169884169884e-5	0	0.014981
ITGA9	0	0	0.014975	0	14975	5.781853281853282e-5	5.781853281853282e-5	0	0.014975
CHIC2	0	0	0.014974	0	14974	5.781467181467181e-5	5.781467181467181e-5	0	0.014974
TLR2	0	0	0.014967	0	14967	5.7787644787644786e-5	5.7787644787644786e-5	0	0.014967
IL2	0	0	0.014966	0	14966	5.7783783783783785e-5	5.7783783783783785e-5	0	0.014966
MTRR	0	0	0.014966	0	14966	5.7783783783783785e-5	5.7783783783783785e-5	0	0.014966
PLCG1	0	0	0.014966	0	14966	5.7783783783783785e-5	5.7783783783783785e-5	0	0.014966
HMGA2	0	0	0.014962	0	14962	5.7768339768339765e-5	5.7768339768339765e-5	0	0.014962
ETNK1	0	0	0.014959	0	14959	5.7756756756756754e-5	5.7756756756756754e-5	0	0.014959
CACNA1D	0	0	0.014954	0	14954	5.773745173745174e-5	5.773745173745174e-5	0	0.014954
OMD	0	0	0.014954	0	14954	5.773745173745174e-5	5.773745173745174e-5	0	0.014954
DPYD	0	0	0.014949	0	14949	5.771814671814672e-5	5.771814671814672e-5	0	0.014949
MCM6	0	0	0.014942	0	14942	5.7691119691119694e-5	5.7691119691119694e-5	0	0.014942
MCM7	0	0	0.014942	0	14942	5.7691119691119694e-5	5.7691119691119694e-5	0	0.014942
PTPRC	0	0	0.014942	0	14942	5.7691119691119694e-5	5.7691119691119694e-5	0	0.014942
PPP2R2A	0	0	0.014935	0	14935	5.766409266409266e-5	5.766409266409266e-5	0	0.014935
ATXN7	0	0	0.014934	0	14934	5.766023166023166e-5	5.766023166023166e-5	0	0.014934
AFF1	0	0	0.014923	0	14923	5.761776061776062e-5	5.761776061776062e-5	0	0.014923
C1orf147	0	0	0.014918	0	14918	5.75984555984556e-5	5.75984555984556e-5	0	0.014918
UGT1A1	0	0	0.014918	0	14918	5.75984555984556e-5	5.75984555984556e-5	0	0.014918
TPM3	0	0	0.014912	0	14912	5.757528957528957e-5	5.757528957528957e-5	0	0.014912
DNM2	0	0	0.014905	0	14905	5.754826254826255e-5	5.754826254826255e-5	0	0.014905
EZR	0	0	0.014905	0	14905	5.754826254826255e-5	5.754826254826255e-5	0	0.014905
KIF5B	0	0	0.014905	0	14905	5.754826254826255e-5	5.754826254826255e-5	0	0.014905
MCM3	0	0	0.014905	0	14905	5.754826254826255e-5	5.754826254826255e-5	0	0.014905
MLLT10	0	0	0.014905	0	14905	5.754826254826255e-5	5.754826254826255e-5	0	0.014905
MAGEA1	0	0	0.014899	0	14899	5.7525096525096525e-5	5.7525096525096525e-5	0	0.014899
BOD1L1	0	0	0.014896	0	14896	5.7513513513513514e-5	5.7513513513513514e-5	0	0.014896
GUCY1A2	0	0	0.014896	0	14896	5.7513513513513514e-5	5.7513513513513514e-5	0	0.014896
RNASEL	0	0	0.014896	0	14896	5.7513513513513514e-5	5.7513513513513514e-5	0	0.014896
LRIG3	0	0	0.014895	0	14895	5.750965250965251e-5	5.750965250965251e-5	0	0.014895
ATP6AP1	0	0	0.014881	0	14881	5.745559845559846e-5	5.745559845559846e-5	0	0.014881
SFPQ	0	0	0.014876	0	14876	5.7436293436293436e-5	5.7436293436293436e-5	0	0.014876
FOXP4	0	0	0.014863	0	14863	5.738610038610038e-5	5.738610038610038e-5	0	0.014863
SOX11	0	0	0.014863	0	14863	5.738610038610038e-5	5.738610038610038e-5	0	0.014863
CDH5	0	0	0.014859	0	14859	5.7370656370656375e-5	5.7370656370656375e-5	0	0.014859
BIRC5	0	0	0.014856	0	14856	5.735907335907336e-5	5.735907335907336e-5	0	0.014856
MNX1	0	0	0.014843	0	14843	5.730888030888031e-5	5.730888030888031e-5	0	0.014843
ZNF331	0	0	0.01484	0	14840	5.72972972972973e-5	5.72972972972973e-5	0	0.01484
PRCC	0	0	0.014829	0	14829	5.7254826254826254e-5	5.7254826254826254e-5	0	0.014829
MARK4	0	0	0.014811	0	14811	5.7185328185328186e-5	5.7185328185328186e-5	0	0.014811
USP28	1	0.003861003861003861	1.006469	362183	266515	0.003885980694980695	2.497683397683411e-5	0.362183	0.266515
EXT2	1	0.003861003861003861	1.006392	362425	266603	0.0038856833976833975	2.4679536679536422e-5	0.362425	0.266603
ABI1	0	0	0	0	0	0	0	0	0
ACTG1	0	0	0	0	0	0	0	0	0
ACVR2A	0	0	0	0	0	0	0	0	0
ACVRL1	0	0	0	0	0	0	0	0	0
AFF2	0	0	0	0	0	0	0	0	0
AGMO	0	0	0	0	0	0	0	0	0
AGTR2	0	0	0	0	0	0	0	0	0
AHNAK	0	0	0	0	0	0	0	0	0
AHNAK2	0	0	0	0	0	0	0	0	0
ANKRD24	0	0	0	0	0	0	0	0	0
ARFGAP3	0	0	0	0	0	0	0	0	0
ARHGAP26	0	0	0	0	0	0	0	0	0
ARHGEF28	0	0	0	0	0	0	0	0	0
ARID3A	0	0	0	0	0	0	0	0	0
ARID3B	0	0	0	0	0	0	0	0	0
ARID3C	0	0	0	0	0	0	0	0	0
ARID4A	0	0	0	0	0	0	0	0	0
ARID4B	0	0	0	0	0	0	0	0	0
ARID5A	0	0	0	0	0	0	0	0	0
ARNT	0	0	0	0	0	0	0	0	0
ASMTL	0	0	0	0	0	0	0	0	0
ASPSCR1	0	0	0	0	0	0	0	0	0
ATP1A1	0	0	0	0	0	0	0	0	0
ATP6V1B2	0	0	0	0	0	0	0	0	0
ATXN2	0	0	0	0	0	0	0	0	0
BACH2	0	0	0	0	0	0	0	0	0
BCAS3	0	0	0	0	0	0	0	0	0
BCL11A	0	0	0	0	0	0	0	0	0
BCL3	0	0	0	0	0	0	0	0	0
BCL7A	0	0	0	0	0	0	0	0	0
BIRC2	0	0	0	0	0	0	0	0	0
BIRC6	0	0	0	0	0	0	0	0	0
BLNK	0	0	0	0	0	0	0	0	0
BRSK1	0	0	0	0	0	0	0	0	0
BTLA	0	0	0	0	0	0	0	0	0
C21orf128	0	0	0	0	0	0	0	0	0
CACNA2D3	0	0	0	0	0	0	0	0	0
CAD	0	0	0	0	0	0	0	0	0
CCT6B	0	0	0	0	0	0	0	0	0
CD28	0	0	0	0	0	0	0	0	0
CD36	0	0	0	0	0	0	0	0	0
CD3EAP	0	0	0	0	0	0	0	0	0
CD74	0	0	0	0	0	0	0	0	0
CDC6	0	0	0	0	0	0	0	0	0
CDC7	0	0	0	0	0	0	0	0	0
CDCA5	0	0	0	0	0	0	0	0	0
CDT1	0	0	0	0	0	0	0	0	0
CKS1B	0	0	0	0	0	0	0	0	0
CLK3	0	0	0	0	0	0	0	0	0
CLRN2	0	0	0	0	0	0	0	0	0
CLTC	0	0	0	0	0	0	0	0	0
CMPK1	0	0	0	0	0	0	0	0	0
COL12A1	0	0	0	0	0	0	0	0	0
COL22A1	0	0	0	0	0	0	0	0	0
COL6A3	0	0	0	0	0	0	0	0	0
CPS1	0	0	0	0	0	0	0	0	0
CRBN	0	0	0	0	0	0	0	0	0
CRCT1	0	0	0	0	0	0	0	0	0
CREB1	0	0	0	0	0	0	0	0	0
CREB3L2	0	0	0	0	0	0	0	0	0
CTDNEP1	0	0	0	0	0	0	0	0	0
CTNNA3	0	0	0	0	0	0	0	0	0
DCAF4L2	0	0	0	0	0	0	0	0	0
DDIT3	0	0	0	0	0	0	0	0	0
DDX10	0	0	0	0	0	0	0	0	0
DEK	0	0	0	0	0	0	0	0	0
DNAH11	0	0	0	0	0	0	0	0	0
DNAH2	0	0	0	0	0	0	0	0	0
DNAH5	0	0	0	0	0	0	0	0	0
DTWD2	0	0	0	0	0	0	0	0	0
DTX1	0	0	0	0	0	0	0	0	0
DUSP22	0	0	0	0	0	0	0	0	0
ECT2L	0	0	0	0	0	0	0	0	0
ELP2	0	0	0	0	0	0	0	0	0
EML4	0	0	0	0	0	0	0	0	0
EPHA6	0	0	0	0	0	0	0	0	0
ESCO2	0	0	0	0	0	0	0	0	0
EXOSC6	0	0	0	0	0	0	0	0	0
FAF1	0	0	0	0	0	0	0	0	0
FAM20C	0	0	0	0	0	0	0	0	0
FBXO11	0	0	0	0	0	0	0	0	0
FBXO31	0	0	0	0	0	0	0	0	0
FGA	0	0	0	0	0	0	0	0	0
FGF5	0	0	0	0	0	0	0	0	0
FGF8	0	0	0	0	0	0	0	0	0
FHIT	0	0	0	0	0	0	0	0	0
FLYWCH1	0	0	0	0	0	0	0	0	0
FOXO3	0	0	0	0	0	0	0	0	0
FOXO4	0	0	0	0	0	0	0	0	0
FRMD3	0	0	0	0	0	0	0	0	0
FURIN	0	0	0	0	0	0	0	0	0
FZR1	0	0	0	0	0	0	0	0	0
G6PD	0	0	0	0	0	0	0	0	0
GDNF	0	0	0	0	0	0	0	0	0
GFI1B	0	0	0	0	0	0	0	0	0
GH1	0	0	0	0	0	0	0	0	0
GLDC	0	0	0	0	0	0	0	0	0
GMNN	0	0	0	0	0	0	0	0	0
GNA12	0	0	0	0	0	0	0	0	0
GNA14	0	0	0	0	0	0	0	0	0
GNAI3	0	0	0	0	0	0	0	0	0
GOPC	0	0	0	0	0	0	0	0	0
GPR32	0	0	0	0	0	0	0	0	0
GTSE1	0	0	0	0	0	0	0	0	0
HCAR1	0	0	0	0	0	0	0	0	0
HDAC2	0	0	0	0	0	0	0	0	0
HDAC7	0	0	0	0	0	0	0	0	0
HERC2	0	0	0	0	0	0	0	0	0
HIST1H1B	0	0	0	0	0	0	0	0	0
HIST1H1D	0	0	0	0	0	0	0	0	0
HIST1H1E	0	0	0	0	0	0	0	0	0
HIST1H2AC	0	0	0	0	0	0	0	0	0
HIST1H2AL	0	0	0	0	0	0	0	0	0
HIST1H2AM	0	0	0	0	0	0	0	0	0
HIST1H2BC	0	0	0	0	0	0	0	0	0
HIST1H2BG	0	0	0	0	0	0	0	0	0
HIST1H2BJ	0	0	0	0	0	0	0	0	0
HIST1H2BK	0	0	0	0	0	0	0	0	0
HIST1H2BO	0	0	0	0	0	0	0	0	0
HLF	0	0	0	0	0	0	0	0	0
HNRNPK	0	0	0	0	0	0	0	0	0
HOOK3	0	0	0	0	0	0	0	0	0
HOXA3	0	0	0	0	0	0	0	0	0
HSPA2	0	0	0	0	0	0	0	0	0
IL3	0	0	0	0	0	0	0	0	0
ING4	0	0	0	0	0	0	0	0	0
INPP5D	0	0	0	0	0	0	0	0	0
IRF8	0	0	0	0	0	0	0	0	0
ITGB2	0	0	0	0	0	0	0	0	0
JARID2	0	0	0	0	0	0	0	0	0
JMJD1C	0	0	0	0	0	0	0	0	0
KBTBD4	0	0	0	0	0	0	0	0	0
KDM2B	0	0	0	0	0	0	0	0	0
KDM3A	0	0	0	0	0	0	0	0	0
KDM4C	0	0	0	0	0	0	0	0	0
KLF5	0	0	0	0	0	0	0	0	0
KLF6	0	0	0	0	0	0	0	0	0
KLRG1	0	0	0	0	0	0	0	0	0
KSR2	0	0	0	0	0	0	0	0	0
KTN1	0	0	0	0	0	0	0	0	0
L1CAM	0	0	0	0	0	0	0	0	0
LAMA2	0	0	0	0	0	0	0	0	0
LAMB3	0	0	0	0	0	0	0	0	0
LAMP1	0	0	0	0	0	0	0	0	0
LARGE	0	0	0	0	0	0	0	0	0
LARP4B	0	0	0	0	0	0	0	0	0
LCK	0	0	0	0	0	0	0	0	0
LDLRAP1	0	0	0	0	0	0	0	0	0
LIPI	0	0	0	0	0	0	0	0	0
LRP6	0	0	0	0	0	0	0	0	0
LRRK2	0	0	0	0	0	0	0	0	0
LTB	0	0	0	0	0	0	0	0	0
MAG	0	0	0	0	0	0	0	0	0
MAGEA8	0	0	0	0	0	0	0	0	0
MAGED1	0	0	0	0	0	0	0	0	0
MAGOH	0	0	0	0	0	0	0	0	0
MAP3K10	0	0	0	0	0	0	0	0	0
MAP3K6	0	0	0	0	0	0	0	0	0
MAPK8	0	0	0	0	0	0	0	0	0
MBD1	0	0	0	0	0	0	0	0	0
MBL2	0	0	0	0	0	0	0	0	0
MCM4	0	0	0	0	0	0	0	0	0
MCM5	0	0	0	0	0	0	0	0	0
MEF2C	0	0	0	0	0	0	0	0	0
MGAM	0	0	0	0	0	0	0	0	0
MGEA5	0	0	0	0	0	0	0	0	0
MIB1	0	0	0	0	0	0	0	0	0
MKI67	0	0	0	0	0	0	0	0	0
MKL1	0	0	0	0	0	0	0	0	0
MMP2	0	0	0	0	0	0	0	0	0
MOB3B	0	0	0	0	0	0	0	0	0
MPEG1	0	0	0	0	0	0	0	0	0
MUC16	0	0	0	0	0	0	0	0	0
MYO18A	0	0	0	0	0	0	0	0	0
MYO1A	0	0	0	0	0	0	0	0	0
MYO3A	0	0	0	0	0	0	0	0	0
NCOA1	0	0	0	0	0	0	0	0	0
NCOA4	0	0	0	0	0	0	0	0	0
NCSTN	0	0	0	0	0	0	0	0	0
NDFIP1	0	0	0	0	0	0	0	0	0
NEK1	0	0	0	0	0	0	0	0	0
NFE2	0	0	0	0	0	0	0	0	0
NFKB2	0	0	0	0	0	0	0	0	0
NOD1	0	0	0	0	0	0	0	0	0
NPNT	0	0	0	0	0	0	0	0	0
NR2F1	0	0	0	0	0	0	0	0	0
NR3C1	0	0	0	0	0	0	0	0	0
NRG3	0	0	0	0	0	0	0	0	0
NRIP1	0	0	0	0	0	0	0	0	0
NT5E	0	0	0	0	0	0	0	0	0
NUDT15	0	0	0	0	0	0	0	0	0
NUMA1	0	0	0	0	0	0	0	0	0
OR6A2	0	0	0	0	0	0	0	0	0
PALLD	0	0	0	0	0	0	0	0	0
PARP2	0	0	0	0	0	0	0	0	0
PASK	0	0	0	0	0	0	0	0	0
PBX1	0	0	0	0	0	0	0	0	0
PC	0	0	0	0	0	0	0	0	0
PCBP1	0	0	0	0	0	0	0	0	0
PCDHAC1	0	0	0	0	0	0	0	0	0
PCLO	0	0	0	0	0	0	0	0	0
PCNA	0	0	0	0	0	0	0	0	0
PDCD11	0	0	0	0	0	0	0	0	0
PDS5B	0	0	0	0	0	0	0	0	0
PER1	0	0	0	0	0	0	0	0	0
PGAP3	0	0	0	0	0	0	0	0	0
PHF8	0	0	0	0	0	0	0	0	0
PICALM	0	0	0	0	0	0	0	0	0
PKD1L2	0	0	0	0	0	0	0	0	0
PLEKHG5	0	0	0	0	0	0	0	0	0
POLD2	0	0	0	0	0	0	0	0	0
POU3F2	0	0	0	0	0	0	0	0	0
POU5F1	0	0	0	0	0	0	0	0	0
PPP2CB	0	0	0	0	0	0	0	0	0
PRDM16	0	0	0	0	0	0	0	0	0
PRKACG	0	0	0	0	0	0	0	0	0
PRKAG2	0	0	0	0	0	0	0	0	0
PRKCE	0	0	0	0	0	0	0	0	0
PRKCQ	0	0	0	0	0	0	0	0	0
PRKG1	0	0	0	0	0	0	0	0	0
PRPS2	0	0	0	0	0	0	0	0	0
PRR16	0	0	0	0	0	0	0	0	0
PTGS2	0	0	0	0	0	0	0	0	0
PTPN2	0	0	0	0	0	0	0	0	0
PTPN22	0	0	0	0	0	0	0	0	0
PTPN6	0	0	0	0	0	0	0	0	0
PTPRM	0	0	0	0	0	0	0	0	0
PTTG1	0	0	0	0	0	0	0	0	0
RALGDS	0	0	0	0	0	0	0	0	0
RASGEF1A	0	0	0	0	0	0	0	0	0
RASGEF1B	0	0	0	0	0	0	0	0	0
RELN	0	0	0	0	0	0	0	0	0
RFC2	0	0	0	0	0	0	0	0	0
RFC3	0	0	0	0	0	0	0	0	0
RNF2	0	0	0	0	0	0	0	0	0
RP11-366L20.2	0	0	0	0	0	0	0	0	0
RPA2	0	0	0	0	0	0	0	0	0
RPGR	0	0	0	0	0	0	0	0	0
RPL22	0	0	0	0	0	0	0	0	0
RPL5	0	0	0	0	0	0	0	0	0
RPS6KA2	0	0	0	0	0	0	0	0	0
RPS6KB1	0	0	0	0	0	0	0	0	0
RRM1	0	0	0	0	0	0	0	0	0
RTEL1-TNFRSF6B	0	0	0	0	0	0	0	0	0
RYR2	0	0	0	0	0	0	0	0	0
S1PR2	0	0	0	0	0	0	0	0	0
SAMHD1	0	0	0	0	0	0	0	0	0
SBNO1	0	0	0	0	0	0	0	0	0
SCG5	0	0	0	0	0	0	0	0	0
SDCCAG8	0	0	0	0	0	0	0	0	0
SEPT9	0	0	0	0	0	0	0	0	0
SETD1A	0	0	0	0	0	0	0	0	0
SETD1B	0	0	0	0	0	0	0	0	0
SETD3	0	0	0	0	0	0	0	0	0
SETD4	0	0	0	0	0	0	0	0	0
SETD5	0	0	0	0	0	0	0	0	0
SETD6	0	0	0	0	0	0	0	0	0
SETD7	0	0	0	0	0	0	0	0	0
SGCD	0	0	0	0	0	0	0	0	0
SHANK2	0	0	0	0	0	0	0	0	0
SIAH1	0	0	0	0	0	0	0	0	0
SIK1	0	0	0	0	0	0	0	0	0
SIK2	0	0	0	0	0	0	0	0	0
SMARCA1	0	0	0	0	0	0	0	0	0
SMARCC1	0	0	0	0	0	0	0	0	0
SMARCC2	0	0	0	0	0	0	0	0	0
SMG1	0	0	0	0	0	0	0	0	0
SOCS3	0	0	0	0	0	0	0	0	0
SPACA1	0	0	0	0	0	0	0	0	0
SPI1	0	0	0	0	0	0	0	0	0
SPRTN	0	0	0	0	0	0	0	0	0
SS18L1	0	0	0	0	0	0	0	0	0
SSX2	0	0	0	0	0	0	0	0	0
SSX4	0	0	0	0	0	0	0	0	0
STAB2	0	0	0	0	0	0	0	0	0
STK36	0	0	0	0	0	0	0	0	0
STMN2	0	0	0	0	0	0	0	0	0
SYT1	0	0	0	0	0	0	0	0	0
TAF15	0	0	0	0	0	0	0	0	0
TAF4B	0	0	0	0	0	0	0	0	0
TBL1XR1	0	0	0	0	0	0	0	0	0
TBX22	0	0	0	0	0	0	0	0	0
TET3	0	0	0	0	0	0	0	0	0
TFRC	0	0	0	0	0	0	0	0	0
TG	0	0	0	0	0	0	0	0	0
TGFB1	0	0	0	0	0	0	0	0	0
THSD7A	0	0	0	0	0	0	0	0	0
TIMP3	0	0	0	0	0	0	0	0	0
TINF2	0	0	0	0	0	0	0	0	0
TLL2	0	0	0	0	0	0	0	0	0
TLX1	0	0	0	0	0	0	0	0	0
TMEM216	0	0	0	0	0	0	0	0	0
TMEM30A	0	0	0	0	0	0	0	0	0
TNFRSF11A	0	0	0	0	0	0	0	0	0
TNKS2	0	0	0	0	0	0	0	0	0
TRAF5	0	0	0	0	0	0	0	0	0
UBA2	0	0	0	0	0	0	0	0	0
UGT1A6	0	0	0	0	0	0	0	0	0
USH2A	0	0	0	0	0	0	0	0	0
UTRN	0	0	0	0	0	0	0	0	0
VAV1	0	0	0	0	0	0	0	0	0
VAV2	0	0	0	0	0	0	0	0	0
WDR90	0	0	0	0	0	0	0	0	0
YY1AP1	0	0	0	0	0	0	0	0	0
ZFP36L1	0	0	0	0	0	0	0	0	0
ZNF384	0	0	0	0	0	0	0	0	0
ZSWIM4	0	0	0	0	0	0	0	0	0
