# Supplementary material for: Clinical associations and genetic interactions of oncogenic BRAF alleles
Source: PeerJ. 2022 Oct 18;10:e14126. doi: 10.7717/peerj.14126 (PMC9586110; doi:10.7717/peerj.14126)
Supplement: Supplemental Information 1 [file peerj-10-14126-s001.zip › tmp/comutation_nsclc_class_2.txt]

hugo_symbol	observed_frequency	observed_relative_frequency	expected_frequency	left	right	expected_relative_frequency	absolute_relative_frequency_difference	p_left	p_right
BRAF	242	0.9236641221374046	14.60959	1000000	0	0.055761793893129775	0.8679023282442748	1	0
EGFR	13	0.04961832061068702	62.960089	0	1000000	0.24030568320610687	0.19068736259541985	0	1
KRAS	32	0.12213740458015267	79.824227	0	1000000	0.30467262213740454	0.18253521755725188	0	1
STK11	46	0.17557251908396945	26.157803	999893	49	0.0998389427480916	0.07573357633587785	0.999893	4.9e-5
ATR	24	0.0916030534351145	6.866882	1000000	0	0.02620947328244275	0.06539358015267176	1	0
EPHA3	23	0.08778625954198473	9.296647	999955	9	0.035483385496183205	0.05230287404580152	0.999955	9e-6
KEAP1	39	0.14885496183206107	25.826683	994112	3446	0.09857512595419847	0.0502798358778626	0.994112	0.003446
KDR	19	0.07251908396946564	9.283401	997350	1128	0.03543282824427481	0.037086255725190836	0.99735	0.001128
PTPRT	17	0.0648854961832061	8.011041	997044	1226	0.030576492366412217	0.03430900381679389	0.997044	0.001226
PTPRD	21	0.08015267175572519	12.626344	984084	8235	0.04819215267175572	0.03196051908396946	0.984084	0.008235
NF1	23	0.08778625954198473	14.874029	974443	14392	0.056771103053435114	0.031015156488549613	0.974443	0.014392
NRAS	11	0.04198473282442748	3.313159	999492	129	0.01264564503816794	0.029339087786259543	0.999492	1.29e-4
WHSC1	10	0.03816793893129771	2.506943	999774	46	0.009568484732824428	0.028599454198473283	0.999774	4.6e-5
ERBB4	18	0.06870229007633588	10.779106	976027	12398	0.04114162595419848	0.027560664122137403	0.976027	0.012398
NOTCH2	13	0.04961832061068702	6.882154	978360	9879	0.026267763358778624	0.023350557251908398	0.97836	0.009879
TBX3	10	0.03816793893129771	4.45032	985716	5272	0.01698595419847328	0.02118198473282443	0.985716	0.005272
HGF	11	0.04198473282442748	5.452249	978455	9012	0.0208101106870229	0.02117462213740458	0.978455	0.009012
NOTCH1	4	0.015267175572519083	9.52516	12982	963651	0.036355572519083966	0.021088396946564884	0.012982	0.963651
PIK3C2G	9	0.03435114503816794	3.722213	987280	4292	0.014206919847328244	0.020144225190839696	0.98728	0.004292
SMARCA4	20	0.07633587786259542	14.770023	896154	66254	0.05637413358778626	0.019961744274809165	0.896154	0.066254
POT1	7	0.026717557251908396	1.793905	997766	458	0.006846965648854962	0.019870591603053434	0.997766	4.58e-4
SMO	10	0.03816793893129771	4.890614	974250	10406	0.018666465648854963	0.019501473282442748	0.97425	0.010406
WT1	9	0.03435114503816794	4.088068	977734	8355	0.015603312977099236	0.018747832061068705	0.977734	0.008355
FAT1	19	0.07251908396946564	14.161921	881610	75589	0.05405313358778626	0.018465950381679384	0.88161	0.075589
CDKN2A	18	0.06870229007633588	13.201496	886160	71434	0.0503873893129771	0.01831490076335878	0.88616	0.071434
MUTYH	7	0.026717557251908396	2.247931	992516	1836	0.0085798893129771	0.018137667938931297	0.992516	0.001836
EPHA5	14	0.05343511450381679	9.315883	914123	48372	0.035556805343511445	0.017878309160305347	0.914123	0.048372
PREX2	9	0.03435114503816794	4.455609	964439	14481	0.017006141221374046	0.017345003816793894	0.964439	0.014481
PGR	7	0.026717557251908396	2.551518	985692	4106	0.009738618320610688	0.016978938931297708	0.985692	0.004106
AMER1	9	0.03435114503816794	4.585638	958108	17462	0.017502435114503816	0.016848709923664124	0.958108	0.017462
ERCC3	7	0.026717557251908396	2.643174	982808	5171	0.01008845038167939	0.016629106870229005	0.982808	0.005171
NF2	7	0.026717557251908396	2.688877	981458	5755	0.0102628893129771	0.016454667938931297	0.981458	0.005755
ARID2	13	0.04961832061068702	8.719458	900796	56212	0.033280374045801524	0.0163379465648855	0.900796	0.056212
EZH2	6	0.022900763358778626	1.763025	991517	1990	0.006729103053435115	0.016171660305343512	0.991517	0.00199
MED12	4	0.015267175572519083	8.137971	35568	912685	0.031060958015267176	0.015793782442748094	0.035568	0.912685
KAT6B	6	0.022900763358778626	1.868712	988688	2803	0.007132488549618321	0.015768274809160307	0.988688	0.002803
SPEN	8	0.030534351145038167	3.876853	958502	16408	0.014797148854961832	0.015737202290076337	0.958502	0.016408
AURKB	5	0.019083969465648856	0.896709	997971	271	0.003422553435114504	0.01566141603053435	0.997971	2.71e-4
CTCF	6	0.022900763358778626	1.945528	986473	3521	0.007425679389312977	0.015475083969465649	0.986473	0.003521
SETBP1	10	0.03816793893129771	5.955141	923016	37731	0.022729545801526717	0.015438393129770994	0.923016	0.037731
LMO1	5	0.019083969465648856	0.986947	996941	444	0.0037669732824427483	0.015316996183206108	0.996941	4.44e-4
SMAD4	5	0.019083969465648856	8.980899	51325	889083	0.03427824045801527	0.015194270992366418	0.051325	0.889083
EPHA7	9	0.03435114503816794	5.023963	933646	30238	0.019175431297709926	0.015175713740458015	0.933646	0.030238
GLI2	8	0.030534351145038167	4.072439	946967	21624	0.015543660305343512	0.014990690839694655	0.946967	0.021624
ASXL1	2	0.007633587786259542	5.912506	17280	937587	0.02256681679389313	0.014933229007633587	0.01728	0.937587
PRKDC	11	0.04198473282442748	7.118712	897685	54939	0.02717065648854962	0.014814076335877863	0.897685	0.054939
DDR2	9	0.03435114503816794	5.135959	926268	34114	0.019602896946564884	0.014748248091603057	0.926268	0.034114
PRDM14	5	0.019083969465648856	1.323466	989370	2217	0.005051396946564886	0.01403257251908397	0.98937	0.002217
BCORL1	8	0.030534351145038167	4.344248	928639	31257	0.016581099236641222	0.013953251908396944	0.928639	0.031257
PARP1	5	0.019083969465648856	1.352841	988654	2385	0.005163515267175572	0.013920454198473283	0.988654	0.002385
ATM	22	0.08396946564885496	18.353483	782847	155546	0.07005146183206107	0.013918003816793895	0.782847	0.155546
SLX4	7	0.026717557251908396	3.404359	944281	21539	0.012993736641221373	0.013723820610687023	0.944281	0.021539
GATA3	7	0.026717557251908396	3.49664	937900	24406	0.013345954198473283	0.013371603053435113	0.9379	0.024406
TSC1	7	0.026717557251908396	3.506616	936766	25012	0.013384030534351147	0.01333352671755725	0.936766	0.025012
NTRK2	7	0.026717557251908396	3.52567	934856	26015	0.013456755725190839	0.013260801526717558	0.934856	0.026015
EPHB1	8	0.030534351145038167	4.630858	905524	43923	0.017675030534351144	0.012859320610687022	0.905524	0.043923
INPP4B	7	0.026717557251908396	3.633223	926446	30289	0.013867263358778626	0.01285029389312977	0.926446	0.030289
RBM10	11	0.04198473282442748	14.281784	148518	772236	0.05451062595419847	0.012525893129770989	0.148518	0.772236
E2F3	4	0.015267175572519083	0.729062	994106	752	0.002782679389312977	0.012484496183206106	0.994106	7.52e-4
MTOR	11	0.04198473282442748	7.776406	841871	91838	0.02968093893129771	0.012303793893129772	0.841871	0.091838
FLT3	2	0.007633587786259542	5.211201	31662	896010	0.019890080152671755	0.012256492366412214	0.031662	0.89601
IKBKE	4	0.015267175572519083	0.819832	990918	1329	0.0031291297709923663	0.012138045801526717	0.990918	0.001329
DICER1	8	0.030534351145038167	4.856788	884796	55984	0.018537358778625952	0.011996992366412215	0.884796	0.055984
LRP1B	6	0.022900763358778626	2.890027	929219	26774	0.011030637404580152	0.011870125954198474	0.929219	0.026774
EP300	10	0.03816793893129771	6.895429	845021	86867	0.026318431297709922	0.011849507633587789	0.845021	0.086867
CIITA	5	0.019083969465648856	1.898116	957903	12239	0.007244717557251908	0.011839251908396946	0.957903	0.012239
EPCAM	4	0.015267175572519083	0.926552	986177	2328	0.0035364580152671757	0.011730717557251908	0.986177	0.002328
KMT2D	17	0.0648854961832061	20.060942	204898	718612	0.07656848091603054	0.011682984732824434	0.204898	0.718612
ARAF	6	0.022900763358778626	2.964994	922078	29978	0.011316770992366412	0.011583992366412214	0.922078	0.029978
CBFA2T3	4	0.015267175572519083	0.972587	983751	2926	0.0037121641221374044	0.011555011450381679	0.983751	0.002926
TP63	5	0.019083969465648856	1.976629	951401	14764	0.007544385496183206	0.01153958396946565	0.951401	0.014764
NPM1	4	0.015267175572519083	1.003165	982094	3207	0.003828874045801527	0.011438301526717556	0.982094	0.003207
PDGFRA	12	0.04580152671755725	9.008032	806719	119740	0.034381801526717555	0.011419725190839697	0.806719	0.11974
SPOP	4	0.015267175572519083	1.016998	981359	3466	0.003881671755725191	0.011385503816793893	0.981359	0.003466
MLH3	4	0.015267175572519083	1.018593	981015	3620	0.0038877595419847333	0.01137941603053435	0.981015	0.00362
ASXL2	5	0.019083969465648856	2.051056	944695	17050	0.007828458015267176	0.01125551145038168	0.944695	0.01705
NOTCH3	10	0.03816793893129771	7.063869	828431	98679	0.026961332061068703	0.011206606870229008	0.828431	0.098679
RAF1	5	0.019083969465648856	2.068612	943288	17690	0.007895465648854962	0.011188503816793894	0.943288	0.01769
CDC73	5	0.019083969465648856	2.097711	940321	18906	0.008006530534351144	0.011077438931297711	0.940321	0.018906
MAP2K2	4	0.015267175572519083	1.108089	974925	5182	0.004229347328244275	0.011037828244274808	0.974925	0.005182
CDH1	0	0	2.886046	0	946238	0.011015442748091603	0.011015442748091603	0	0.946238
PBRM1	8	0.030534351145038167	5.119624	856991	72600	0.01954054961832061	0.010993801526717556	0.856991	0.0726
ALOX12B	4	0.015267175572519083	1.124094	973715	5503	0.004290435114503817	0.010976740458015267	0.973715	0.005503
MET	5	0.019083969465648856	7.855099	102915	801354	0.02998129389312977	0.010897324427480915	0.102915	0.801354
FGFR2	6	0.022900763358778626	3.147134	903343	39393	0.012011961832061067	0.010888801526717558	0.903343	0.039393
AXL	0	0	2.843249	0	943764	0.01085209541984733	0.01085209541984733	0	0.943764
FLT4	4	0.015267175572519083	6.819102	86948	815590	0.026027106870229008	0.010759931297709925	0.086948	0.81559
IRF4	4	0.015267175572519083	1.231868	965039	7824	0.004701786259541985	0.010565389312977099	0.965039	0.007824
RFWD2	5	0.019083969465648856	2.233858	925898	25173	0.008526175572519085	0.010557793893129771	0.925898	0.025173
RAC2	3	0.011450381679389313	0.243792	998314	97	9.305038167938932e-4	0.010519877862595419	0.998314	9.7e-5
FGFR1	6	0.022900763358778626	3.309736	884820	49124	0.012632580152671756	0.01026818320610687	0.88482	0.049124
ZFHX3	3	0.011450381679389313	5.669683	74991	821884	0.02164001145038168	0.010189629770992368	0.074991	0.821884
TSHR	6	0.022900763358778626	3.331077	881918	50603	0.01271403435114504	0.010186729007633587	0.881918	0.050603
RICTOR	6	0.022900763358778626	3.343009	880526	51413	0.012759576335877862	0.010141187022900764	0.880526	0.051413
TP53	133	0.5076335877862596	130.376835	604391	348476	0.4976215076335878	0.010012080152671743	0.604391	0.348476
NBN	6	0.022900763358778626	3.404627	872730	55373	0.012994759541984733	0.009906003816793893	0.87273	0.055373
AR	9	0.03435114503816794	6.407963	806260	110277	0.024457874045801527	0.009893270992366414	0.80626	0.110277
TDG	3	0.011450381679389313	0.410232	992178	702	0.001565770992366412	0.0098846106870229	0.992178	7.02e-4
RPTOR	6	0.022900763358778626	3.419088	871271	56430	0.013049954198473282	0.009850809160305344	0.871271	0.05643
DUSP4	3	0.011450381679389313	0.439919	990489	960	0.0016790801526717558	0.009771301526717558	0.990489	9.6e-4
ERCC6	4	0.015267175572519083	1.472891	939475	16064	0.005621721374045801	0.009645454198473282	0.939475	0.016064
TET1	8	0.030534351145038167	5.501532	812574	101503	0.020998213740458016	0.00953613740458015	0.812574	0.101503
ERF	3	0.011450381679389313	0.546806	983040	2092	0.0020870458015267174	0.009363335877862596	0.98304	0.002092
INPPL1	4	0.015267175572519083	1.57912	926145	21264	0.006027175572519084	0.009239999999999998	0.926145	0.021264
IKZF1	7	0.026717557251908396	4.634474	816966	94453	0.017688832061068704	0.009028725190839693	0.816966	0.094453
SMC1A	3	0.011450381679389313	0.636644	974613	3590	0.00242993893129771	0.009020442748091603	0.974613	0.00359
SF3B1	2	0.007633587786259542	4.344049	66382	812802	0.016580339694656488	0.008946751908396947	0.066382	0.812802
TRAF2	3	0.011450381679389313	0.682995	969267	4724	0.002606851145038168	0.008843530534351145	0.969267	0.004724
PIK3C3	4	0.015267175572519083	1.688437	910744	27237	0.006444416030534351	0.008822759541984733	0.910744	0.027237
DROSHA	0	0	2.295719	0	902075	0.008762286259541984	0.008762286259541984	0	0.902075
BRD3	3	0.011450381679389313	0.71385	965786	5691	0.002724618320610687	0.008725763358778626	0.965786	0.005691
NTRK1	8	0.030534351145038167	5.715125	785425	120475	0.021813454198473282	0.008720896946564884	0.785425	0.120475
ERG	4	0.015267175572519083	1.716084	906479	29234	0.00654993893129771	0.008717236641221374	0.906479	0.029234
YES1	3	0.011450381679389313	0.73021	963766	5860	0.0027870610687022903	0.008663320610687022	0.963766	0.00586
BCL11B	4	0.015267175572519083	1.730763	904233	29759	0.006605965648854962	0.00866120992366412	0.904233	0.029759
CUL3	0	0	2.264598	0	898598	0.008643503816793893	0.008643503816793893	0	0.898598
RNF43	0	0	2.263815	0	898957	0.008640515267175573	0.008640515267175573	0	0.898957
CDK12	1	0.003816793893129771	3.251696	37070	839420	0.012411053435114503	0.008594259541984733	0.03707	0.83942
BABAM1	3	0.011450381679389313	0.759793	960055	6802	0.002899973282442748	0.008550408396946565	0.960055	0.006802
ERCC5	6	0.022900763358778626	3.769129	823028	84579	0.01438598854961832	0.008514774809160306	0.823028	0.084579
DNMT3A	9	0.03435114503816794	6.790231	759361	144400	0.02591691221374046	0.008434232824427481	0.759361	0.1444
SUZ12	4	0.015267175572519083	1.790897	894929	34016	0.006835484732824427	0.008431690839694656	0.894929	0.034016
BRCA2	7	0.026717557251908396	9.206325	181783	706172	0.03513864503816794	0.00842108778625954	0.181783	0.706172
BARD1	5	0.019083969465648856	2.810004	848345	63276	0.010725206106870229	0.008358763358778627	0.848345	0.063276
GNAS	1	0.003816793893129771	3.176053	39804	829557	0.012122339694656488	0.008305545801526718	0.039804	0.829557
TRIM37	3	0.011450381679389313	0.836459	949050	9697	0.003192591603053435	0.008257790076335878	0.94905	0.009697
AGO2	3	0.011450381679389313	0.849608	946951	10256	0.0032427786259541986	0.008207603053435115	0.946951	0.010256
CD79B	3	0.011450381679389313	0.849904	946524	10444	0.003243908396946565	0.008206473282442749	0.946524	0.010444
FANCL	3	0.011450381679389313	0.850097	946641	10072	0.003244645038167939	0.008205736641221375	0.946641	0.010072
LATS1	4	0.015267175572519083	1.868679	882019	39837	0.007132362595419847	0.008134812977099237	0.882019	0.039837
RUNX1	4	0.015267175572519083	1.869509	882003	39774	0.007135530534351145	0.008131645038167937	0.882003	0.039774
FYN	3	0.011450381679389313	0.897259	938901	12459	0.0034246526717557255	0.008025729007633587	0.938901	0.012459
DAXX	4	0.015267175572519083	1.90024	876624	41943	0.007252824427480916	0.008014351145038168	0.876624	0.041943
TOP1	3	0.011450381679389313	0.942193	931490	14725	0.003596156488549618	0.007854225190839694	0.93149	0.014725
PTEN	6	0.022900763358778626	8.038073	181192	696896	0.0306796679389313	0.007778904580152676	0.181192	0.696896
PTCH1	7	0.026717557251908396	4.970825	768982	127022	0.018972614503816793	0.007744942748091604	0.768982	0.127022
ERBB2	7	0.026717557251908396	9.013916	198888	683734	0.034404259541984734	0.007686702290076338	0.198888	0.683734
XPO1	0	0	2.00776	0	868872	0.00766320610687023	0.00766320610687023	0	0.868872
PMS2	1	0.003816793893129771	3.006861	47853	805191	0.011476568702290076	0.007659774809160306	0.047853	0.805191
ERCC4	5	0.019083969465648856	3.009301	816403	81820	0.011485881679389312	0.0075980877862595435	0.816403	0.08182
TGFBR2	0	0	1.988837	0	866000	0.007590980916030534	0.007590980916030534	0	0.866
SHQ1	3	0.011450381679389313	1.018317	918095	18936	0.0038867061068702286	0.007563675572519085	0.918095	0.018936
MEF2BNB-MEF2B	3	0.011450381679389313	1.032755	915229	19884	0.003941812977099237	0.007508568702290076	0.915229	0.019884
DIS3L2	3	0.011450381679389313	1.033503	915093	19934	0.003944667938931298	0.007505713740458015	0.915093	0.019934
GLI1	8	0.030534351145038167	6.073648	736000	156812	0.02318186259541985	0.007352488549618317	0.736	0.156812
FANCM	0	0	1.915264	0	855768	0.007310167938931298	0.007310167938931298	0	0.855768
PRKAR1A	3	0.011450381679389313	1.108524	900015	24981	0.004231007633587787	0.007219374045801526	0.900015	0.024981
ZNF217	0	0	1.885241	0	851254	0.007195576335877862	0.007195576335877862	0	0.851254
MRE11A	4	0.015267175572519083	2.115284	838068	61778	0.008073603053435114	0.007193572519083969	0.838068	0.061778
FUS	3	0.011450381679389313	1.126142	896595	26503	0.0042982519083969465	0.007152129770992366	0.896595	0.026503
RET	5	0.019083969465648856	6.870369	179484	687521	0.02622278244274809	0.007138812977099236	0.179484	0.687521
HIST1H1C	3	0.011450381679389313	1.13879	893987	27234	0.004346526717557252	0.007103854961832061	0.893987	0.027234
YAP1	3	0.011450381679389313	1.140269	893987	27418	0.004352171755725191	0.007098209923664122	0.893987	0.027418
CUX1	1	0.003816793893129771	2.857341	55345	782631	0.010905881679389313	0.007089087786259543	0.055345	0.782631
UBE2T	2	0.007633587786259542	0.15136	990504	381	5.777099236641221e-4	0.00705587786259542	0.990504	3.81e-4
MAX	0	0	1.82404	0	841822	0.006961984732824428	0.006961984732824428	0	0.841822
BRIP1	6	0.022900763358778626	4.180741	758557	126760	0.015957026717557252	0.006943736641221374	0.758557	0.12676
HSD3B1	2	0.007633587786259542	0.182331	986207	685	6.959198473282443e-4	0.006937667938931297	0.986207	6.85e-4
KMT2C	9	0.03435114503816794	7.186939	707004	184621	0.02743106488549618	0.006920080152671759	0.707004	0.184621
CREBBP	7	0.026717557251908396	8.808218	218486	658696	0.03361915267175573	0.0069015954198473305	0.218486	0.658696
KMT2A	10	0.03816793893129771	8.219811	691174	202153	0.03137332442748091	0.006794614503816798	0.691174	0.202153
B2M	0	0	1.779022	0	834302	0.006790160305343512	0.006790160305343512	0	0.834302
DCUN1D1	2	0.007633587786259542	0.242737	976177	1683	9.264770992366412e-4	0.006707110687022901	0.976177	0.001683
VHL	3	0.011450381679389313	1.244896	871488	36096	0.00475151145038168	0.006698870229007633	0.871488	0.036096
HIST1H3B	3	0.011450381679389313	1.245393	871137	36419	0.004753408396946565	0.006696973282442748	0.871137	0.036419
IRS1	4	0.015267175572519083	2.279674	805258	78936	0.008701045801526718	0.006566129770992366	0.805258	0.078936
CHEK1	3	0.011450381679389313	1.29212	860875	40348	0.004931755725190839	0.006518625954198474	0.860875	0.040348
KAT6A	4	0.015267175572519083	2.293625	801954	80777	0.008754293893129771	0.006512881679389312	0.801954	0.080777
TET2	6	0.022900763358778626	7.689703	215339	652401	0.02935001145038168	0.006449248091603053	0.215339	0.652401
PIK3R1	1	0.003816793893129771	2.675536	66193	750593	0.010211969465648856	0.006395175572519085	0.066193	0.750593
ANKRD11	4	0.015267175572519083	2.324954	795707	84099	0.008873870229007633	0.00639330534351145	0.795707	0.084099
HNF1A	1	0.003816793893129771	2.674396	66516	750550	0.010207618320610687	0.006390824427480917	0.066516	0.75055
STAT3	0	0	1.671087	0	814959	0.0063781946564885495	0.0063781946564885495	0	0.814959
NUP93	3	0.011450381679389313	1.337698	849691	45060	0.005105717557251909	0.006344664122137404	0.849691	0.04506
IDH1	4	0.015267175572519083	2.341963	792013	86244	0.008938790076335877	0.006328385496183206	0.792013	0.086244
EXO1	3	0.011450381679389313	1.350632	847244	46579	0.005155083969465649	0.006295297709923664	0.847244	0.046579
TGFBR1	3	0.011450381679389313	1.353545	846557	46826	0.005166202290076336	0.006284179389312977	0.846557	0.046826
FGFR4	5	0.019083969465648856	3.358818	753654	121181	0.01281991603053435	0.0062640534351145055	0.753654	0.121181
PHOX2B	0	0	1.626333	0	806548	0.00620737786259542	0.00620737786259542	0	0.806548
KDM6A	2	0.007633587786259542	3.619043	120089	704826	0.013813141221374045	0.006179553435114503	0.120089	0.704826
EGLN1	2	0.007633587786259542	0.395475	941037	6956	0.0015094465648854962	0.0061241412213740454	0.941037	0.006956
INSR	3	0.011450381679389313	1.397897	835639	51350	0.005335484732824428	0.006114896946564885	0.835639	0.05135
PARK2	6	0.022900763358778626	4.408482	719910	153965	0.01682626717557252	0.006074496183206105	0.71991	0.153965
ATRX	9	0.03435114503816794	10.590988	262422	619175	0.040423618320610685	0.006072473282442745	0.262422	0.619175
RAD50	4	0.015267175572519083	2.415102	776697	95415	0.009217946564885497	0.006049229007633586	0.776697	0.095415
XRCC4	2	0.007633587786259542	0.424455	933016	8430	0.001620057251908397	0.0060135305343511445	0.933016	0.00843
STK40	2	0.007633587786259542	0.440378	928802	9448	0.0016808320610687023	0.005952755725190839	0.928802	0.009448
TP53BP1	1	0.003816793893129771	2.553252	75298	727573	0.009745236641221374	0.005928442748091603	0.075298	0.727573
ERCC2	4	0.015267175572519083	2.447663	770334	99104	0.009342225190839694	0.0059249503816793895	0.770334	0.099104
CARD11	8	0.030534351145038167	6.455007	681189	199018	0.024637431297709924	0.005896919847328243	0.681189	0.199018
RPS6KB2	2	0.007633587786259542	0.456438	924233	10430	0.0017421297709923666	0.005891458015267175	0.924233	0.01043
MDM4	3	0.011450381679389313	1.459305	820229	58393	0.005569866412213741	0.005880515267175572	0.820229	0.058393
RUNX1T1	1	0.003816793893129771	2.536511	76549	724083	0.00968133969465649	0.005864545801526719	0.076549	0.724083
TRAF3	2	0.007633587786259542	0.471157	919620	11353	0.0017983091603053435	0.005835278625954198	0.91962	0.011353
RINT1	2	0.007633587786259542	0.47138	919705	11393	0.0017991603053435115	0.005834427480916031	0.919705	0.011393
SETD2	10	0.03816793893129771	11.525784	278841	606088	0.043991541984732825	0.005823603053435114	0.278841	0.606088
MITF	0	0	1.520934	0	785065	0.005805091603053435	0.005805091603053435	0	0.785065
AXIN1	0	0	1.519811	0	784706	0.00580080534351145	0.00580080534351145	0	0.784706
RASA1	5	0.019083969465648856	3.481179	730218	137472	0.013286942748091604	0.005797026717557252	0.730218	0.137472
DOT1L	5	0.019083969465648856	3.496219	727759	139197	0.013344347328244275	0.0057396221374045805	0.727759	0.139197
JAK2	6	0.022900763358778626	4.497595	704946	165149	0.01716639312977099	0.005734370229007635	0.704946	0.165149
EME1	2	0.007633587786259542	0.501607	910490	13521	0.0019145305343511452	0.0057190572519083965	0.91049	0.013521
GALNT12	2	0.007633587786259542	0.502595	910218	13682	0.0019183015267175572	0.005715286259541984	0.910218	0.013682
MDC1	4	0.015267175572519083	2.506426	757867	107279	0.009566511450381678	0.0057006641221374055	0.757867	0.107279
PNRC1	2	0.007633587786259542	0.516852	905660	14869	0.0019727175572519084	0.005660870229007633	0.90566	0.014869
GATA6	3	0.011450381679389313	1.519297	805520	66415	0.005798843511450381	0.005651538167938932	0.80552	0.066415
PIK3CA	15	0.05725190839694656	16.472993	316508	584978	0.06287401908396946	0.0056221106870228965	0.316508	0.584978
MYC	3	0.011450381679389313	1.533169	801705	67509	0.005851790076335878	0.005598591603053435	0.801705	0.067509
MCL1	3	0.011450381679389313	1.536261	801051	68365	0.005863591603053436	0.005586790076335877	0.801051	0.068365
SMYD3	2	0.007633587786259542	0.546674	896688	17209	0.0020865419847328243	0.005547045801526717	0.896688	0.017209
TMEM127	2	0.007633587786259542	0.547081	896365	16883	0.0020880954198473282	0.005545492366412214	0.896365	0.016883
RSPO2	2	0.007633587786259542	0.562252	891646	18256	0.002146	0.005487587786259542	0.891646	0.018256
PRPF40B	2	0.007633587786259542	0.563084	890772	18532	0.002149175572519084	0.005484412213740458	0.890772	0.018532
TMPRSS2	3	0.011450381679389313	1.565941	792813	72248	0.005976874045801527	0.005473507633587786	0.792813	0.072248
SMARCD1	2	0.007633587786259542	0.577098	886453	19772	0.0022026641221374044	0.005430923664122137	0.886453	0.019772
SOX9	1	0.003816793893129771	2.417477	86358	699369	0.009227011450381678	0.005410217557251908	0.086358	0.699369
MEN1	1	0.003816793893129771	2.413052	86923	697894	0.00921012213740458	0.00539332824427481	0.086923	0.697894
GBA	2	0.007633587786259542	0.592434	882082	21342	0.0022611984732824426	0.005372389312977099	0.882082	0.021342
ROS1	9	0.03435114503816794	7.59371	650282	230692	0.028983625954198473	0.005367519083969468	0.650282	0.230692
NCOA3	3	0.011450381679389313	1.594177	785770	75940	0.006084645038167939	0.005365736641221374	0.78577	0.07594
ABL1	5	0.019083969465648856	3.600915	707581	153280	0.013743950381679389	0.0053400190839694665	0.707581	0.15328
TERT	6	0.022900763358778626	4.601602	686301	179343	0.01756336641221374	0.005337396946564887	0.686301	0.179343
RAD54L	2	0.007633587786259542	0.60744	876602	22717	0.002318473282442748	0.005315114503816793	0.876602	0.022717
KMT2B	2	0.007633587786259542	3.391202	144249	662300	0.012943519083969466	0.005309931297709924	0.144249	0.6623
FANCC	0	0	1.384174	0	752942	0.005283106870229008	0.005283106870229008	0	0.752942
DDB2	2	0.007633587786259542	0.624406	870994	24383	0.002383229007633588	0.005250358778625954	0.870994	0.024383
SPTA1	3	0.011450381679389313	1.626292	778103	80362	0.006207221374045802	0.005243160305343511	0.778103	0.080362
COL7A1	2	0.007633587786259542	3.372407	146055	658904	0.012871782442748092	0.00523819465648855	0.146055	0.658904
REL	3	0.011450381679389313	1.628096	777390	80735	0.006214106870229007	0.0052362748091603056	0.77739	0.080735
MYB	2	0.007633587786259542	0.638019	866423	25753	0.0024351870229007634	0.005198400763358778	0.866423	0.025753
PDGFRB	7	0.026717557251908396	5.63824	665358	204768	0.021519999999999997	0.005197557251908399	0.665358	0.204768
BAP1	4	0.015267175572519083	2.643345	727350	126346	0.010089103053435114	0.005178072519083969	0.72735	0.12634600000000001
SLC34A2	0	0	1.353793	0	745100	0.005167148854961832	0.005167148854961832	0	0.7451
CHEK2	1	0.003816793893129771	2.322771	95280	677878	0.008865538167938931	0.005048744274809161	0.09528	0.677878
RAD51C	0	0	1.322061	0	737134	0.005046034351145038	0.005046034351145038	0	0.737134
TCF7L2	3	0.011450381679389313	1.686262	761590	89016	0.0064361145038167936	0.005014267175572519	0.76159	0.089016
EED	2	0.007633587786259542	0.697571	845804	32606	0.0026624847328244276	0.004971103053435114	0.845804	0.032606
ETV6	3	0.011450381679389313	1.702617	757674	91514	0.006498538167938932	0.004951843511450381	0.757674	0.091514
DNMT3B	0	0	1.294511	0	729270	0.0049408816793893124	0.0049408816793893124	0	0.72927
LIG4	0	0	1.291174	0	728592	0.004928145038167939	0.004928145038167939	0	0.728592
CBLB	3	0.011450381679389313	1.71668	753986	93394	0.0065522137404580155	0.0048981679389312974	0.753986	0.093394
PDCD1	0	0	1.275778	0	724147	0.004869381679389313	0.004869381679389313	0	0.724147
ARHGEF12	0	0	1.275688	0	723836	0.004869038167938931	0.004869038167938931	0	0.723836
RB1	11	0.04198473282442748	9.728262	617725	268818	0.03713077099236642	0.004853961832061063	0.617725	0.268818
PVRL4	2	0.007633587786259542	0.729821	835061	36548	0.002785576335877863	0.004848011450381679	0.835061	0.036548
LATS2	3	0.011450381679389313	1.731826	749612	95524	0.006610022900763359	0.004840358778625954	0.749612	0.095524
IRS2	2	0.007633587786259542	3.266786	158581	637530	0.012468648854961833	0.004835061068702291	0.158581	0.63753
HRAS	0	0	1.261051	0	720256	0.0048131717557251905	0.0048131717557251905	0	0.720256
BIRC3	2	0.007633587786259542	0.744657	829243	38195	0.002842202290076336	0.004791385496183206	0.829243	0.038195
DEPDC5	2	0.007633587786259542	0.74517	829268	38224	0.0028441603053435114	0.00478942748091603	0.829268	0.038224
KLF4	3	0.011450381679389313	1.760024	741873	100233	0.006717648854961832	0.004732732824427481	0.741873	0.100233
BTK	1	0.003816793893129771	2.232514	104405	656599	0.008521045801526718	0.0047042519083969475	0.104405	0.656599
RPS6KA4	0	0	1.217505	0	707485	0.004646965648854962	0.004646965648854962	0	0.707485
MYCL	0	0	1.201134	0	703054	0.004584480916030534	0.004584480916030534	0	0.703054
ACVR1	2	0.007633587786259542	0.805789	807752	46239	0.003075530534351145	0.004558057251908397	0.807752	0.046239
FAS	2	0.007633587786259542	0.820337	801659	48748	0.003131057251908397	0.004502530534351144	0.801659	0.048748
NFKBIZ	0	0	1.17156	0	693700	0.004471603053435114	0.004471603053435114	0	0.6937
SRSF2	0	0	1.171292	0	693691	0.0044705801526717555	0.0044705801526717555	0	0.693691
MYD88	0	0	1.1696820000000001	0	692789	0.004464435114503817	0.004464435114503817	0	0.692789
RARA	3	0.011450381679389313	1.83962	720941	113011	0.00702145038167939	0.004428931297709923	0.720941	0.113011
FOXP1	0	0	1.140386	0	683839	0.004352618320610686	0.004352618320610686	0	0.683839
TFE3	2	0.007633587786259542	0.866117	785336	55649	0.003305790076335878	0.004327797709923664	0.785336	0.055649
DIS3	5	0.019083969465648856	3.870478	654062	192165	0.01477281679389313	0.004311152671755726	0.654062	0.192165
PLK2	2	0.007633587786259542	0.880739	780062	58260	0.0033615992366412216	0.0042719885496183205	0.780062	0.05826
IGF1R	5	0.019083969465648856	3.888686	650992	194757	0.014842312977099236	0.004241656488549619	0.650992	0.194757
NRG1	0	0	1.109788	0	674183	0.004235832061068702	0.004235832061068702	0	0.674183
KIF1B	0	0	1.109084	0	673651	0.004233145038167939	0.004233145038167939	0	0.673651
FOXL2	3	0.011450381679389313	1.900735	704253	123588	0.0072547137404580155	0.0041956679389312974	0.704253	0.123588
IL7R	5	0.019083969465648856	3.902803	648389	197268	0.014896194656488549	0.0041877748091603065	0.648389	0.197268
MSH6	5	0.019083969465648856	3.90649	646951	197557	0.014910267175572518	0.004173702290076338	0.646951	0.197557
INHBA	4	0.015267175572519083	2.916128	666227	168358	0.011130259541984733	0.00413691603053435	0.666227	0.168358
CTNNB1	10	0.03816793893129771	8.919692	598061	281543	0.03404462595419847	0.004123312977099239	0.598061	0.281543
PAXIP1	2	0.007633587786259542	0.926087	763301	65353	0.00353468320610687	0.004098904580152671	0.763301	0.065353
RAD54B	2	0.007633587786259542	0.926904	762460	65306	0.003537801526717557	0.004095786259541985	0.76246	0.065306
MGA	10	0.03816793893129771	8.935262	596058	283559	0.0341040534351145	0.004063885496183209	0.596058	0.283559
NFE2L2	7	0.026717557251908396	5.935523	617720	244095	0.022654667938931297	0.004062889312977099	0.61772	0.244095
FGFR3	4	0.015267175572519083	2.936392	661659	171801	0.011207603053435116	0.004059572519083968	0.661659	0.171801
CALR	0	0	1.062349	0	657788	0.004054767175572519	0.004054767175572519	0	0.657788
CDH4	3	0.011450381679389313	1.943183	691950	130570	0.007416729007633589	0.004033652671755724	0.69195	0.13057
FANCD2	1	0.003816793893129771	2.049755	125477	611013	0.007823492366412214	0.004006698473282444	0.125477	0.611013
KCNQ1	0	0	1.047852	0	652675	0.003999435114503817	0.003999435114503817	0	0.652675
BMPR1A	0	0	1.034992	0	647993	0.003950351145038168	0.003950351145038168	0	0.647993
CDK6	0	0	1.033539	0	647942	0.00394480534351145	0.00394480534351145	0	0.647942
GATA4	0	0	1.018263	0	642066	0.0038864999999999998	0.0038864999999999998	0	0.642066
PTPN14	0	0	1.003884	0	636789	0.003831618320610687	0.003831618320610687	0	0.636789
GNAQ	2	0.007633587786259542	1.003217	734856	79017	0.0038290725190839696	0.003804515267175572	0.734856	0.079017
RIT1	0	0	0.989226	0	631850	0.003775671755725191	0.003775671755725191	0	0.63185
IL2RB	1	0.003816793893129771	0.015185	984815	0	5.7958015267175575e-5	0.0037588358778625954	0.984815	0
PCDHAC2	1	0.003816793893129771	0.0152	984800	0	5.801526717557252e-5	0.003758778625954198	0.9848	0
TGM7	1	0.003816793893129771	0.0152	984800	0	5.801526717557252e-5	0.003758778625954198	0.9848	0
KDM5C	6	0.022900763358778626	5.017222	613113	237783	0.019149702290076336	0.0037510610687022904	0.613113	0.237783
STAG2	6	0.022900763358778626	5.017414	612657	238208	0.019150435114503817	0.0037503282442748094	0.612657	0.238208
CSDE1	0	0	0.972169	0	625770	0.003710568702290076	0.003710568702290076	0	0.62577
PGBD5	1	0.003816793893129771	0.030235	970010	245	1.1540076335877863e-4	0.0037013931297709924	0.97001	2.45e-4
MTR	1	0.003816793893129771	0.030332	969881	213	1.1577099236641221e-4	0.0037010229007633584	0.969881	2.13e-4
LTF	1	0.003816793893129771	0.030404	969808	212	1.1604580152671756e-4	0.0037007480916030535	0.969808	2.12e-4
FLI1	1	0.003816793893129771	0.030496	969732	228	1.1639694656488549e-4	0.0037003969465648854	0.969732	2.28e-4
SYK	2	0.007633587786259542	1.031254	724048	84171	0.003936083969465648	0.0036975038167938934	0.724048	0.084171
PAX7	1	0.003816793893129771	0.045655	955027	678	1.742557251908397e-4	0.0036425381679389313	0.955027	6.78e-4
IPMK	1	0.003816793893129771	0.045828	954880	705	1.7491603053435115e-4	0.0036418778625954195	0.95488	7.05e-4
RBM15	1	0.003816793893129771	0.045847	954900	743	1.749885496183206e-4	0.0036418053435114503	0.9549	7.43e-4
SRC	2	0.007633587786259542	1.049386	717492	87572	0.004005290076335878	0.003628297709923664	0.717492	0.087572
CBL	4	0.015267175572519083	3.054634	634398	191651	0.011658908396946565	0.0036082671755725184	0.634398	0.191651
JAK3	6	0.022900763358778626	5.059987	605262	243883	0.01931292748091603	0.003587835877862596	0.605262	0.243883
SERPINB4	1	0.003816793893129771	0.060465	940878	1330	2.307824427480916e-4	0.003586011450381679	0.940878	0.00133
NIN	1	0.003816793893129771	0.060734	940635	1356	2.3180916030534352e-4	0.0035849847328244273	0.940635	0.001356
BTG1	1	0.003816793893129771	0.060907	940436	1329	2.3246946564885496e-4	0.003584324427480916	0.940436	0.001329
SLFN11	1	0.003816793893129771	0.061075	940268	1330	2.3311068702290075e-4	0.00358368320610687	0.940268	0.00133
ZFHX4	2	0.007633587786259542	1.063607	712487	90933	0.004059568702290076	0.0035740190839694654	0.712487	0.090933
KDM6B	0	0	0.926208	0	607279	0.0035351450381679392	0.0035351450381679392	0	0.607279
RHBDF2	0	0	0.925813	0	607042	0.003533637404580153	0.003533637404580153	0	0.607042
NEIL3	0	0	0.925355	0	607166	0.0035318893129770994	0.0035318893129770994	0	0.607166
P2RY8	1	0.003816793893129771	0.075758	926446	2177	2.891526717557252e-4	0.0035276412213740456	0.926446	0.002177
OR5L1	1	0.003816793893129771	0.076118	926144	2235	2.9052671755725194e-4	0.003526267175572519	0.926144	0.002235
REST	1	0.003816793893129771	0.076139	926172	2274	2.906068702290076e-4	0.0035261870229007634	0.926172	0.002274
ERRFI1	0	0	0.912849	0	602390	0.0034841564885496183	0.0034841564885496183	0	0.60239
ARFRP1	1	0.003816793893129771	0.090949	912435	3305	3.4713358778625956e-4	0.003469660305343511	0.912435	0.003305
CCNE1	1	0.003816793893129771	1.897972	146721	568233	0.0072441679389312974	0.0034273740458015266	0.146721	0.568233
UPF1	0	0	0.895674	0	595017	0.0034186030534351145	0.0034186030534351145	0	0.595017
MPL	3	0.011450381679389313	2.110497	646324	160842	0.008055332061068702	0.0033950496183206107	0.646324	0.160842
PIK3C2B	4	0.015267175572519083	3.115614	621179	202088	0.011891656488549618	0.0033755190839694655	0.621179	0.202088
CSMD3	1	0.003816793893129771	0.120978	885192	5983	4.6174809160305343e-4	0.0033550458015267175	0.885192	0.005983
DNAH9	1	0.003816793893129771	0.121021	885179	6023	4.6191221374045804e-4	0.0033548816793893127	0.885179	0.006023
SMARCA2	1	0.003816793893129771	0.121685	884499	6014	4.644465648854962e-4	0.0033523473282442745	0.884499	0.006014
NTRK3	11	0.04198473282442748	10.122709	567176	314132	0.038636293893129774	0.003348438931297708	0.567176	0.314132
RBBP8	2	0.007633587786259542	1.124138	689466	102379	0.0042906030534351144	0.0033429847328244272	0.689466	0.102379
FANCG	0	0	0.867166	0	582766	0.0033097938931297708	0.0033097938931297708	0	0.582766
SDHB	0	0	0.86607	0	582809	0.003305610687022901	0.003305610687022901	0	0.582809
FGF4	0	0	0.865822	0	582758	0.0033046641221374045	0.0033046641221374045	0	0.582758
PAK1	0	0	0.86412	0	582186	0.0032981679389312976	0.0032981679389312976	0	0.582186
GNB2L1	1	0.003816793893129771	0.1379	870173	7793	5.263358778625954e-4	0.0032904580152671756	0.870173	0.007793
ZRSR2	2	0.007633587786259542	1.138501	684766	106014	0.004345423664122138	0.003288164122137404	0.684766	0.106014
GATA1	2	0.007633587786259542	1.140116	684042	105736	0.0043515877862595415	0.003282	0.684042	0.105736
MAPK1	0	0	0.851137	0	576445	0.003248614503816794	0.003248614503816794	0	0.576445
BRINP3	1	0.003816793893129771	0.151859	858072	9540	5.796145038167938e-4	0.003237179389312977	0.858072	0.00954
CDC42	1	0.003816793893129771	0.152145	857742	9508	5.80706106870229e-4	0.0032360877862595418	0.857742	0.009508
STAT6	2	0.007633587786259542	1.153827	678764	108868	0.004403919847328244	0.0032296679389312976	0.678764	0.108868
ITK	2	0.007633587786259542	1.154047	678892	108892	0.004404759541984733	0.0032288282442748083	0.678892	0.108892
MAP2K1	3	0.011450381679389313	2.156979	633380	170119	0.008232744274809162	0.0032176374045801513	0.63338	0.170119
FANCB	0	0	0.835555	0	570261	0.0031891412213740458	0.0031891412213740458	0	0.570261
NUF2	0	0	0.83542400000000006	0	569782	0.003188641221374046	0.003188641221374046	0	0.569782
SOX10	1	0.003816793893129771	0.166421	845577	11445	6.351946564885497e-4	0.003181599236641221	0.845577	0.011445
NCKAP5	1	0.003816793893129771	0.166701	845233	11384	6.362633587786259e-4	0.003180530534351145	0.845233	0.011384
PTPRK	1	0.003816793893129771	0.167661	844462	11565	6.399274809160305e-4	0.00317686641221374	0.844462	0.011565
C17orf70	0	0	0.82017	0	562668	0.003130419847328244	0.003130419847328244	0	0.562668
HABP2	0	0	0.819155	0	562553	0.0031265458015267175	0.0031265458015267175	0	0.562553
FGF14	1	0.003816793893129771	0.182386	832115	13772	6.961297709923664e-4	0.0031206641221374043	0.832115	0.013772
FGF23	1	0.003816793893129771	0.182416	832125	13802	6.962442748091603e-4	0.0031205496183206107	0.832125	0.013802
PDCD1LG2	0	0	0.806759	0	557206	0.003079232824427481	0.003079232824427481	0	0.557206
RHOH	1	0.003816793893129771	0.197093	819912	16130	7.522633587786259e-4	0.003064530534351145	0.819912	0.01613
ACVR1B	1	0.003816793893129771	0.197934	819154	16150	7.554732824427481e-4	0.003061320610687023	0.819154	0.01615
FAM46C	2	0.007633587786259542	1.199395	661921	118668	0.004577843511450382	0.00305574427480916	0.661921	0.118668
EXT1	2	0.007633587786259542	1.200075	661714	118715	0.00458043893129771	0.0030531488549618317	0.661714	0.118715
TOPBP1	2	0.007633587786259542	1.20191	660934	119042	0.004587442748091603	0.0030461450381679385	0.660934	0.119042
PRDM1	3	0.011450381679389313	2.204761	620695	179934	0.008415118320610687	0.0030352633587786264	0.620695	0.179934
PPM1D	1	0.003816793893129771	1.792761	163261	537287	0.006842599236641222	0.003025805343511451	0.163261	0.537287
CYSLTR2	0	0	0.790846	0	549536	0.0030184961832061073	0.0030184961832061073	0	0.549536
GPC3	0	0	0.789845	0	549201	0.003014675572519084	0.003014675572519084	0	0.549201
POLQ	4	0.015267175572519083	3.219156	598030	221128	0.01228685496183206	0.0029803206106870234	0.59803	0.221128
NCOR1	2	0.007633587786259542	2.780683	230536	528200	0.010613293893129771	0.002979706106870229	0.230536	0.5282
CDKN1A	0	0	0.776504	0	542798	0.0029637557251908394	0.0029637557251908394	0	0.542798
HLA-A	0	0	0.775914	0	543257	0.0029615038167938933	0.0029615038167938933	0	0.543257
JUN	0	0	0.774878	0	542315	0.0029575496183206107	0.0029575496183206107	0	0.542315
PML	0	0	0.773458	0	541782	0.0029521297709923663	0.0029521297709923663	0	0.541782
BCL10	1	0.003816793893129771	0.227489	794933	21039	8.682786259541984e-4	0.0029485152671755725	0.794933	0.021039
BBC3	1	0.003816793893129771	0.22807	794557	21177	8.704961832061069e-4	0.0029462977099236638	0.794557	0.021177
LYN	0	0	0.759838	0	534964	0.002900145038167939	0.002900145038167939	0	0.534964
SMAD3	0	0	0.759339	0	535431	0.002898240458015267	0.002898240458015267	0	0.535431
SLC25A13	0	0	0.758385	0	534971	0.0028945992366412212	0.0028945992366412212	0	0.534971
POLB	1	0.003816793893129771	0.242714	782960	23906	9.263893129770993e-4	0.0028904045801526716	0.78296	0.023906
RIF1	3	0.011450381679389313	2.246964	609452	187868	0.008576198473282443	0.00287418320610687	0.609452	0.187868
SOX17	1	0.003816793893129771	1.747916	170468	523917	0.006671435114503817	0.002854641221374046	0.170468	0.523917
EWSR1	0	0	0.745162	0	528187	0.0028441297709923662	0.0028441297709923662	0	0.528187
EIF4A2	0	0	0.743541	0	527566	0.002837942748091603	0.002837942748091603	0	0.527566
FANCE	0	0	0.74341	0	527428	0.002837442748091603	0.002837442748091603	0	0.527428
TAF1	1	0.003816793893129771	0.257863	771198	26919	9.842099236641222e-4	0.002832583969465649	0.771198	0.026919
GLI3	3	0.011450381679389313	2.260546	605481	190697	0.008628038167938931	0.0028223435114503818	0.605481	0.190697
MSH2	4	0.015267175572519083	3.268335	586226	229977	0.01247456106870229	0.0027926145038167927	0.586226	0.229977
BCL2	0	0	0.729655	0	521042	0.0027849427480916033	0.0027849427480916033	0	0.521042
FAT3	0	0	0.729315	0	521205	0.0027836450381679393	0.0027836450381679393	0	0.521205
EZH1	0	0	0.728872	0	520589	0.002781954198473282	0.002781954198473282	0	0.520589
U2AF1	3	0.011450381679389313	3.724968	276627	513186	0.014217435114503817	0.0027670534351145037	0.276627	0.513186
INHA	0	0	0.714364	0	514285	0.0027265801526717556	0.0027265801526717556	0	0.514285
PCM1	1	0.003816793893129771	0.288001	747977	33036	0.0010992404580152672	0.0027175534351145036	0.747977	0.033036
SUFU	2	0.007633587786259542	1.290173	629480	139214	0.004924324427480916	0.0027092633587786257	0.62948	0.139214
STAT5A	0	0	0.699793	0	506888	0.002670965648854962	0.002670965648854962	0	0.506888
CCND3	0	0	0.698827	0	505896	0.0026672786259541986	0.0026672786259541986	0	0.505896
MAP3K1	5	0.019083969465648856	4.301628	569583	261657	0.016418427480916032	0.0026655419847328235	0.569583	0.261657
SESN3	1	0.003816793893129771	0.303293	736562	36352	0.0011576068702290076	0.0026591870229007632	0.736562	0.036352
MAGI2	1	0.003816793893129771	0.303587	736451	36522	0.0011587290076335878	0.0026580648854961832	0.736451	0.036522
HIST1H3F	1	0.003816793893129771	0.303673	736402	36546	0.0011590572519083971	0.0026577366412213737	0.736402	0.036546
HIST1H3J	1	0.003816793893129771	0.304447	735629	36531	0.0011620114503816796	0.0026547824427480913	0.735629	0.036531
SLITRK6	0	0	0.68403	0	498553	0.0026108015267175574	0.0026108015267175574	0	0.498553
USP6	1	0.003816793893129771	0.318156	725589	39749	0.0012143358778625953	0.0026024580152671757	0.725589	0.039749
PRKCZ	1	0.003816793893129771	0.318378	725689	40047	0.0012151832061068702	0.0026016106870229007	0.725689	0.040047
MAPK3	1	0.003816793893129771	0.318653	724853	39468	0.001216232824427481	0.00260056106870229	0.724853	0.039468
ROBO1	1	0.003816793893129771	0.319405	724591	39930	0.0012191030534351144	0.0025976908396946564	0.724591	0.03993
DMD	3	0.011450381679389313	2.326586	587870	204121	0.008880099236641221	0.0025702824427480918	0.58787	0.204121
PPP6C	1	0.003816793893129771	0.333731	714167	43317	0.0012737824427480917	0.0025430114503816794	0.714167	0.043317
BRCC3	1	0.003816793893129771	0.333958	714343	43692	0.001274648854961832	0.002542145038167939	0.714343	0.043692
PPP4R2	1	0.003816793893129771	0.334273	714103	43553	0.0012758511450381678	0.002540942748091603	0.714103	0.043553
ENG	1	0.003816793893129771	0.33428	713726	43339	0.00127587786259542	0.002540916030534351	0.713726	0.043339
UIMC1	0	0	0.653018	0	482711	0.002492435114503817	0.002492435114503817	0	0.482711
CD79A	1	0.003816793893129771	0.349093	703190	46923	0.0013324160305343512	0.00248437786259542	0.70319	0.046923
VTCN1	1	0.003816793893129771	0.34978	702976	47390	0.0013350381679389312	0.0024817557251908397	0.702976	0.04739
NTHL1	0	0	0.639296	0	475484	0.00244006106870229	0.00244006106870229	0	0.475484
RHPN2	1	0.003816793893129771	0.364575	692420	50975	0.0013915076335877861	0.0024252862595419847	0.69242	0.050975
HIST1H3I	1	0.003816793893129771	0.36493	691990	50954	0.0013928625954198472	0.0024239312977099234	0.69199	0.050954
MST1R	2	0.007633587786259542	1.3666	602203	157221	0.005216030534351145	0.002417557251908397	0.602203	0.157221
CSF3R	2	0.007633587786259542	2.627766	259030	490288	0.010029641221374045	0.002396053435114503	0.25903	0.490288
RAD51	0	0	0.622962	0	466376	0.0023777175572519084	0.0023777175572519084	0	0.466376
PNKP	0	0	0.622532	0	465678	0.0023760763358778624	0.0023760763358778624	0	0.465678
PTPRB	1	0.003816793893129771	0.37905	682156	54574	0.0014467557251908398	0.002370038167938931	0.682156	0.054574
BCL2L11	1	0.003816793893129771	0.379336	682214	54737	0.0014478473282442748	0.0023689465648854963	0.682214	0.054737
RHOT1	1	0.003816793893129771	0.379544	681911	54667	0.0014486412213740457	0.002368152671755725	0.681911	0.054667
STAG1	0	0	0.607258	0	458525	0.002317778625954198	0.002317778625954198	0	0.458525
RSPO3	1	0.003816793893129771	0.395661	671060	59045	0.0015101564885496182	0.0023066374045801526	0.67106	0.059045
RECQL4	4	0.015267175572519083	4.60338	321278	489324	0.017570152671755723	0.002302977099236639	0.321278	0.489324
TCF3	2	0.007633587786259542	2.597701	263996	482437	0.009914889312977099	0.002281301526717557	0.263996	0.482437
MDM2	1	0.003816793893129771	1.59628	199314	476502	0.006092671755725191	0.00227587786259542	0.199314	0.476502
BRD4	4	0.015267175572519083	3.404132	556752	255076	0.012992870229007634	0.0022743053435114492	0.556752	0.255076
CADM2	0	0	0.59265	0	450093	0.0022620229007633587	0.0022620229007633587	0	0.450093
EPAS1	0	0	0.592503	0	449733	0.0022614618320610687	0.0022614618320610687	0	0.449733
CRTC2	1	0.003816793893129771	0.409505	661670	62628	0.0015629961832061068	0.0022537977099236642	0.66167	0.062628
MSI1	1	0.003816793893129771	0.410831	661049	63272	0.001568057251908397	0.002248736641221374	0.661049	0.063272
MAP3K13	2	0.007633587786259542	1.412748	585645	167919	0.005392167938931297	0.0022414198473282446	0.585645	0.167919
BCOR	8	0.030534351145038167	7.414577	535982	324918	0.02829991221374046	0.0022344389312977074	0.535982	0.324918
POLD1	4	0.015267175572519083	3.416507	553766	257389	0.013040103053435115	0.0022270725190839686	0.553766	0.257389
ARID1B	8	0.030534351145038167	8.581359	370327	489824	0.0327532786259542	0.002218927480916035	0.370327	0.489824
CIC	5	0.019083969465648856	4.419861	546607	281979	0.016869698473282443	0.002214270992366412	0.546607	0.281979
MUS81	0	0	0.578834	0	442524	0.0022092900763358778	0.0022092900763358778	0	0.442524
HIST1H3D	0	0	0.577942	0	441422	0.002205885496183206	0.002205885496183206	0	0.441422
RHOA	0	0	0.577737	0	441791	0.0022051030534351143	0.0022051030534351143	0	0.441791
POLH	0	0	0.577075	0	441298	0.0022025763358778628	0.0022025763358778628	0	0.441298
MTA1	0	0	0.577062	0	441315	0.0022025267175572517	0.0022025267175572517	0	0.441315
DCLRE1C	1	0.003816793893129771	0.425525	651088	67154	0.0016241412213740458	0.002192652671755725	0.651088	0.067154
ZNF703	1	0.003816793893129771	0.425728	651004	67271	0.0016249160305343512	0.0021918778625954196	0.651004	0.067271
CDKN1C	1	0.003816793893129771	0.42587	650934	67353	0.0016254580152671757	0.002191335877862595	0.650934	0.067353
TCF7L1	1	0.003816793893129771	0.425969	650864	67349	0.0016258358778625953	0.0021909580152671753	0.650864	0.067349
HIST3H3	1	0.003816793893129771	0.426117	650518	67173	0.0016264007633587788	0.0021903931297709922	0.650518	0.067173
SH2B3	2	0.007633587786259542	1.428031	581043	172265	0.0054505000000000005	0.002183087786259541	0.581043	0.172265
PRKCI	1	0.003816793893129771	1.56506	205470	465552	0.005973511450381679	0.002156717557251908	0.20547	0.465552
GRM3	0	0	0.561793	0	432407	0.0021442480916030533	0.0021442480916030533	0	0.432407
CTNNA1	0	0	0.561649	0	432873	0.0021436984732824426	0.0021436984732824426	0	0.432873
TAP2	1	0.003816793893129771	0.441068	641301	71862	0.0016834656488549618	0.002133328244274809	0.641301	0.071862
MYOD1	2	0.007633587786259542	1.444987	575078	176133	0.005515217557251909	0.002118370229007633	0.575078	0.176133
PAK7	4	0.015267175572519083	3.447856	546865	263130	0.013159755725190838	0.002107419847328245	0.546865	0.26313
SMAD2	1	0.003816793893129771	1.551119	208179	460986	0.005920301526717557	0.002103507633587786	0.208179	0.460986
IGF1	0	0	0.547262	0	423867	0.0020887862595419847	0.0020887862595419847	0	0.423867
PRAME	0	0	0.547109	0	423750	0.0020882022900763357	0.0020882022900763357	0	0.42375
HIST1H3G	0	0	0.545967	0	423556	0.0020838435114503818	0.0020838435114503818	0	0.423556
CASP8	2	0.007633587786259542	1.460695	569591	180179	0.005575171755725191	0.0020584160305343506	0.569591	0.180179
ARHGAP35	1	0.003816793893129771	1.534519	212132	455410	0.005856942748091603	0.002040148854961832	0.212132	0.45541
RAC1	0	0	0.53271	0	415737	0.0020332442748091603	0.0020332442748091603	0	0.415737
PIM1	0	0	0.532112	0	415456	0.002030961832061069	0.002030961832061069	0	0.415456
MECOM	1	0.003816793893129771	1.531863	212363	454489	0.00584680534351145	0.0020300114503816794	0.212363	0.454489
SHOC2	0	0	0.531372	0	414896	0.0020281374045801525	0.0020281374045801525	0	0.414896
KNSTRN	1	0.003816793893129771	0.470562	622212	80277	0.0017960381679389312	0.0020207557251908396	0.622212	0.080277
ZNF708	1	0.003816793893129771	0.471744	620961	80209	0.0018005496183206107	0.00201624427480916	0.620961	0.080209
TLX3	1	0.003816793893129771	0.471876	621232	80432	0.0018010534351145038	0.002015740458015267	0.621232	0.080432
CCND2	1	0.003816793893129771	1.518571	215543	450439	0.005796072519083969	0.001979278625954198	0.215543	0.450439
PHF6	0	0	0.51761	0	406459	0.001975610687022901	0.001975610687022901	0	0.406459
FAM175A	0	0	0.517574	0	406519	0.001975473282442748	0.001975473282442748	0	0.406519
RPA1	0	0	0.517293	0	406541	0.001974400763358779	0.001974400763358779	0	0.406541
CBFB	0	0	0.516717	0	406603	0.001972202290076336	0.001972202290076336	0	0.406603
WAS	0	0	0.516636	0	406283	0.0019718931297709923	0.0019718931297709923	0	0.406283
CDKN2B	1	0.003816793893129771	0.48614	612197	84556	0.0018554961832061069	0.001961297709923664	0.612197	0.084556
SYNE1	1	0.003816793893129771	0.486183	612357	84640	0.0018556603053435114	0.0019611335877862592	0.612357	0.08464
CD276	1	0.003816793893129771	0.487265	611815	84967	0.0018597900763358778	0.001957003816793893	0.611815	0.084967
AKT3	3	0.011450381679389313	2.494226	543856	239933	0.009519946564885496	0.0019304351145038173	0.543856	0.239933
RELA	0	0	0.501199	0	397081	0.001912973282442748	0.001912973282442748	0	0.397081
CD274	0	0	0.501139	0	396850	0.0019127442748091603	0.0019127442748091603	0	0.39685
VEGFA	0	0	0.500967	0	396868	0.001912087786259542	0.001912087786259542	0	0.396868
TSC2	7	0.026717557251908396	6.499091	525231	325728	0.024805690839694656	0.0019118664122137405	0.525231	0.325728
KEL	1	0.003816793893129771	0.500791	603566	89377	0.001911416030534351	0.0019053778625954198	0.603566	0.089377
DKC1	1	0.003816793893129771	0.501432	603414	89535	0.0019138625954198472	0.0019029312977099236	0.603414	0.089535
BRCA1	6	0.022900763358778626	6.490126	365932	473220	0.02477147328244275	0.0018707099236641225	0.365932	0.47322
WRN	2	0.007633587786259542	2.488352	286055	454428	0.00949752671755725	0.001863938931297709	0.286055	0.454428
GPR124	0	0	0.487095	0	388182	0.0018591412213740457	0.0018591412213740457	0	0.388182
SERPINA1	0	0	0.485761	0	386991	0.0018540496183206106	0.0018540496183206106	0	0.386991
CRKL	0	0	0.485736	0	387211	0.0018539541984732824	0.0018539541984732824	0	0.387211
SLIT2	0	0	0.485671	0	387541	0.0018537061068702291	0.0018537061068702291	0	0.387541
BCL2L1	0	0	0.485618	0	387462	0.0018535038167938932	0.0018535038167938932	0	0.387462
MAPKAP1	0	0	0.485083	0	387166	0.0018514618320610687	0.0018514618320610687	0	0.387166
SDHC	1	0.003816793893129771	0.517084	593504	93970	0.0019736030534351144	0.0018431908396946564	0.593504	0.09397
KDM5A	3	0.011450381679389313	3.479496	321084	460888	0.013280519083969466	0.0018301374045801531	0.321084	0.460888
FBXW7	5	0.019083969465648856	4.527066	525478	300025	0.017278877862595417	0.0018050916030534388	0.525478	0.300025
BRE	0	0	0.47141	0	378279	0.0017992748091603054	0.0017992748091603054	0	0.378279
FAM58A	0	0	0.471114	0	378522	0.0017981450381679388	0.0017981450381679388	0	0.378522
FLT1	7	0.026717557251908396	7.470645	377813	472466	0.028513912213740458	0.001796354961832062	0.377813	0.472466
HLA-B	1	0.003816793893129771	0.531259	585364	98739	0.002027706106870229	0.0017890877862595418	0.585364	0.098739
RAD51B	1	0.003816793893129771	0.531778	584968	98796	0.0020296870229007634	0.0017871068702290075	0.584968	0.098796
TAL1	1	0.003816793893129771	0.532858	584790	99270	0.002033809160305344	0.001782984732824427	0.58479	0.09927
SH2D1A	1	0.003816793893129771	0.533138	584172	99309	0.00203487786259542	0.0017819160305343508	0.584172	0.099309
AKT2	1	0.003816793893129771	1.459822	229263	430139	0.005571839694656488	0.0017550458015267172	0.229263	0.430139
HIST1H2BD	0	0	0.455912	0	368163	0.00174012213740458	0.00174012213740458	0	0.368163
WWTR1	0	0	0.454797	0	367912	0.0017358664122137405	0.0017358664122137405	0	0.367912
NKX3-1	1	0.003816793893129771	0.546684	576100	103714	0.0020865801526717557	0.0017302137404580152	0.5761	0.103714
APC	12	0.04580152671755725	12.447004	406833	476602	0.04750764885496183	0.0017061221374045782	0.406833	0.476602
SOX2	1	0.003816793893129771	1.442114	232923	424264	0.005504251908396946	0.0016874580152671753	0.232923	0.424264
RXRA	0	0	0.441645	0	359293	0.0016856679389312978	0.0016856679389312978	0	0.359293
RRAS	0	0	0.441462	0	359206	0.0016849694656488551	0.0016849694656488551	0	0.359206
HIST1H3H	0	0	0.440816	0	359153	0.001682503816793893	0.001682503816793893	0	0.359153
RBL2	0	0	0.44066	0	358889	0.0016819083969465648	0.0016819083969465648	0	0.358889
SESN2	0	0	0.440558	0	358955	0.0016815190839694657	0.0016815190839694657	0	0.358955
NFKBIE	0	0	0.440203	0	358305	0.0016801641221374046	0.0016801641221374046	0	0.358305
NAV3	1	0.003816793893129771	0.563277	566789	108895	0.002149912213740458	0.0016668816793893129	0.566789	0.108895
FOXA1	2	0.007633587786259542	1.565246	534804	206813	0.005974221374045801	0.0016593664122137404	0.534804	0.206813
GREM1	0	0	0.42493	0	348407	0.0016218702290076335	0.0016218702290076335	0	0.348407
MCM8	1	0.003816793893129771	0.576914	558656	112766	0.002201961832061069	0.0016148320610687018	0.558656	0.112766
RECQL	1	0.003816793893129771	0.577473	558648	113547	0.0022040954198473284	0.0016126984732824424	0.558648	0.113547
SPRED1	1	0.003816793893129771	0.577733	558382	113722	0.0022050877862595424	0.0016117061068702285	0.558382	0.113722
NUTM1	1	0.003816793893129771	0.577944	558041	113306	0.0022058931297709926	0.0016109007633587783	0.558041	0.113306
ETV1	2	0.007633587786259542	2.418501	300559	436711	0.009230919847328245	0.001597332061068703	0.300559	0.436711
BLM	3	0.011450381679389313	3.417352	332553	446101	0.01304332824427481	0.0015929465648854974	0.332553	0.446101
AXIN2	2	0.007633587786259542	2.414759	302100	435348	0.009216637404580154	0.0015830496183206122	0.3021	0.435348
INPP4A	1	0.003816793893129771	1.410745	240376	413640	0.005384522900763358	0.0015677290076335872	0.240376	0.41364
PTK2	0	0	0.410117	0	338548	0.0015653320610687024	0.0015653320610687024	0	0.338548
MBD4	0	0	0.409818	0	338491	0.0015641908396946565	0.0015641908396946565	0	0.338491
ID3	0	0	0.409718	0	338381	0.0015638091603053436	0.0015638091603053436	0	0.338381
TAP1	1	0.003816793893129771	0.591556	551381	118531	0.0022578473282442745	0.0015589465648854963	0.551381	0.118531
RAD52	1	0.003816793893129771	0.592107	550495	118285	0.0022599503816793896	0.0015568435114503812	0.550495	0.118285
PIK3CB	2	0.007633587786259542	1.597194	524047	214561	0.0060961603053435115	0.0015374274809160302	0.524047	0.214561
NT5C2	0	0	0.395821	0	329130	0.001510767175572519	0.001510767175572519	0	0.32913
SS18	0	0	0.394891	0	328954	0.0015072175572519084	0.0015072175572519084	0	0.328954
DDB1	1	0.003816793893129771	0.606822	542038	122838	0.0023161145038167936	0.0015006793893129772	0.542038	0.122838
STK19	0	0	0.392963	0	327223	0.0014998587786259543	0.0014998587786259543	0	0.327223
GEN1	1	0.003816793893129771	0.608313	541501	123814	0.0023218053435114503	0.0014949885496183205	0.541501	0.123814
NOTCH4	4	0.015267175572519083	4.390772	357481	448343	0.01675867175572519	0.0014914961832061067	0.357481	0.448343
CSF1R	3	0.011450381679389313	3.389858	337781	440502	0.012938389312977099	0.001488007633587786	0.337781	0.440502
NEGR1	2	0.007633587786259542	1.610294	519196	217823	0.006146160305343511	0.0014874274809160305	0.519196	0.217823
CEBPA	1	0.003816793893129771	1.38321	247264	403373	0.005279427480916031	0.0014626335877862598	0.247264	0.403373
H3F3B	0	0	0.379729	0	318239	0.0014493473282442748	0.0014493473282442748	0	0.318239
QKI	0	0	0.379663	0	318085	0.0014490954198473282	0.0014490954198473282	0	0.318085
FKBP9	0	0	0.378731	0	317669	0.0014455381679389313	0.0014455381679389313	0	0.317669
SDHAF2	0	0	0.378717	0	317425	0.0014454847328244276	0.0014454847328244276	0	0.317425
XRCC1	1	0.003816793893129771	0.621487	533733	127538	0.002372087786259542	0.0014447061068702288	0.533733	0.127538
HOXB13	1	0.003816793893129771	1.368883	250789	398704	0.005224744274809161	0.0014079503816793897	0.250789	0.398704
MT-ND5	0	0	0.365362	0	308571	0.0013945114503816794	0.0013945114503816794	0	0.308571
CENPA	0	0	0.365084	0	307896	0.0013934503816793893	0.0013934503816793893	0	0.307896
HIST1H3E	0	0	0.36471	0	307642	0.0013920229007633588	0.0013920229007633588	0	0.307642
FAN1	1	0.003816793893129771	0.637137	526023	133474	0.0024318206106870226	0.0013849732824427483	0.526023	0.133474
SDHD	1	0.003816793893129771	0.638301	525008	133518	0.002436263358778626	0.001380530534351145	0.525008	0.133518
IFNGR1	1	0.003816793893129771	0.639742	524138	134005	0.002441763358778626	0.0013750305343511447	0.524138	0.134005
PMS1	3	0.011450381679389313	2.641455	505814	272471	0.0100818893129771	0.0013684923664122137	0.505814	0.272471
KLF2	0	0	0.35051	0	297927	0.001337824427480916	0.001337824427480916	0	0.297927
XRCC3	0	0	0.349532	0	296970	0.0013340916030534352	0.0013340916030534352	0	0.29697
SF1	0	0	0.349529	0	296962	0.0013340801526717557	0.0013340801526717557	0	0.296962
MAF	0	0	0.349461	0	296714	0.001333820610687023	0.001333820610687023	0	0.296714
GABRA6	0	0	0.348325	0	296067	0.0013294847328244274	0.0013294847328244274	0	0.296067
PPP2R1A	2	0.007633587786259542	1.652463	505918	229395	0.006307110687022901	0.001326477099236641	0.505918	0.229395
PIK3R3	1	0.003816793893129771	0.652764	517529	138584	0.002491465648854962	0.001325328244274809	0.517529	0.138584
PGBD3	1	0.003816793893129771	0.653585	517270	138813	0.002494599236641221	0.0013221946564885498	0.51727	0.138813
CRTC1	1	0.003816793893129771	0.653833	517095	138813	0.0024955458015267174	0.0013212480916030534	0.517095	0.138813
BCL6	2	0.007633587786259542	2.340021	317839	415527	0.008931377862595421	0.0012977900763358795	0.317839	0.415527
FH	2	0.007633587786259542	2.339607	317981	415836	0.008929797709923665	0.001296209923664123	0.317981	0.415836
PALB2	4	0.015267175572519083	3.660412	501106	304109	0.013971038167938932	0.0012961374045801517	0.501106	0.304109
XPC	1	0.003816793893129771	1.338521	258173	388062	0.0051088587786259545	0.0012920648854961836	0.258173	0.388062
RHEB	0	0	0.334905	0	286896	0.001278263358778626	0.001278263358778626	0	0.286896
DNAJB1	0	0	0.334502	0	286298	0.0012767251908396948	0.0012767251908396948	0	0.286298
C11orf30	0	0	0.33435	0	286211	0.0012761450381679389	0.0012761450381679389	0	0.286211
GPS2	0	0	0.334269	0	286113	0.0012758358778625955	0.0012758358778625955	0	0.286113
RRAGC	0	0	0.334102	0	285766	0.0012751984732824427	0.0012751984732824427	0	0.285766
IGF2R	0	0	0.334078	0	285916	0.0012751068702290076	0.0012751068702290076	0	0.285916
RRAS2	0	0	0.333833	0	285925	0.0012741717557251907	0.0012741717557251907	0	0.285925
MALT1	1	0.003816793893129771	0.667538	509773	143422	0.002547854961832061	0.0012689389312977098	0.509773	0.143422
TLR4	2	0.007633587786259542	1.670966	500094	234285	0.006377732824427481	0.0012558549618320609	0.500094	0.234285
PAX5	2	0.007633587786259542	2.324092	321816	411609	0.008870580152671755	0.0012369923664122132	0.321816	0.411609
HMBS	0	0	0.319505	0	275102	0.0012194847328244275	0.0012194847328244275	0	0.275102
LZTR1	0	0	0.319146	0	274905	0.0012181145038167938	0.0012181145038167938	0	0.274905
CARM1	0	0	0.318981	0	274875	0.0012174847328244275	0.0012174847328244275	0	0.274875
SQSTM1	0	0	0.318974	0	275111	0.0012174580152671756	0.0012174580152671756	0	0.275111
ICOSLG	0	0	0.318906	0	275120	0.0012171984732824428	0.0012171984732824428	0	0.27512
ELANE	0	0	0.318864	0	274990	0.0012170381679389311	0.0012170381679389311	0	0.27499
SBDS	0	0	0.31831	0	274457	0.0012149236641221374	0.0012149236641221374	0	0.274457
SNCAIP	0	0	0.318114	0	274429	0.001214175572519084	0.001214175572519084	0	0.274429
CYLD	3	0.011450381679389313	2.690883	494132	283240	0.010270545801526717	0.0011798358778625957	0.494132	0.28324
SDHA	3	0.011450381679389313	2.691171	493795	282891	0.01027164503816794	0.0011787366412213725	0.493795	0.282891
GNA11	1	0.003816793893129771	1.307742	266720	376841	0.004991381679389313	0.0011745877862595418	0.26672	0.376841
IDH2	1	0.003816793893129771	1.307064	267232	376997	0.004988793893129771	0.0011719999999999999	0.267232	0.376997
RANBP2	0	0	0.304758	0	264434	0.0011631984732824426	0.0011631984732824426	0	0.264434
OGG1	0	0	0.30424	0	263994	0.0011612213740458015	0.0011612213740458015	0	0.263994
H3F3A	0	0	0.3041	0	263679	0.0011606870229007632	0.0011606870229007632	0	0.263679
NEIL1	0	0	0.303758	0	263797	0.001159381679389313	0.001159381679389313	0	0.263797
DCC	0	0	0.303701	0	264054	0.0011591641221374046	0.0011591641221374046	0	0.264054
MTAP	0	0	0.303699	0	263738	0.0011591564885496182	0.0011591564885496182	0	0.263738
PAK3	0	0	0.303469	0	263722	0.0011582786259541984	0.0011582786259541984	0	0.263722
HIST1H3C	1	0.003816793893129771	0.697896	494436	154055	0.0026637251908396943	0.0011530687022900765	0.494436	0.154055
XRCC2	1	0.003816793893129771	0.698876	493805	154633	0.002667465648854962	0.001149328244274809	0.493805	0.154633
PTPRS	2	0.007633587786259542	2.295093	328277	403741	0.008759896946564885	0.0011263091603053435	0.328277	0.403741
FGF3	1	0.003816793893129771	1.290461	271390	371316	0.0049254236641221374	0.0011086297709923666	0.27139	0.371316
SESN1	0	0	0.289848	0	253330	0.001106290076335878	0.001106290076335878	0	0.25333
NIPBL	0	0	0.289025	0	252823	0.001103148854961832	0.001103148854961832	0	0.252823
FGF6	0	0	0.288951	0	252706	0.0011028664122137404	0.0011028664122137404	0	0.252706
XRCC6	0	0	0.288923	0	252539	0.0011027595419847327	0.0011027595419847327	0	0.252539
MAFB	0	0	0.288799	0	252473	0.0011022862595419845	0.0011022862595419845	0	0.252473
FAH	0	0	0.288649	0	252741	0.0011017137404580153	0.0011017137404580153	0	0.252741
RYBP	0	0	0.28861	0	252653	0.001101564885496183	0.001101564885496183	0	0.252653
TNFRSF14	1	0.003816793893129771	0.714985	486013	160160	0.0027289503816793894	0.0010878435114503814	0.486013	0.16016
TRAF7	2	0.007633587786259542	1.716385	485723	246369	0.006551087786259542	0.0010824999999999993	0.485723	0.246369
NFKBIA	1	0.003816793893129771	1.276514	274920	365367	0.004872190839694656	0.0010553969465648852	0.27492	0.365367
PPARG	1	0.003816793893129771	1.276029	274988	365718	0.004870339694656489	0.0010535458015267182	0.274988	0.365718
MYH9	0	0	0.274082	0	241621	0.001046114503816794	0.001046114503816794	0	0.241621
XPA	0	0	0.273508	0	240837	0.0010439236641221373	0.0010439236641221373	0	0.240837
IL10	0	0	0.273303	0	240847	0.0010431412213740459	0.0010431412213740459	0	0.240847
KCNIP1	0	0	0.27325700000000003	0	240847	0.001042965648854962	0.001042965648854962	0	0.240847
HFE	0	0	0.27287	0	240403	0.0010414885496183206	0.0010414885496183206	0	0.240403
ZNRF3	1	0.003816793893129771	0.728552	479588	165055	0.002780732824427481	0.00103606106870229	0.479588	0.165055
PRPF8	1	0.003816793893129771	0.728781	479088	164905	0.0027816068702290076	0.0010351870229007632	0.479088	0.164905
ESR1	3	0.011450381679389313	3.26767	362556	414057	0.012472022900763359	0.001021641221374046	0.362556	0.414057
MAP2K4	2	0.007633587786259542	1.734603	480375	251227	0.0066206221374045795	0.0010129656488549622	0.480375	0.251227
EIF4E	0	0	0.25874	0	229687	9.87557251908397e-4	9.87557251908397e-4	0	0.229687
DMC1	0	0	0.257901	0	228950	9.84354961832061e-4	9.84354961832061e-4	0	0.22895
EGFL7	0	0	0.257452	0	228573	9.826412213740459e-4	9.826412213740459e-4	0	0.228573
H3F3C	1	0.003816793893129771	0.745698	471498	171085	0.002846175572519084	9.706183206106868e-4	0.471498	0.171085
JAK1	2	0.007633587786259542	2.248529	340045	390743	0.00858217175572519	9.485839694656486e-4	0.340045	0.390743
ARID5B	1	0.003816793893129771	1.246485	283977	354819	0.004757576335877863	9.407824427480923e-4	0.283977	0.354819
PRF1	1	0.003816793893129771	1.246063	283838	354813	0.004755965648854961	9.391717557251903e-4	0.283838	0.354813
SOS1	2	0.007633587786259542	2.246038	340237	391099	0.008572664122137405	9.390763358778633e-4	0.340237	0.391099
SMARCE1	0	0	0.243648	0	217457	9.299541984732825e-4	9.299541984732825e-4	0	0.217457
ABL2	0	0	0.243544	0	217562	9.295572519083969e-4	9.295572519083969e-4	0	0.217562
GSTM5	0	0	0.24322	0	217598	9.283206106870228e-4	9.283206106870228e-4	0	0.217598
LMO2	0	0	0.242893	0	217127	9.270725190839694e-4	9.270725190839694e-4	0	0.217127
CHD5	0	0	0.242882	0	217364	9.27030534351145e-4	9.27030534351145e-4	0	0.217364
SMARCB1	2	0.007633587786259542	1.762317	471935	258475	0.0067264007633587785	9.071870229007632e-4	0.471935	0.258475
MLH1	2	0.007633587786259542	2.232903	343039	387139	0.008522530534351145	8.889427480916036e-4	0.343039	0.387139
FANCA	5	0.019083969465648856	5.229766	397688	425520	0.01996093893129771	8.769694656488546e-4	0.397688	0.42552
PDPK1	0	0	0.228032	0	205177	8.70351145038168e-4	8.70351145038168e-4	0	0.205177
DDR1	0	0	0.227978	0	205511	8.701450381679389e-4	8.701450381679389e-4	0	0.205511
CHD4	0	0	0.227925	0	205296	8.699427480916031e-4	8.699427480916031e-4	0	0.205296
XRCC5	0	0	0.227659	0	205268	8.689274809160305e-4	8.689274809160305e-4	0	0.205268
CTLA4	1	0.003816793893129771	0.774792	457934	181552	0.0029572213740458016	8.595725190839692e-4	0.457934	0.181552
FGF19	1	0.003816793893129771	0.775254	457729	181888	0.0029589847328244274	8.578091603053434e-4	0.457729	0.181888
XIAP	1	0.003816793893129771	0.776023	456942	181994	0.0029619198473282444	8.548740458015265e-4	0.456942	0.181994
ARID1A	15	0.05725190839694656	15.223973	438153	455921	0.058106767175572525	8.548587786259623e-4	0.438153	0.455921
SMC3	1	0.003816793893129771	1.215815	292912	344224	0.004640515267175573	8.237213740458021e-4	0.292912	0.344224
MSI2	0	0	0.212775	0	193041	8.12118320610687e-4	8.12118320610687e-4	0	0.193041
PSMD13	0	0	0.212593	0	192679	8.114236641221374e-4	8.114236641221374e-4	0	0.192679
KLLN	0	0	0.212565	0	192934	8.113167938931298e-4	8.113167938931298e-4	0	0.192934
TOP2A	0	0	0.212461	0	193030	8.109198473282444e-4	8.109198473282444e-4	0	0.19303
MAML2	0	0	0.212421	0	192771	8.107671755725191e-4	8.107671755725191e-4	0	0.192771
TYK2	0	0	0.21221	0	192610	8.099618320610687e-4	8.099618320610687e-4	0	0.19261
EPHB4	0	0	0.211855	0	192368	8.086068702290076e-4	8.086068702290076e-4	0	0.192368
GSK3B	1	0.003816793893129771	0.790856	450548	187199	0.003018534351145038	7.982595419847326e-4	0.450548	0.187199
DNMT1	1	0.003816793893129771	1.201364	297492	338647	0.004585358778625955	7.68564885496184e-4	0.297492	0.338647
ERBB3	4	0.015267175572519083	3.799617	470901	331752	0.01450235496183206	7.648206106870229e-4	0.470901	0.331752
PIK3CG	5	0.019083969465648856	5.19986	402020	419855	0.019846793893129773	7.628244274809175e-4	0.40202	0.419855
NEIL2	0	0	0.197767	0	180748	7.548358778625954e-4	7.548358778625954e-4	0	0.180748
TSHZ3	0	0	0.19752	0	180701	7.538931297709924e-4	7.538931297709924e-4	0	0.180701
KLHL6	0	0	0.197463	0	180415	7.53675572519084e-4	7.53675572519084e-4	0	0.180415
CD22	0	0	0.197301	0	180479	7.530572519083969e-4	7.530572519083969e-4	0	0.180479
STAT4	0	0	0.197288	0	180281	7.530076335877863e-4	7.530076335877863e-4	0	0.180281
CHD2	0	0	0.197269	0	180359	7.529351145038168e-4	7.529351145038168e-4	0	0.180359
CDK1	0	0	0.197147	0	180203	7.52469465648855e-4	7.52469465648855e-4	0	0.180203
SETD8	0	0	0.197115	0	180179	7.523473282442749e-4	7.523473282442749e-4	0	0.180179
NCOA2	0	0	0.196994	0	180189	7.518854961832062e-4	7.518854961832062e-4	0	0.180189
FOXO1	1	0.003816793893129771	0.804431	443740	192073	0.003070347328244275	7.46446564885496e-4	0.44374	0.192073
MSH3	1	0.003816793893129771	1.184906	302427	332784	0.0045225419847328245	7.057480916030537e-4	0.302427	0.332784
COL2A1	0	0	0.183198	0	168599	6.992290076335878e-4	6.992290076335878e-4	0	0.168599
FRS2	0	0	0.182743	0	168398	6.974923664122137e-4	6.974923664122137e-4	0	0.168398
CDK9	0	0	0.182464	0	168033	6.964274809160305e-4	6.964274809160305e-4	0	0.168033
UROD	0	0	0.182354	0	167939	6.960076335877862e-4	6.960076335877862e-4	0	0.167939
RAB35	0	0	0.182242	0	167828	6.955801526717557e-4	6.955801526717557e-4	0	0.167828
HDAC4	0	0	0.182228	0	167698	6.955267175572519e-4	6.955267175572519e-4	0	0.167698
RNF8	0	0	0.182212	0	167673	6.954656488549619e-4	6.954656488549619e-4	0	0.167673
PTCH2	0	0	0.182054	0	167648	6.948625954198473e-4	6.948625954198473e-4	0	0.167648
NPRL3	0	0	0.181403	0	167143	6.923778625954199e-4	6.923778625954199e-4	0	0.167143
BCL2L12	1	0.003816793893129771	0.819343	436945	197399	0.003127263358778626	6.895305343511448e-4	0.436945	0.197399
USP8	1	0.003816793893129771	0.819652	437473	197813	0.0031284427480916034	6.883511450381675e-4	0.437473	0.197813
PTK2B	1	0.003816793893129771	0.820695	436988	197996	0.003132423664122137	6.843702290076337e-4	0.436988	0.197996
FANCF	1	0.003816793893129771	0.821207	436510	198439	0.00313437786259542	6.82416030534351e-4	0.43651	0.198439
WHSC1L1	2	0.007633587786259542	1.824306	453490	274953	0.006963	6.705877862595421e-4	0.45349	0.274953
PIK3R2	1	0.003816793893129771	1.170793	306565	327363	0.0044686755725190834	6.518816793893126e-4	0.306565	0.327363
PTPRO	0	0	0.167641	0	155417	6.39851145038168e-4	6.39851145038168e-4	0	0.155417
PMAIP1	0	0	0.167526	0	155350	6.394122137404581e-4	6.394122137404581e-4	0	0.15535
TAL2	0	0	0.167212	0	155129	6.382137404580152e-4	6.382137404580152e-4	0	0.155129
ID4	0	0	0.167046	0	154974	6.375801526717558e-4	6.375801526717558e-4	0	0.154974
HSP90AA1	0	0	0.166956	0	154600	6.37236641221374e-4	6.37236641221374e-4	0	0.1546
PLCB4	0	0	0.166682	0	154623	6.361908396946565e-4	6.361908396946565e-4	0	0.154623
ETV4	1	0.003816793893129771	0.836529	429915	203974	0.003192858778625954	6.23935114503817e-4	0.429915	0.203974
RAD21	2	0.007633587786259542	1.838334	449244	278937	0.007016541984732824	6.170458015267175e-4	0.449244	0.278937
PTPN11	2	0.007633587786259542	2.158279	361481	366280	0.008237706106870229	6.041183206106871e-4	0.361481	0.36628
C1orf86	0	0	0.152209	0	142296	5.809503816793894e-4	5.809503816793894e-4	0	0.142296
DDX3X	0	0	0.152084	0	142076	5.804732824427481e-4	5.804732824427481e-4	0	0.142076
COL1A1	0	0	0.152056	0	142101	5.803664122137405e-4	5.803664122137405e-4	0	0.142101
IKZF3	0	0	0.152017	0	142172	5.802175572519084e-4	5.802175572519084e-4	0	0.142172
HIF1A	0	0	0.151958	0	142027	5.799923664122138e-4	5.799923664122138e-4	0	0.142027
MN1	0	0	0.151475	0	141547	5.78148854961832e-4	5.78148854961832e-4	0	0.141547
CDK4	1	0.003816793893129771	0.850659	423670	208985	0.003246790076335878	5.700038167938929e-4	0.42367	0.208985
HELQ	1	0.003816793893129771	0.851563	423423	209586	0.003250240458015267	5.665534351145039e-4	0.423423	0.209586
PLCG2	2	0.007633587786259542	2.141873	365666	362410	0.008175087786259541	5.414999999999994e-4	0.365666	0.36241
IGF2	1	0.003816793893129771	1.141417	316031	316855	0.0043565534351145034	5.397595419847326e-4	0.316031	0.316855
NSD1	5	0.019083969465648856	5.13882	413466	408904	0.01961381679389313	5.298473282442755e-4	0.413466	0.408904
JAZF1	0	0	0.137203	0	129111	5.236755725190839e-4	5.236755725190839e-4	0	0.129111
PTP4A1	0	0	0.136765	0	128686	5.220038167938931e-4	5.220038167938931e-4	0	0.128686
ZMYM3	0	0	0.136645	0	128534	5.215458015267175e-4	5.215458015267175e-4	0	0.128534
C19orf40	0	0	0.136544	0	128546	5.211603053435114e-4	5.211603053435114e-4	0	0.128546
CCND1	1	0.003816793893129771	0.86612	417225	214786	0.0033058015267175573	5.109923664122135e-4	0.417225	0.214786
TSHZ2	0	0	0.121978	0	115733	4.6556488549618323e-4	4.6556488549618323e-4	0	0.115733
INSIG1	0	0	0.121923	0	115695	4.6535496183206106e-4	4.6535496183206106e-4	0	0.115695
CHD1	0	0	0.121807	0	115550	4.64912213740458e-4	4.64912213740458e-4	0	0.11555
CDK5	0	0	0.121751	0	115506	4.6469847328244274e-4	4.6469847328244274e-4	0	0.115506
TTYH1	0	0	0.12153	0	115187	4.638549618320611e-4	4.638549618320611e-4	0	0.115187
TAZ	0	0	0.121361	0	115137	4.6320992366412215e-4	4.6320992366412215e-4	0	0.115137
HDAC9	0	0	0.121358	0	115217	4.631984732824427e-4	4.631984732824427e-4	0	0.115217
GAB2	0	0	0.121262	0	115018	4.628320610687023e-4	4.628320610687023e-4	0	0.115018
SOCS1	1	0.003816793893129771	0.880706	410844	220355	0.0033614732824427482	4.553206106870226e-4	0.410844	0.220355
RTEL1	1	0.003816793893129771	0.881498	410786	220385	0.0033644961832061068	4.5229770992366407e-4	0.410786	0.220385
GRIN2A	6	0.022900763358778626	5.882272	462342	373961	0.022451419847328246	4.4934351145037993e-4	0.462342	0.373961
AURKA	1	0.003816793893129771	1.110052	325743	304997	0.004236839694656489	4.200458015267178e-4	0.325743	0.304997
CDKN1B	1	0.003816793893129771	1.109099	326714	305010	0.004233202290076336	4.164083969465655e-4	0.326714	0.30501
ALK	10	0.03816793893129771	9.891505	469110	402843	0.037753835877862595	4.1410305343511644e-4	0.46911	0.402843
SOS2	0	0	0.106902	0	102260	4.080229007633588e-4	4.080229007633588e-4	0	0.10226
PDK1	0	0	0.106622	0	102034	4.069541984732824e-4	4.069541984732824e-4	0	0.102034
TCEB1	0	0	0.106534	0	101839	4.0661832061068706e-4	4.0661832061068706e-4	0	0.101839
MAP3K9	0	0	0.106524	0	101821	4.065801526717557e-4	4.065801526717557e-4	0	0.101821
GID4	0	0	0.106473	0	101812	4.063854961832061e-4	4.063854961832061e-4	0	0.101812
IRF2	0	0	0.106378	0	101574	4.060229007633588e-4	4.060229007633588e-4	0	0.101574
SAMD9	0	0	0.106377	0	101560	4.0601908396946563e-4	4.0601908396946563e-4	0	0.10156
CNOT3	0	0	0.106276	0	101539	4.056335877862595e-4	4.056335877862595e-4	0	0.101539
CDK2	0	0	0.10625	0	101622	4.0553435114503816e-4	4.0553435114503816e-4	0	0.101622
ERCC1	0	0	0.106223	0	101626	4.0543129770992365e-4	4.0543129770992365e-4	0	0.101626
CD58	0	0	0.106137	0	101514	4.051030534351145e-4	4.051030534351145e-4	0	0.101514
NPRL2	0	0	0.105707	0	101112	4.034618320610687e-4	4.034618320610687e-4	0	0.101112
STAT5B	1	0.003816793893129771	0.896604	404837	226346	0.003422152671755725	3.9464122137404566e-4	0.404837	0.226346
ETV5	1	0.003816793893129771	0.89755	404437	226697	0.003425763358778626	3.9103053435114504e-4	0.404437	0.226697
TNFAIP3	2	0.007633587786259542	2.096649	376689	349841	0.008002477099236642	3.688893129771007e-4	0.376689	0.349841
MYCN	2	0.007633587786259542	2.095502	377626	349257	0.007998099236641222	3.645114503816804e-4	0.377626	0.349257
MYBL1	1	0.003816793893129771	1.093725	331239	299216	0.004174522900763359	3.57729007633588e-4	0.331239	0.299216
FANCI	1	0.003816793893129771	1.093635	331769	299266	0.004174179389312977	3.5738549618320606e-4	0.331769	0.299266
MAP3K7	0	0	0.091555	0	88098	3.494465648854962e-4	3.494465648854962e-4	0	0.088098
CASR	0	0	0.091486	0	88154	3.491832061068702e-4	3.491832061068702e-4	0	0.088154
THADA	0	0	0.091391	0	87829	3.488206106870229e-4	3.488206106870229e-4	0	0.087829
HSP90AB1	0	0	0.091368	0	88047	3.487328244274809e-4	3.487328244274809e-4	0	0.088047
FIP1L1	0	0	0.091356	0	88042	3.486870229007634e-4	3.486870229007634e-4	0	0.088042
SRY	0	0	0.091267	0	87863	3.483473282442748e-4	3.483473282442748e-4	0	0.087863
EBF1	0	0	0.091249	0	87829	3.4827862595419846e-4	3.4827862595419846e-4	0	0.087829
BCL2L2	0	0	0.091229	0	87944	3.482022900763359e-4	3.482022900763359e-4	0	0.087944
C9orf66	0	0	0.091216	0	87867	3.481526717557252e-4	3.481526717557252e-4	0	0.087867
SIN3A	0	0	0.091215	0	87867	3.4814885496183207e-4	3.4814885496183207e-4	0	0.087867
SMARCAL1	0	0	0.091193	0	87771	3.480648854961832e-4	3.480648854961832e-4	0	0.087771
ABCB11	2	0.007633587786259542	1.915542	426333	300109	0.007311229007633588	3.2235877862595366e-4	0.426333	0.300109
PAX3	0	0	0.07637	0	74097	2.914885496183206e-4	2.914885496183206e-4	0	0.074097
ZNF521	0	0	0.076119	0	73884	2.9053053435114504e-4	2.9053053435114504e-4	0	0.073884
ZFPM1	0	0	0.075992	0	73814	2.9004580152671756e-4	2.9004580152671756e-4	0	0.073814
CAMTA1	0	0	0.075984	0	73723	2.900152671755725e-4	2.900152671755725e-4	0	0.073723
AJUBA	0	0	0.075981	0	73649	2.9000381679389315e-4	2.9000381679389315e-4	0	0.073649
RPL26	0	0	0.075939	0	73643	2.898435114503817e-4	2.898435114503817e-4	0	0.073643
MAP3K5	0	0	0.075914	0	73685	2.897480916030534e-4	2.897480916030534e-4	0	0.073685
OTX2	0	0	0.075906	0	73682	2.897175572519084e-4	2.897175572519084e-4	0	0.073682
CYP2D6	0	0	0.075757	0	73495	2.891488549618321e-4	2.891488549618321e-4	0	0.073495
NAB2	0	0	0.075722	0	73504	2.890152671755725e-4	2.890152671755725e-4	0	0.073504
POLR2A	0	0	0.0757	0	73468	2.889312977099237e-4	2.889312977099237e-4	0	0.073468
PRSS8	0	0	0.075681	0	73381	2.888587786259542e-4	2.888587786259542e-4	0	0.073381
LMO3	0	0	0.07552	0	73296	2.8824427480916035e-4	2.8824427480916035e-4	0	0.073296
KIT	5	0.019083969465648856	5.074825	424436	397643	0.019369561068702287	2.855916030534318e-4	0.424436	0.397643
EIF1AX	1	0.003816793893129771	0.928622	391609	237653	0.003544358778625954	2.724351145038167e-4	0.391609	0.237653
DOCK8	2	0.007633587786259542	1.930297	422395	304212	0.007367545801526717	2.6604198473282464e-4	0.422395	0.304212
ASH2L	0	0	0.061506	0	60094	2.3475572519083968e-4	2.3475572519083968e-4	0	0.060094
CUL4A	0	0	0.061239	0	59874	2.3373664122137405e-4	2.3373664122137405e-4	0	0.059874
BCR	0	0	0.061201	0	59787	2.335916030534351e-4	2.335916030534351e-4	0	0.059787
HLA-C	0	0	0.061174	0	59836	2.3348854961832062e-4	2.3348854961832062e-4	0	0.059836
INSRR	0	0	0.06115	0	59826	2.333969465648855e-4	2.333969465648855e-4	0	0.059826
CYP19A1	0	0	0.06113	0	59800	2.333206106870229e-4	2.333206106870229e-4	0	0.0598
XBP1	0	0	0.061088	0	59749	2.3316030534351146e-4	2.3316030534351146e-4	0	0.059749
SHH	0	0	0.061044	0	59684	2.3299236641221376e-4	2.3299236641221376e-4	0	0.059684
RNF213	0	0	0.061043	0	59651	2.329885496183206e-4	2.329885496183206e-4	0	0.059651
PRKCA	0	0	0.060957	0	59612	2.3266030534351145e-4	2.3266030534351145e-4	0	0.059612
MT-ND6	0	0	0.06085	0	59481	2.3225190839694658e-4	2.3225190839694658e-4	0	0.059481
HEY1	0	0	0.060832	0	59422	2.3218320610687021e-4	2.3218320610687021e-4	0	0.059422
WISP3	0	0	0.060813	0	59409	2.3211068702290075e-4	2.3211068702290075e-4	0	0.059408999999999997
FGF10	0	0	0.060809	0	59517	2.3209541984732824e-4	2.3209541984732824e-4	0	0.059517
DGKH	0	0	0.060792	0	59470	2.3203053435114502e-4	2.3203053435114502e-4	0	0.05947
BAI3	0	0	0.060788	0	59418	2.320152671755725e-4	2.320152671755725e-4	0	0.059418
EP400	0	0	0.060776	0	59426	2.3196946564885495e-4	2.3196946564885495e-4	0	0.059426
NR4A3	0	0	0.060758	0	59402	2.319007633587786e-4	2.319007633587786e-4	0	0.059402
ABCB4	0	0	0.060733	0	59324	2.318053435114504e-4	2.318053435114504e-4	0	0.059324
TYRO3	0	0	0.060716	0	59290	2.3174045801526718e-4	2.3174045801526718e-4	0	0.05929
MLLT4	0	0	0.060665	0	59290	2.3154580152671755e-4	2.3154580152671755e-4	0	0.05929
PARP3	0	0	0.060664	0	59276	2.3154198473282443e-4	2.3154198473282443e-4	0	0.059276
MLLT3	0	0	0.060657	0	59334	2.3151526717557253e-4	2.3151526717557253e-4	0	0.059334
PLAG1	0	0	0.06065	0	59308	2.3148854961832063e-4	2.3148854961832063e-4	0	0.059308
ALB	0	0	0.060617	0	59260	2.313625954198473e-4	2.313625954198473e-4	0	0.05926
RASA2	0	0	0.060612	0	59290	2.3134351145038168e-4	2.3134351145038168e-4	0	0.05929
TFEB	0	0	0.060602	0	59199	2.3130534351145039e-4	2.3130534351145039e-4	0	0.059199
SERPINB3	0	0	0.060558	0	59210	2.3113740458015268e-4	2.3113740458015268e-4	0	0.05921
CYP17A1	0	0	0.060506	0	59128	2.309389312977099e-4	2.309389312977099e-4	0	0.059128
FOXF1	0	0	0.06047	0	59101	2.3080152671755725e-4	2.3080152671755725e-4	0	0.059101
TPR	0	0	0.060425	0	59106	2.306297709923664e-4	2.306297709923664e-4	0	0.059106
ESPL1	0	0	0.060406	0	58996	2.3055725190839694e-4	2.3055725190839694e-4	0	0.058996
GATA2	2	0.007633587786259542	1.945933	417353	308567	0.007427225190839695	2.0636259541984697e-4	0.417353	0.308567
POLE	7	0.026717557251908396	7.049785	439368	409199	0.026907576335877863	1.900190839694664e-4	0.439368	0.409199
PRSS1	1	0.003816793893129771	1.048233	347114	282212	0.004000889312977099	1.8409541984732792e-4	0.347114	0.282212
CRLF2	1	0.003816793893129771	1.04755	347301	281882	0.003998282442748091	1.8148854961832052e-4	0.347301	0.281882
FUBP1	1	0.003816793893129771	1.047445	347157	281790	0.003997881679389313	1.810877862595422e-4	0.347157	0.28179
CXCR4	1	0.003816793893129771	1.04715	347374	282296	0.00399675572519084	1.799618320610691e-4	0.347374	0.282296
ZBTB20	0	0	0.04606	0	45361	1.7580152671755724e-4	1.7580152671755724e-4	0	0.045361
UBR5	0	0	0.045958	0	45212	1.75412213740458e-4	1.75412213740458e-4	0	0.045212
PDE4DIP	0	0	0.045887	0	45242	1.751412213740458e-4	1.751412213740458e-4	0	0.045242
MAML3	0	0	0.045769	0	45069	1.7469083969465647e-4	1.7469083969465647e-4	0	0.045069
CLTCL1	0	0	0.045737	0	45010	1.7456870229007633e-4	1.7456870229007633e-4	0	0.04501
SLX1A	0	0	0.045731	0	45031	1.7454580152671757e-4	1.7454580152671757e-4	0	0.045031
ESR2	0	0	0.045685	0	44975	1.743702290076336e-4	1.743702290076336e-4	0	0.044975
LIFR	0	0	0.045679	0	45047	1.743473282442748e-4	1.743473282442748e-4	0	0.045047
PRKACA	0	0	0.045659	0	44981	1.742709923664122e-4	1.742709923664122e-4	0	0.044981
EPHA2	0	0	0.045642	0	44969	1.7420610687022902e-4	1.7420610687022902e-4	0	0.044969
TEX12	0	0	0.04561	0	44945	1.7408396946564885e-4	1.7408396946564885e-4	0	0.044945
FOSB	0	0	0.045598	0	44930	1.740381679389313e-4	1.740381679389313e-4	0	0.04493
HSPA5	0	0	0.045574	0	44877	1.739465648854962e-4	1.739465648854962e-4	0	0.044877
PHLPP2	0	0	0.045563	0	44879	1.7390458015267176e-4	1.7390458015267176e-4	0	0.044879
TRIM33	0	0	0.045562	0	44861	1.739007633587786e-4	1.739007633587786e-4	0	0.044861
MYH11	0	0	0.045553	0	44876	1.7386641221374047e-4	1.7386641221374047e-4	0	0.044876
PSIP1	0	0	0.045552	0	44883	1.7386259541984735e-4	1.7386259541984735e-4	0	0.044883
BCL2A1	0	0	0.045544	0	44824	1.738320610687023e-4	1.738320610687023e-4	0	0.044824
UMODL1	0	0	0.045541	0	44898	1.7382061068702288e-4	1.7382061068702288e-4	0	0.044898
ZBTB2	0	0	0.045537	0	44836	1.738053435114504e-4	1.738053435114504e-4	0	0.044836
USP9X	0	0	0.04553	0	44860	1.7377862595419847e-4	1.7377862595419847e-4	0	0.04486
TRIM28	0	0	0.045526	0	44821	1.7376335877862593e-4	1.7376335877862593e-4	0	0.044821
MKNK1	0	0	0.045519	0	44806	1.7373664122137403e-4	1.7373664122137403e-4	0	0.044806
GNA13	0	0	0.045504	0	44795	1.736793893129771e-4	1.736793893129771e-4	0	0.044795
TRRAP	0	0	0.045451	0	44739	1.734770992366412e-4	1.734770992366412e-4	0	0.044739
EPOR	0	0	0.045447	0	44774	1.734618320610687e-4	1.734618320610687e-4	0	0.044774
ETV3	0	0	0.04543	0	44729	1.7339694656488548e-4	1.7339694656488548e-4	0	0.044729
DYNC1I1	0	0	0.045417	0	44738	1.733473282442748e-4	1.733473282442748e-4	0	0.044738
CD70	0	0	0.045376	0	44673	1.7319083969465649e-4	1.7319083969465649e-4	0	0.044673
NUP214	0	0	0.045332	0	44619	1.7302290076335876e-4	1.7302290076335876e-4	0	0.044619
LTK	0	0	0.045324	0	44648	1.7299236641221376e-4	1.7299236641221376e-4	0	0.044648
CDH11	0	0	0.045304	0	44585	1.7291603053435113e-4	1.7291603053435113e-4	0	0.044585
PAXIP1-AS2	0	0	0.045298	0	44631	1.7289312977099235e-4	1.7289312977099235e-4	0	0.044631
MGMT	0	0	0.045272	0	44609	1.7279389312977098e-4	1.7279389312977098e-4	0	0.044609
FSBP	0	0	0.045249	0	44513	1.72706106870229e-4	1.72706106870229e-4	0	0.044513
CDH23	0	0	0.045197	0	44509	1.7250763358778626e-4	1.7250763358778626e-4	0	0.044509
MARK1	0	0	0.045161	0	44519	1.7237022900763358e-4	1.7237022900763358e-4	0	0.044519
AKAP9	0	0	0.045099	0	44439	1.7213358778625954e-4	1.7213358778625954e-4	0	0.044439
SP140	0	0	0.045064	0	44430	1.72e-4	1.72e-4	0	0.04443
ELF3	1	0.003816793893129771	0.957419	380400	248560	0.0036542709923664124	1.6252290076335845e-4	0.3804	0.24856
RAD51D	1	0.003816793893129771	0.958479	379621	248773	0.0036583167938931296	1.5847709923664122e-4	0.379621	0.248773
CDKN2C	1	0.003816793893129771	0.959007	380305	249323	0.0036603320610687027	1.5646183206106815e-4	0.380305	0.249323
FLCN	2	0.007633587786259542	1.961709	413409	312789	0.00748743893129771	1.4614885496183182e-4	0.413409	0.312789
CDK8	1	0.003816793893129771	1.03384	352156	276899	0.003945954198473283	1.2916030534351189e-4	0.352156	0.276899
PIK3CD	1	0.003816793893129771	1.032348	352311	276338	0.003940259541984733	1.2346564885496207e-4	0.352311	0.276338
KCNJ5	0	0	0.030887	0	30652	1.1788931297709924e-4	1.1788931297709924e-4	0	0.030652
NADK	0	0	0.030755	0	30514	1.1738549618320611e-4	1.1738549618320611e-4	0	0.030514
ETS1	0	0	0.030743	0	30539	1.1733969465648855e-4	1.1733969465648855e-4	0	0.030539
T	0	0	0.03073	0	30498	1.1729007633587787e-4	1.1729007633587787e-4	0	0.030498
KIAA1549	0	0	0.030637	0	30399	1.1693511450381679e-4	1.1693511450381679e-4	0	0.030399
DDX41	0	0	0.030576	0	30322	1.1670229007633587e-4	1.1670229007633587e-4	0	0.030322000000000002
MAP3K8	0	0	0.030575	0	30342	1.1669847328244275e-4	1.1669847328244275e-4	0	0.030342
CASC5	0	0	0.030573	0	30353	1.1669083969465648e-4	1.1669083969465648e-4	0	0.030353
CTR9	0	0	0.030549	0	30320	1.1659923664122137e-4	1.1659923664122137e-4	0	0.03032
FOS	0	0	0.030544	0	30318	1.1658015267175573e-4	1.1658015267175573e-4	0	0.030318
ATP8B1	0	0	0.030532	0	30312	1.1653435114503817e-4	1.1653435114503817e-4	0	0.030312
U2AF2	0	0	0.030532	0	30312	1.1653435114503817e-4	1.1653435114503817e-4	0	0.030312
ETAA1	0	0	0.030522	0	30253	1.1649618320610688e-4	1.1649618320610688e-4	0	0.030253
IKZF2	0	0	0.030516	0	30284	1.164732824427481e-4	1.164732824427481e-4	0	0.030284
ITGB3	0	0	0.030511	0	30301	1.1645419847328244e-4	1.1645419847328244e-4	0	0.030301
IL6ST	0	0	0.030502	0	30267	1.1641984732824428e-4	1.1641984732824428e-4	0	0.030267
GRID1	0	0	0.030493	0	30239	1.163854961832061e-4	1.163854961832061e-4	0	0.030239
ITGA10	0	0	0.030492	0	30281	1.1638167938931296e-4	1.1638167938931296e-4	0	0.030281
MERTK	0	0	0.03049	0	30252	1.1637404580152672e-4	1.1637404580152672e-4	0	0.030252
KRIT1	0	0	0.030482	0	30226	1.1634351145038167e-4	1.1634351145038167e-4	0	0.030226
PTPN1	0	0	0.030478	0	30247	1.1632824427480916e-4	1.1632824427480916e-4	0	0.030247
PHF1	0	0	0.030477	0	30230	1.1632442748091603e-4	1.1632442748091603e-4	0	0.03023
TCF12	0	0	0.030472	0	30236	1.1630534351145038e-4	1.1630534351145038e-4	0	0.030236
MLLT1	0	0	0.03046	0	30253	1.1625954198473282e-4	1.1625954198473282e-4	0	0.030253
FGF12	0	0	0.030453	0	30231	1.1623282442748092e-4	1.1623282442748092e-4	0	0.030231
CACNA1E	0	0	0.030443	0	30245	1.1619465648854962e-4	1.1619465648854962e-4	0	0.030245
BCL9	0	0	0.030436	0	30198	1.1616793893129772e-4	1.1616793893129772e-4	0	0.030198
NLRP1	0	0	0.030425	0	30196	1.1612595419847329e-4	1.1612595419847329e-4	0	0.030196
IL21R	0	0	0.0304	0	30143	1.1603053435114504e-4	1.1603053435114504e-4	0	0.030143
STAG3	0	0	0.0304	0	30191	1.1603053435114504e-4	1.1603053435114504e-4	0	0.030191
MST1	0	0	0.03039	0	30166	1.1599236641221375e-4	1.1599236641221375e-4	0	0.030166
YWHAE	0	0	0.030387	0	30153	1.1598091603053436e-4	1.1598091603053436e-4	0	0.030153
DDX31	0	0	0.030379	0	30142	1.159503816793893e-4	1.159503816793893e-4	0	0.030142
ATF1	0	0	0.030378	0	30166	1.1594656488549619e-4	1.1594656488549619e-4	0	0.030166
TAF1L	0	0	0.030375	0	30138	1.159351145038168e-4	1.159351145038168e-4	0	0.030138
FRK	0	0	0.030364	0	30155	1.1589312977099236e-4	1.1589312977099236e-4	0	0.030155
AFF3	0	0	0.030343	0	30100	1.1581297709923664e-4	1.1581297709923664e-4	0	0.0301
SPRY1	0	0	0.030329	0	30089	1.1575954198473282e-4	1.1575954198473282e-4	0	0.030089
HIST2H3D	0	0	0.030325	0	30076	1.1574427480916031e-4	1.1574427480916031e-4	0	0.030076
PDGFB	0	0	0.030317	0	30087	1.1571374045801526e-4	1.1571374045801526e-4	0	0.030087
EPHB6	0	0	0.030308	0	30088	1.1567938931297711e-4	1.1567938931297711e-4	0	0.030088
DUSP6	0	0	0.030302	0	30098	1.1565648854961831e-4	1.1565648854961831e-4	0	0.030098
CDH20	0	0	0.030291	0	30088	1.1561450381679389e-4	1.1561450381679389e-4	0	0.030088
ADAMTS20	0	0	0.030279	0	30040	1.1556870229007634e-4	1.1556870229007634e-4	0	0.03004
SAMD9L	0	0	0.030276	0	30071	1.1555725190839695e-4	1.1555725190839695e-4	0	0.030071
APOBEC3G	0	0	0.030274	0	30055	1.1554961832061068e-4	1.1554961832061068e-4	0	0.030055
AIP	0	0	0.030268	0	30036	1.155267175572519e-4	1.155267175572519e-4	0	0.030036
TIPARP	0	0	0.030262	0	30037	1.1550381679389314e-4	1.1550381679389314e-4	0	0.030037
CLDN18	0	0	0.030251	0	30027	1.154618320610687e-4	1.154618320610687e-4	0	0.030027
ICK	0	0	0.030246	0	30017	1.1544274809160305e-4	1.1544274809160305e-4	0	0.030017
LPHN3	0	0	0.030234	0	30020	1.1539694656488549e-4	1.1539694656488549e-4	0	0.03002
TRIM24	0	0	0.030227	0	29995	1.1537022900763359e-4	1.1537022900763359e-4	0	0.029995
MAP3K2	0	0	0.030222	0	29988	1.1535114503816793e-4	1.1535114503816793e-4	0	0.029988
SMUG1	0	0	0.030193	0	29946	1.1524045801526718e-4	1.1524045801526718e-4	0	0.029946
HDAC1	0	0	0.030159	0	29945	1.1511068702290076e-4	1.1511068702290076e-4	0	0.029945
THBS1	0	0	0.03015	0	29932	1.150763358778626e-4	1.150763358778626e-4	0	0.029932
LEF1	0	0	0.030142	0	29926	1.1504580152671755e-4	1.1504580152671755e-4	0	0.029926
GLMN	0	0	0.030112	0	29865	1.1493129770992366e-4	1.1493129770992366e-4	0	0.029865
TNK2	0	0	0.030096	0	29872	1.1487022900763359e-4	1.1487022900763359e-4	0	0.029872
PKHD1	0	0	0.030066	0	29856	1.1475572519083969e-4	1.1475572519083969e-4	0	0.029856
USP7	0	0	0.030057	0	29806	1.1472137404580152e-4	1.1472137404580152e-4	0	0.029806
NCOR2	0	0	0.030029	0	29804	1.1461450381679389e-4	1.1461450381679389e-4	0	0.029804
BUB1B	1	0.003816793893129771	0.971228	375021	253252	0.0037069770992366412	1.0981679389312961e-4	0.375021	0.253252
AKT1	2	0.007633587786259542	1.976265	408798	316761	0.007542996183206106	9.059160305343542e-5	0.408798	0.316761
EXT2	1	0.003816793893129771	1.017929	358119	270682	0.003885225190839695	6.84312977099243e-5	0.358119	0.270682
USP28	1	0.003816793893129771	1.017823	358104	271147	0.0038848206106870224	6.802671755725158e-5	0.358104	0.271147
NR0B1	1	0.003816793893129771	1.017179	358063	270523	0.0038823625954198474	6.556870229007658e-5	0.358063	0.270523
SPECC1	0	0	0.015471	0	15471	5.9049618320610685e-5	5.9049618320610685e-5	0	0.015471
VEGFB	0	0	0.015471	0	15471	5.9049618320610685e-5	5.9049618320610685e-5	0	0.015471
LGR5	0	0	0.015416	0	15416	5.8839694656488544e-5	5.8839694656488544e-5	0	0.015416
EGR1	0	0	0.0154	0	15400	5.877862595419847e-5	5.877862595419847e-5	0	0.0154
IGF2BP3	0	0	0.015394	0	15394	5.875572519083969e-5	5.875572519083969e-5	0	0.015394
SF3A1	0	0	0.015394	0	15394	5.875572519083969e-5	5.875572519083969e-5	0	0.015394
ZMYM2	0	0	0.015382	0	15382	5.870992366412214e-5	5.870992366412214e-5	0	0.015382
PIGA	0	0	0.015363	0	15363	5.863740458015267e-5	5.863740458015267e-5	0	0.015363
BEND2	0	0	0.015347	0	15347	5.8576335877862594e-5	5.8576335877862594e-5	0	0.015347
IKBKB	0	0	0.01534	0	15340	5.854961832061069e-5	5.854961832061069e-5	0	0.01534
TRGJP	0	0	0.015338	0	15338	5.8541984732824424e-5	5.8541984732824424e-5	0	0.015338
HOXC13	0	0	0.015336	0	15336	5.853435114503817e-5	5.853435114503817e-5	0	0.015336
SLC45A3	0	0	0.015327	0	15327	5.85e-5	5.85e-5	0	0.015327
TOE1	0	0	0.015304	0	15304	5.8412213740458013e-5	5.8412213740458013e-5	0	0.015304
TRIP13	0	0	0.015301	0	15301	5.840076335877863e-5	5.840076335877863e-5	0	0.015301
DUSP2	0	0	0.015281	0	15281	5.832442748091603e-5	5.832442748091603e-5	0	0.015281
MAD2L2	0	0	0.015265	0	15265	5.826335877862596e-5	5.826335877862596e-5	0	0.015265
SSX1	0	0	0.015263	0	15263	5.8255725190839695e-5	5.8255725190839695e-5	0	0.015263
CAMK1	0	0	0.015262	0	15262	5.825190839694656e-5	5.825190839694656e-5	0	0.015262
AURKC	0	0	0.015259	0	15259	5.824045801526718e-5	5.824045801526718e-5	0	0.015259
RPN1	0	0	0.015259	0	15259	5.824045801526718e-5	5.824045801526718e-5	0	0.015259
FOXR2	0	0	0.015252	0	15252	5.821374045801527e-5	5.821374045801527e-5	0	0.015252
SGK1	0	0	0.015248	0	15248	5.8198473282442745e-5	5.8198473282442745e-5	0	0.015248
BTG2	0	0	0.015244	0	15244	5.8183206106870234e-5	5.8183206106870234e-5	0	0.015244
CDC45	0	0	0.015239	0	15239	5.816412213740458e-5	5.816412213740458e-5	0	0.015239
SPRY4	0	0	0.015234	0	15234	5.814503816793893e-5	5.814503816793893e-5	0	0.015234
GAB1	0	0	0.015232	0	15232	5.8137404580152674e-5	5.8137404580152674e-5	0	0.015232
CYP2C19	0	0	0.015229	0	15229	5.8125954198473284e-5	5.8125954198473284e-5	0	0.015229
GRM8	0	0	0.015229	0	15229	5.8125954198473284e-5	5.8125954198473284e-5	0	0.015229
LPP	0	0	0.015229	0	15229	5.8125954198473284e-5	5.8125954198473284e-5	0	0.015229
DST	0	0	0.015227	0	15227	5.811832061068702e-5	5.811832061068702e-5	0	0.015227
C7orf55-LUC7L2	0	0	0.015223	0	15223	5.8103053435114504e-5	5.8103053435114504e-5	0	0.015223
PRKCH	0	0	0.01522	0	15220	5.8091603053435114e-5	5.8091603053435114e-5	0	0.01522
SETDB1	0	0	0.01522	0	15220	5.8091603053435114e-5	5.8091603053435114e-5	0	0.01522
HOXD11	0	0	0.01521	0	15210	5.8053435114503816e-5	5.8053435114503816e-5	0	0.01521
OLIG2	0	0	0.01521	0	15210	5.8053435114503816e-5	5.8053435114503816e-5	0	0.01521
APLNR	0	0	0.015206	0	15206	5.80381679389313e-5	5.80381679389313e-5	0	0.015206
FN1	0	0	0.015205	0	15205	5.803435114503817e-5	5.803435114503817e-5	0	0.015205
MAGI1	0	0	0.015204	0	15204	5.803053435114504e-5	5.803053435114504e-5	0	0.015204
NUP98	0	0	0.015204	0	15204	5.803053435114504e-5	5.803053435114504e-5	0	0.015204
TPMT	0	0	0.0152	0	15200	5.801526717557252e-5	5.801526717557252e-5	0	0.0152
TCL1A	0	0	0.015199	0	15199	5.801145038167939e-5	5.801145038167939e-5	0	0.015199
TPM4	0	0	0.015199	0	15199	5.801145038167939e-5	5.801145038167939e-5	0	0.015199
GNB1	0	0	0.015196	0	15196	5.8e-5	5.8e-5	0	0.015196
FGF7	0	0	0.015195	0	15195	5.799618320610687e-5	5.799618320610687e-5	0	0.015195
TADA1	0	0	0.015195	0	15195	5.799618320610687e-5	5.799618320610687e-5	0	0.015195
MUC1	0	0	0.015192	0	15192	5.798473282442748e-5	5.798473282442748e-5	0	0.015192
CDH2	0	0	0.01519	0	15190	5.797709923664122e-5	5.797709923664122e-5	0	0.01519
NFKB1	0	0	0.01519	0	15190	5.797709923664122e-5	5.797709923664122e-5	0	0.01519
TRIP11	0	0	0.01519	0	15190	5.797709923664122e-5	5.797709923664122e-5	0	0.01519
RPL10	0	0	0.015183	0	15183	5.795038167938931e-5	5.795038167938931e-5	0	0.015183
EDNRB	0	0	0.015176	0	15176	5.7923664122137405e-5	5.7923664122137405e-5	0	0.015176
SPRY2	0	0	0.015174	0	15174	5.791603053435114e-5	5.791603053435114e-5	0	0.015174
ITGA9	0	0	0.01517	0	15170	5.7900763358778625e-5	5.7900763358778625e-5	0	0.01517
PAX8	0	0	0.015167	0	15167	5.7889312977099235e-5	5.7889312977099235e-5	0	0.015167
CBLC	0	0	0.015166	0	15166	5.788549618320611e-5	5.788549618320611e-5	0	0.015166
IRF1	0	0	0.015166	0	15166	5.788549618320611e-5	5.788549618320611e-5	0	0.015166
HTRA1	0	0	0.015165	0	15165	5.788167938931297e-5	5.788167938931297e-5	0	0.015165
TSLP	0	0	0.015164	0	15164	5.787786259541985e-5	5.787786259541985e-5	0	0.015164
MLF1	0	0	0.015162	0	15162	5.787022900763359e-5	5.787022900763359e-5	0	0.015162
SNX31	0	0	0.015162	0	15162	5.787022900763359e-5	5.787022900763359e-5	0	0.015162
ETNK1	0	0	0.015158	0	15158	5.7854961832061065e-5	5.7854961832061065e-5	0	0.015158
CHIC2	0	0	0.015157	0	15157	5.785114503816794e-5	5.785114503816794e-5	0	0.015157
HMGA2	0	0	0.015156	0	15156	5.784732824427481e-5	5.784732824427481e-5	0	0.015156
LAMB4	0	0	0.015155	0	15155	5.784351145038168e-5	5.784351145038168e-5	0	0.015155
MCM2	0	0	0.015155	0	15155	5.784351145038168e-5	5.784351145038168e-5	0	0.015155
TLR2	0	0	0.015147	0	15147	5.7812977099236646e-5	5.7812977099236646e-5	0	0.015147
DPYD	0	0	0.015142	0	15142	5.779389312977099e-5	5.779389312977099e-5	0	0.015142
GFI1	0	0	0.015139	0	15139	5.7782442748091604e-5	5.7782442748091604e-5	0	0.015139
CACNA1D	0	0	0.015129	0	15129	5.7744274809160306e-5	5.7744274809160306e-5	0	0.015129
OMD	0	0	0.015129	0	15129	5.7744274809160306e-5	5.7744274809160306e-5	0	0.015129
BOD1L1	0	0	0.015115	0	15115	5.769083969465649e-5	5.769083969465649e-5	0	0.015115
GUCY1A2	0	0	0.015115	0	15115	5.769083969465649e-5	5.769083969465649e-5	0	0.015115
RNASEL	0	0	0.015115	0	15115	5.769083969465649e-5	5.769083969465649e-5	0	0.015115
IL2	0	0	0.015112	0	15112	5.76793893129771e-5	5.76793893129771e-5	0	0.015112
MTRR	0	0	0.015112	0	15112	5.76793893129771e-5	5.76793893129771e-5	0	0.015112
PLCG1	0	0	0.015112	0	15112	5.76793893129771e-5	5.76793893129771e-5	0	0.015112
MCM6	0	0	0.015111	0	15111	5.7675572519083966e-5	5.7675572519083966e-5	0	0.015111
MCM7	0	0	0.015111	0	15111	5.7675572519083966e-5	5.7675572519083966e-5	0	0.015111
PTPRC	0	0	0.015111	0	15111	5.7675572519083966e-5	5.7675572519083966e-5	0	0.015111
ATXN7	0	0	0.01511	0	15110	5.767175572519084e-5	5.767175572519084e-5	0	0.01511
C1orf147	0	0	0.015104	0	15104	5.764885496183206e-5	5.764885496183206e-5	0	0.015104
UGT1A1	0	0	0.015099	0	15099	5.762977099236641e-5	5.762977099236641e-5	0	0.015099
AFF1	0	0	0.015098	0	15098	5.7625954198473285e-5	5.7625954198473285e-5	0	0.015098
PPP2R2A	0	0	0.015098	0	15098	5.7625954198473285e-5	5.7625954198473285e-5	0	0.015098
TPM3	0	0	0.015079	0	15079	5.755343511450382e-5	5.755343511450382e-5	0	0.015079
MAGEA1	0	0	0.015075	0	15075	5.75381679389313e-5	5.75381679389313e-5	0	0.015075
DNM2	0	0	0.015073	0	15073	5.753053435114504e-5	5.753053435114504e-5	0	0.015073
EZR	0	0	0.015073	0	15073	5.753053435114504e-5	5.753053435114504e-5	0	0.015073
KIF5B	0	0	0.015073	0	15073	5.753053435114504e-5	5.753053435114504e-5	0	0.015073
MCM3	0	0	0.015073	0	15073	5.753053435114504e-5	5.753053435114504e-5	0	0.015073
MLLT10	0	0	0.015073	0	15073	5.753053435114504e-5	5.753053435114504e-5	0	0.015073
LRIG3	0	0	0.015071	0	15071	5.7522900763358775e-5	5.7522900763358775e-5	0	0.015071
ATP6AP1	0	0	0.015053	0	15053	5.745419847328244e-5	5.745419847328244e-5	0	0.015053
SFPQ	0	0	0.015048	0	15048	5.7435114503816796e-5	5.7435114503816796e-5	0	0.015048
FOXP4	0	0	0.015035	0	15035	5.738549618320611e-5	5.738549618320611e-5	0	0.015035
SOX11	0	0	0.015035	0	15035	5.738549618320611e-5	5.738549618320611e-5	0	0.015035
MNX1	0	0	0.015033	0	15033	5.7377862595419846e-5	5.7377862595419846e-5	0	0.015033
BIRC5	0	0	0.015031	0	15031	5.7370229007633584e-5	5.7370229007633584e-5	0	0.015031
CDH5	0	0	0.015015	0	15015	5.730916030534351e-5	5.730916030534351e-5	0	0.015015
PRCC	0	0	0.015009	0	15009	5.728625954198473e-5	5.728625954198473e-5	0	0.015009
ZNF331	0	0	0.014999	0	14999	5.7248091603053435e-5	5.7248091603053435e-5	0	0.014999
MARK4	0	0	0.014968	0	14968	5.7129770992366414e-5	5.7129770992366414e-5	0	0.014968
NKX2-1	4	0.015267175572519083	3.994268	431246	370197	0.015245297709923665	2.1877862595418712e-5	0.431246	0.370197
PRKD1	2	0.007633587786259542	2.003647	402086	324469	0.007647507633587786	1.3919847328244285e-5	0.402086	0.324469
TEK	1	0.003816793893129771	1.002977	362223	264707	0.0038281564885496184	1.1362595419847545e-5	0.362223	0.264707
ABI1	0	0	0	0	0	0	0	0	0
ACTG1	0	0	0	0	0	0	0	0	0
ACVR2A	0	0	0	0	0	0	0	0	0
ACVRL1	0	0	0	0	0	0	0	0	0
AFF2	0	0	0	0	0	0	0	0	0
AGMO	0	0	0	0	0	0	0	0	0
AGTR2	0	0	0	0	0	0	0	0	0
AHNAK	0	0	0	0	0	0	0	0	0
AHNAK2	0	0	0	0	0	0	0	0	0
ANKRD24	0	0	0	0	0	0	0	0	0
ARFGAP3	0	0	0	0	0	0	0	0	0
ARHGAP26	0	0	0	0	0	0	0	0	0
ARHGEF28	0	0	0	0	0	0	0	0	0
ARID3A	0	0	0	0	0	0	0	0	0
ARID3B	0	0	0	0	0	0	0	0	0
ARID3C	0	0	0	0	0	0	0	0	0
ARID4A	0	0	0	0	0	0	0	0	0
ARID4B	0	0	0	0	0	0	0	0	0
ARID5A	0	0	0	0	0	0	0	0	0
ARNT	0	0	0	0	0	0	0	0	0
ASMTL	0	0	0	0	0	0	0	0	0
ASPSCR1	0	0	0	0	0	0	0	0	0
ATP1A1	0	0	0	0	0	0	0	0	0
ATP6V1B2	0	0	0	0	0	0	0	0	0
ATXN2	0	0	0	0	0	0	0	0	0
BACH2	0	0	0	0	0	0	0	0	0
BCAS3	0	0	0	0	0	0	0	0	0
BCL11A	0	0	0	0	0	0	0	0	0
BCL3	0	0	0	0	0	0	0	0	0
BCL7A	0	0	0	0	0	0	0	0	0
BIRC2	0	0	0	0	0	0	0	0	0
BIRC6	0	0	0	0	0	0	0	0	0
BLNK	0	0	0	0	0	0	0	0	0
BRSK1	0	0	0	0	0	0	0	0	0
BTLA	0	0	0	0	0	0	0	0	0
C21orf128	0	0	0	0	0	0	0	0	0
CACNA2D3	0	0	0	0	0	0	0	0	0
CAD	0	0	0	0	0	0	0	0	0
CCT6B	0	0	0	0	0	0	0	0	0
CD28	0	0	0	0	0	0	0	0	0
CD36	0	0	0	0	0	0	0	0	0
CD3EAP	0	0	0	0	0	0	0	0	0
CD74	0	0	0	0	0	0	0	0	0
CDC6	0	0	0	0	0	0	0	0	0
CDC7	0	0	0	0	0	0	0	0	0
CDCA5	0	0	0	0	0	0	0	0	0
CDT1	0	0	0	0	0	0	0	0	0
CKS1B	0	0	0	0	0	0	0	0	0
CLK3	0	0	0	0	0	0	0	0	0
CLRN2	0	0	0	0	0	0	0	0	0
CLTC	0	0	0	0	0	0	0	0	0
CMPK1	0	0	0	0	0	0	0	0	0
COL12A1	0	0	0	0	0	0	0	0	0
COL22A1	0	0	0	0	0	0	0	0	0
COL6A3	0	0	0	0	0	0	0	0	0
CPS1	0	0	0	0	0	0	0	0	0
CRBN	0	0	0	0	0	0	0	0	0
CRCT1	0	0	0	0	0	0	0	0	0
CREB1	0	0	0	0	0	0	0	0	0
CREB3L2	0	0	0	0	0	0	0	0	0
CTDNEP1	0	0	0	0	0	0	0	0	0
CTNNA3	0	0	0	0	0	0	0	0	0
DCAF4L2	0	0	0	0	0	0	0	0	0
DDIT3	0	0	0	0	0	0	0	0	0
DDX10	0	0	0	0	0	0	0	0	0
DEK	0	0	0	0	0	0	0	0	0
DNAH11	0	0	0	0	0	0	0	0	0
DNAH2	0	0	0	0	0	0	0	0	0
DNAH5	0	0	0	0	0	0	0	0	0
DTWD2	0	0	0	0	0	0	0	0	0
DTX1	0	0	0	0	0	0	0	0	0
DUSP22	0	0	0	0	0	0	0	0	0
ECT2L	0	0	0	0	0	0	0	0	0
ELP2	0	0	0	0	0	0	0	0	0
EML4	0	0	0	0	0	0	0	0	0
EPHA6	0	0	0	0	0	0	0	0	0
ESCO2	0	0	0	0	0	0	0	0	0
EXOSC6	0	0	0	0	0	0	0	0	0
FAF1	0	0	0	0	0	0	0	0	0
FAM20C	0	0	0	0	0	0	0	0	0
FBXO11	0	0	0	0	0	0	0	0	0
FBXO31	0	0	0	0	0	0	0	0	0
FGA	0	0	0	0	0	0	0	0	0
FGF5	0	0	0	0	0	0	0	0	0
FGF8	0	0	0	0	0	0	0	0	0
FHIT	0	0	0	0	0	0	0	0	0
FLYWCH1	0	0	0	0	0	0	0	0	0
FOXO3	0	0	0	0	0	0	0	0	0
FOXO4	0	0	0	0	0	0	0	0	0
FRMD3	0	0	0	0	0	0	0	0	0
FURIN	0	0	0	0	0	0	0	0	0
FZR1	0	0	0	0	0	0	0	0	0
G6PD	0	0	0	0	0	0	0	0	0
GDNF	0	0	0	0	0	0	0	0	0
GFI1B	0	0	0	0	0	0	0	0	0
GH1	0	0	0	0	0	0	0	0	0
GLDC	0	0	0	0	0	0	0	0	0
GMNN	0	0	0	0	0	0	0	0	0
GNA12	0	0	0	0	0	0	0	0	0
GNA14	0	0	0	0	0	0	0	0	0
GNAI3	0	0	0	0	0	0	0	0	0
GOPC	0	0	0	0	0	0	0	0	0
GPR32	0	0	0	0	0	0	0	0	0
GTSE1	0	0	0	0	0	0	0	0	0
HCAR1	0	0	0	0	0	0	0	0	0
HDAC2	0	0	0	0	0	0	0	0	0
HDAC7	0	0	0	0	0	0	0	0	0
HERC2	0	0	0	0	0	0	0	0	0
HIST1H1B	0	0	0	0	0	0	0	0	0
HIST1H1D	0	0	0	0	0	0	0	0	0
HIST1H1E	0	0	0	0	0	0	0	0	0
HIST1H2AC	0	0	0	0	0	0	0	0	0
HIST1H2AL	0	0	0	0	0	0	0	0	0
HIST1H2AM	0	0	0	0	0	0	0	0	0
HIST1H2BC	0	0	0	0	0	0	0	0	0
HIST1H2BG	0	0	0	0	0	0	0	0	0
HIST1H2BJ	0	0	0	0	0	0	0	0	0
HIST1H2BK	0	0	0	0	0	0	0	0	0
HIST1H2BO	0	0	0	0	0	0	0	0	0
HLF	0	0	0	0	0	0	0	0	0
HNRNPK	0	0	0	0	0	0	0	0	0
HOOK3	0	0	0	0	0	0	0	0	0
HOXA3	0	0	0	0	0	0	0	0	0
HSPA2	0	0	0	0	0	0	0	0	0
IL3	0	0	0	0	0	0	0	0	0
ING4	0	0	0	0	0	0	0	0	0
INPP5D	0	0	0	0	0	0	0	0	0
IRF8	0	0	0	0	0	0	0	0	0
ITGB2	0	0	0	0	0	0	0	0	0
JARID2	0	0	0	0	0	0	0	0	0
JMJD1C	0	0	0	0	0	0	0	0	0
KBTBD4	0	0	0	0	0	0	0	0	0
KDM2B	0	0	0	0	0	0	0	0	0
KDM3A	0	0	0	0	0	0	0	0	0
KDM4C	0	0	0	0	0	0	0	0	0
KLF5	0	0	0	0	0	0	0	0	0
KLF6	0	0	0	0	0	0	0	0	0
KLRG1	0	0	0	0	0	0	0	0	0
KSR2	0	0	0	0	0	0	0	0	0
KTN1	0	0	0	0	0	0	0	0	0
L1CAM	0	0	0	0	0	0	0	0	0
LAMA2	0	0	0	0	0	0	0	0	0
LAMB3	0	0	0	0	0	0	0	0	0
LAMP1	0	0	0	0	0	0	0	0	0
LARGE	0	0	0	0	0	0	0	0	0
LARP4B	0	0	0	0	0	0	0	0	0
LCK	0	0	0	0	0	0	0	0	0
LDLRAP1	0	0	0	0	0	0	0	0	0
LIPI	0	0	0	0	0	0	0	0	0
LRP6	0	0	0	0	0	0	0	0	0
LRRK2	0	0	0	0	0	0	0	0	0
LTB	0	0	0	0	0	0	0	0	0
MAG	0	0	0	0	0	0	0	0	0
MAGEA8	0	0	0	0	0	0	0	0	0
MAGED1	0	0	0	0	0	0	0	0	0
MAGOH	0	0	0	0	0	0	0	0	0
MAP3K10	0	0	0	0	0	0	0	0	0
MAP3K6	0	0	0	0	0	0	0	0	0
MAPK8	0	0	0	0	0	0	0	0	0
MBD1	0	0	0	0	0	0	0	0	0
MBL2	0	0	0	0	0	0	0	0	0
MCM4	0	0	0	0	0	0	0	0	0
MCM5	0	0	0	0	0	0	0	0	0
MEF2C	0	0	0	0	0	0	0	0	0
MGAM	0	0	0	0	0	0	0	0	0
MGEA5	0	0	0	0	0	0	0	0	0
MIB1	0	0	0	0	0	0	0	0	0
MKI67	0	0	0	0	0	0	0	0	0
MKL1	0	0	0	0	0	0	0	0	0
MMP2	0	0	0	0	0	0	0	0	0
MOB3B	0	0	0	0	0	0	0	0	0
MPEG1	0	0	0	0	0	0	0	0	0
MUC16	0	0	0	0	0	0	0	0	0
MYO18A	0	0	0	0	0	0	0	0	0
MYO1A	0	0	0	0	0	0	0	0	0
MYO3A	0	0	0	0	0	0	0	0	0
NCOA1	0	0	0	0	0	0	0	0	0
NCOA4	0	0	0	0	0	0	0	0	0
NCSTN	0	0	0	0	0	0	0	0	0
NDFIP1	0	0	0	0	0	0	0	0	0
NEK1	0	0	0	0	0	0	0	0	0
NFE2	0	0	0	0	0	0	0	0	0
NFKB2	0	0	0	0	0	0	0	0	0
NOD1	0	0	0	0	0	0	0	0	0
NPNT	0	0	0	0	0	0	0	0	0
NR2F1	0	0	0	0	0	0	0	0	0
NR3C1	0	0	0	0	0	0	0	0	0
NRG3	0	0	0	0	0	0	0	0	0
NRIP1	0	0	0	0	0	0	0	0	0
NT5E	0	0	0	0	0	0	0	0	0
NUDT15	0	0	0	0	0	0	0	0	0
NUMA1	0	0	0	0	0	0	0	0	0
OR6A2	0	0	0	0	0	0	0	0	0
PALLD	0	0	0	0	0	0	0	0	0
PARP2	0	0	0	0	0	0	0	0	0
PASK	0	0	0	0	0	0	0	0	0
PBX1	0	0	0	0	0	0	0	0	0
PC	0	0	0	0	0	0	0	0	0
PCBP1	0	0	0	0	0	0	0	0	0
PCDHAC1	0	0	0	0	0	0	0	0	0
PCLO	0	0	0	0	0	0	0	0	0
PCNA	0	0	0	0	0	0	0	0	0
PDCD11	0	0	0	0	0	0	0	0	0
PDS5B	0	0	0	0	0	0	0	0	0
PER1	0	0	0	0	0	0	0	0	0
PGAP3	0	0	0	0	0	0	0	0	0
PHF8	0	0	0	0	0	0	0	0	0
PICALM	0	0	0	0	0	0	0	0	0
PKD1L2	0	0	0	0	0	0	0	0	0
PLEKHG5	0	0	0	0	0	0	0	0	0
POLD2	0	0	0	0	0	0	0	0	0
POU3F2	0	0	0	0	0	0	0	0	0
POU5F1	0	0	0	0	0	0	0	0	0
PPP2CB	0	0	0	0	0	0	0	0	0
PRDM16	0	0	0	0	0	0	0	0	0
PRKACG	0	0	0	0	0	0	0	0	0
PRKAG2	0	0	0	0	0	0	0	0	0
PRKCE	0	0	0	0	0	0	0	0	0
PRKCQ	0	0	0	0	0	0	0	0	0
PRKG1	0	0	0	0	0	0	0	0	0
PRPS2	0	0	0	0	0	0	0	0	0
PRR16	0	0	0	0	0	0	0	0	0
PTGS2	0	0	0	0	0	0	0	0	0
PTPN2	0	0	0	0	0	0	0	0	0
PTPN22	0	0	0	0	0	0	0	0	0
PTPN6	0	0	0	0	0	0	0	0	0
PTPRM	0	0	0	0	0	0	0	0	0
PTTG1	0	0	0	0	0	0	0	0	0
RALGDS	0	0	0	0	0	0	0	0	0
RASGEF1A	0	0	0	0	0	0	0	0	0
RASGEF1B	0	0	0	0	0	0	0	0	0
RELN	0	0	0	0	0	0	0	0	0
RFC2	0	0	0	0	0	0	0	0	0
RFC3	0	0	0	0	0	0	0	0	0
RNF2	0	0	0	0	0	0	0	0	0
RP11-366L20.2	0	0	0	0	0	0	0	0	0
RPA2	0	0	0	0	0	0	0	0	0
RPGR	0	0	0	0	0	0	0	0	0
RPL22	0	0	0	0	0	0	0	0	0
RPL5	0	0	0	0	0	0	0	0	0
RPS6KA2	0	0	0	0	0	0	0	0	0
RPS6KB1	0	0	0	0	0	0	0	0	0
RRM1	0	0	0	0	0	0	0	0	0
RTEL1-TNFRSF6B	0	0	0	0	0	0	0	0	0
RYR2	0	0	0	0	0	0	0	0	0
S1PR2	0	0	0	0	0	0	0	0	0
SAMHD1	0	0	0	0	0	0	0	0	0
SBNO1	0	0	0	0	0	0	0	0	0
SCG5	0	0	0	0	0	0	0	0	0
SDCCAG8	0	0	0	0	0	0	0	0	0
SEPT9	0	0	0	0	0	0	0	0	0
SETD1A	0	0	0	0	0	0	0	0	0
SETD1B	0	0	0	0	0	0	0	0	0
SETD3	0	0	0	0	0	0	0	0	0
SETD4	0	0	0	0	0	0	0	0	0
SETD5	0	0	0	0	0	0	0	0	0
SETD6	0	0	0	0	0	0	0	0	0
SETD7	0	0	0	0	0	0	0	0	0
SGCD	0	0	0	0	0	0	0	0	0
SHANK2	0	0	0	0	0	0	0	0	0
SIAH1	0	0	0	0	0	0	0	0	0
SIK1	0	0	0	0	0	0	0	0	0
SIK2	0	0	0	0	0	0	0	0	0
SMARCA1	0	0	0	0	0	0	0	0	0
SMARCC1	0	0	0	0	0	0	0	0	0
SMARCC2	0	0	0	0	0	0	0	0	0
SMG1	0	0	0	0	0	0	0	0	0
SOCS3	0	0	0	0	0	0	0	0	0
SPACA1	0	0	0	0	0	0	0	0	0
SPI1	0	0	0	0	0	0	0	0	0
SPRTN	0	0	0	0	0	0	0	0	0
SS18L1	0	0	0	0	0	0	0	0	0
SSX2	0	0	0	0	0	0	0	0	0
SSX4	0	0	0	0	0	0	0	0	0
STAB2	0	0	0	0	0	0	0	0	0
STK36	0	0	0	0	0	0	0	0	0
STMN2	0	0	0	0	0	0	0	0	0
SYT1	0	0	0	0	0	0	0	0	0
TAF15	0	0	0	0	0	0	0	0	0
TAF4B	0	0	0	0	0	0	0	0	0
TBL1XR1	0	0	0	0	0	0	0	0	0
TBX22	0	0	0	0	0	0	0	0	0
TET3	0	0	0	0	0	0	0	0	0
TFRC	0	0	0	0	0	0	0	0	0
TG	0	0	0	0	0	0	0	0	0
TGFB1	0	0	0	0	0	0	0	0	0
THSD7A	0	0	0	0	0	0	0	0	0
TIMP3	0	0	0	0	0	0	0	0	0
TINF2	0	0	0	0	0	0	0	0	0
TLL2	0	0	0	0	0	0	0	0	0
TLX1	0	0	0	0	0	0	0	0	0
TMEM216	0	0	0	0	0	0	0	0	0
TMEM30A	0	0	0	0	0	0	0	0	0
TNFRSF11A	0	0	0	0	0	0	0	0	0
TNKS2	0	0	0	0	0	0	0	0	0
TRAF5	0	0	0	0	0	0	0	0	0
UBA2	0	0	0	0	0	0	0	0	0
UGT1A6	0	0	0	0	0	0	0	0	0
USH2A	0	0	0	0	0	0	0	0	0
UTRN	0	0	0	0	0	0	0	0	0
VAV1	0	0	0	0	0	0	0	0	0
VAV2	0	0	0	0	0	0	0	0	0
WDR90	0	0	0	0	0	0	0	0	0
YY1AP1	0	0	0	0	0	0	0	0	0
ZFP36L1	0	0	0	0	0	0	0	0	0
ZNF384	0	0	0	0	0	0	0	0	0
ZSWIM4	0	0	0	0	0	0	0	0	0
