# Supplementary material for: Clinical associations and genetic interactions of oncogenic BRAF alleles
Source: PeerJ. 2022 Oct 18;10:e14126. doi: 10.7717/peerj.14126 (PMC9586110; doi:10.7717/peerj.14126)
Supplement: Supplemental Information 1 [file peerj-10-14126-s001.zip › tmp/comutation_nsclc_class_3.txt]

hugo_symbol	observed_frequency	observed_relative_frequency	expected_frequency	left	right	expected_relative_frequency	absolute_relative_frequency_difference	p_left	p_right
BRAF	211	0.985981308411215	11.93313	1000000	0	0.05576228971962617	0.9302190186915889	1	0
EGFR	14	0.06542056074766354	51.424675	0	1000000	0.24030221962616824	0.1748816588785047	0	1
KRAS	36	0.16822429906542055	65.197872	0	999999	0.30466295327102805	0.1364386542056075	0	0.999999
STK11	48	0.22429906542056074	21.364947	1000000	0	0.09983620093457944	0.1244628644859813	1	0
KEAP1	45	0.2102803738317757	21.094328	1000000	0	0.0985716261682243	0.11170874766355139	1	0
FAT1	23	0.10747663551401869	11.568627	998618	598	0.05405900467289719	0.0534176308411215	0.998618	5.98e-4
PDGFRA	17	0.0794392523364486	7.357543	998833	441	0.03438104205607476	0.04505821028037383	0.998833	4.41e-4
TET2	15	0.07009345794392523	6.281165	998351	584	0.029351238317757006	0.040742219626168225	0.998351	5.84e-4
NRAS	11	0.0514018691588785	2.706447	999903	16	0.01264694859813084	0.03875492056074766	0.999903	1.6e-5
ERBB4	17	0.0794392523364486	8.804975	992602	3329	0.04114474299065421	0.038294509345794384	0.992602	0.003329
SMARCA4	20	0.09345794392523364	12.066292	981683	9511	0.05638454205607477	0.03707340186915887	0.981683	0.009511
TP53	99	0.46261682242990654	106.493994	135632	832082	0.4976354859813084	0.035018663551401874	0.135632	0.832082
PTPRT	14	0.06542056074766354	6.542278	993603	2523	0.030571392523364483	0.034849168224299065	0.993603	0.002523
RBM10	19	0.08878504672897196	11.665551	974871	13156	0.05451192056074767	0.03427312616822429	0.974871	0.013156
NTRK1	12	0.056074766355140186	4.668147	997408	861	0.021813771028037384	0.034260995327102806	0.997408	8.61e-4
NOTCH3	13	0.06074766355140187	5.768987	994532	2146	0.026957883177570093	0.033789780373831776	0.994532	0.002146
ARID2	14	0.06542056074766354	7.120733	987386	5395	0.03327445327102804	0.0321461074766355	0.987386	0.005395
NF1	19	0.08878504672897196	12.146579	964181	19806	0.05675971495327103	0.03202533177570093	0.964181	0.019806
APC	17	0.0794392523364486	10.165501	973122	13652	0.04750234112149533	0.03193691121495326	0.973122	0.013652
PTPRD	17	0.0794392523364486	10.312552	969783	15786	0.0481894953271028	0.03124975700934579	0.969783	0.015786
MET	13	0.06074766355140187	6.416841	987296	5434	0.02998523831775701	0.03076242523364486	0.987296	0.005434
ASXL1	11	0.0514018691588785	4.829263	990418	3473	0.02256664953271028	0.028835219626168224	0.990418	0.003473
EPHA7	10	0.04672897196261682	4.103983	991415	2923	0.019177490654205608	0.027551481308411212	0.991415	0.002923
PPP2R1A	7	0.03271028037383177	1.34944	999600	67	0.0063057943925233645	0.026404485981308408	0.9996	6.7e-5
KMT2D	22	0.102803738317757	16.385295	903780	61907	0.07656679906542056	0.026236939252336444	0.90378	0.061907
HGF	10	0.04672897196261682	4.45163	985683	5290	0.020802009345794393	0.025926962616822428	0.985683	0.00529
DNMT3A	11	0.0514018691588785	5.545349	975838	10197	0.025912845794392524	0.02548902336448598	0.975838	0.010197
RET	11	0.0514018691588785	5.610989	974044	11017	0.02621957476635514	0.025182294392523362	0.974044	0.011017
KMT2A	12	0.056074766355140186	6.714412	962196	17616	0.0313757570093458	0.024699009345794387	0.962196	0.017616
PRSS1	6	0.028037383177570093	0.856442	999782	23	0.004002065420560748	0.024035317757009345	0.999782	2.3e-5
DICER1	9	0.04205607476635514	3.96618	981367	6664	0.01853355140186916	0.02352252336448598	0.981367	0.006664
NSD1	9	0.04205607476635514	4.197987	974332	9674	0.01961676168224299	0.022439313084112147	0.974332	0.009674
ROS1	11	0.0514018691588785	6.201341	952238	22300	0.028978228971962616	0.022423640186915887	0.952238	0.0223
PIK3CG	9	0.04205607476635514	4.245514	972463	10545	0.01983885046728972	0.02221722429906542	0.972463	0.010545
MGA	12	0.056074766355140186	7.297911	936527	32097	0.03410238785046729	0.021972378504672894	0.936527	0.032097
ETV6	6	0.028037383177570093	1.39116	997250	504	0.006500747663551402	0.02153663551401869	0.99725	5.04e-4
SETD2	14	0.06542056074766354	9.4157	909472	51454	0.043998598130841116	0.02142196261682243	0.909472	0.051454
PMS2	7	0.03271028037383177	2.456009	987791	3443	0.011476677570093458	0.021233602803738316	0.987791	0.003443
SF3B1	8	0.037383177570093455	3.54764	973313	9529	0.016577757009345793	0.02080542056074766	0.973313	0.009529
KDR	12	0.056074766355140186	7.581451	921131	41551	0.03542734112149533	0.020647425233644857	0.921131	0.041551
TP63	6	0.028037383177570093	1.614163	994300	1215	0.007542817757009346	0.020494565420560745	0.9943	0.001215
FGFR1	7	0.03271028037383177	2.702626	980933	5914	0.012629093457943925	0.020081186915887846	0.980933	0.005914
GRIN2A	9	0.04205607476635514	4.804058	947268	22999	0.022448869158878507	0.01960720560747663	0.947268	0.022999
SRC	5	0.02336448598130841	0.856841	998373	229	0.004003929906542056	0.019360556074766354	0.998373	2.29e-4
IRS1	6	0.028037383177570093	1.862113	988817	2686	0.00870146261682243	0.019335920560747663	0.988817	0.002686
SETBP1	9	0.04205607476635514	4.863069	943925	24810	0.022724621495327103	0.019331453271028035	0.943925	0.02481
PALB2	7	0.03271028037383177	2.990487	968794	10799	0.013974238317757008	0.018736042056074764	0.968794	0.010799
ATM	19	0.08878504672897196	14.991744	829463	114456	0.0700548785046729	0.018730168224299057	0.829463	0.114456
MAP3K13	5	0.02336448598130841	1.154665	993969	1051	0.005395630841121496	0.017968855140186916	0.993969	0.001051
PMS1	6	0.028037383177570093	2.157792	978369	6007	0.010083140186915888	0.017954242990654207	0.978369	0.006007
DIS3	7	0.03271028037383177	3.161708	960078	14385	0.01477433644859813	0.017935943925233643	0.960078	0.014385
CDKN2A	7	0.03271028037383177	10.783707	81092	850687	0.050391154205607476	0.017680873831775704	0.081092	0.850687
MCL1	5	0.02336448598130841	1.25441	991446	1688	0.005861728971962617	0.017502757009345792	0.991446	0.001688
BARD1	6	0.028037383177570093	2.294387	971951	8380	0.010721434579439252	0.01731594859813084	0.971951	0.00838
BRCA1	9	0.04205607476635514	5.301451	914323	41084	0.024773135514018694	0.017282939252336444	0.914323	0.041084
TSC2	9	0.04205607476635514	5.308644	913919	41070	0.024806747663551402	0.017249327102803736	0.913919	0.04107
ARAF	6	0.028037383177570093	2.422456	964936	11080	0.01131988785046729	0.016717495327102802	0.964936	0.01108
PIK3CA	17	0.0794392523364486	13.454325	808788	127927	0.06287067757009346	0.016568574766355135	0.808788	0.127927
SUZ12	5	0.02336448598130841	1.463321	984116	3545	0.006837948598130842	0.016526537383177567	0.984116	0.003545
POT1	5	0.02336448598130841	1.464904	984079	3527	0.006845345794392523	0.016519140186915887	0.984079	0.003527
CBL	6	0.028037383177570093	2.494571	960403	12953	0.011656873831775702	0.01638050934579439	0.960403	0.012953
PTEN	10	0.04672897196261682	6.569026	876096	66617	0.030696383177570095	0.016032588785046726	0.876096	0.066617
ATR	9	0.04205607476635514	5.607355	889531	56140	0.026202593457943926	0.015853481308411212	0.889531	0.05614
NOTCH2	9	0.04205607476635514	5.622804	887899	56834	0.026274785046728973	0.015781289719626165	0.887899	0.056834
TGFBR2	5	0.02336448598130841	1.623398	976206	5892	0.007585971962616822	0.01577851401869159	0.976206	0.005892
TNFAIP3	5	0.02336448598130841	1.712212	971282	7490	0.008000990654205608	0.015363495327102803	0.971282	0.00749
MRE11A	5	0.02336448598130841	1.727857	970040	7970	0.008074098130841121	0.01529038785046729	0.97004	0.00797
AMER1	7	0.03271028037383177	3.744864	917148	35129	0.01749936448598131	0.015210915887850462	0.917148	0.035129
MAP2K1	5	0.02336448598130841	1.762426	967655	8718	0.008235635514018692	0.015128850467289718	0.967655	0.008718
BRD4	6	0.028037383177570093	2.780582	938979	22115	0.012993373831775701	0.015044009345794392	0.938979	0.022115
EPHB1	7	0.03271028037383177	3.782185	913701	36860	0.01767376168224299	0.015036518691588781	0.913701	0.03686
IKZF1	7	0.03271028037383177	3.78458	913678	36874	0.017684953271028037	0.015025327102803736	0.913678	0.036874
CDK8	4	0.018691588785046728	0.844133	990023	1524	0.003944546728971963	0.014747042056074765	0.990023	0.001524
CHEK2	5	0.02336448598130841	1.897478	957832	12193	0.008866719626168224	0.014497766355140187	0.957832	0.012193
ANKRD11	5	0.02336448598130841	1.898867	957939	12263	0.008873210280373833	0.014491275700934577	0.957939	0.012263
MAP2K2	4	0.018691588785046728	0.904714	987244	2140	0.004227635514018692	0.014463953271028035	0.987244	0.00214
FH	5	0.02336448598130841	1.911378	956793	12465	0.008931672897196262	0.014432813084112149	0.956793	0.012465
GLI1	8	0.037383177570093455	4.960688	874322	61722	0.023180785046728974	0.014202392523364481	0.874322	0.061722
PIK3C2G	6	0.028037383177570093	3.040515	914916	33590	0.01420801401869159	0.013829369158878503	0.914916	0.03359
CEBPA	4	0.018691588785046728	1.129544	973205	5497	0.005278242990654206	0.01341334579439252	0.973205	0.005497
JAK3	7	0.03271028037383177	4.132964	878256	56212	0.01931291588785047	0.013397364485981302	0.878256	0.056212
MYOD1	4	0.018691588785046728	1.179492	969299	6595	0.005511644859813084	0.013179943925233643	0.969299	0.006595
NF2	5	0.02336448598130841	2.196698	930410	22950	0.010264943925233645	0.013099542056074765	0.93041	0.02295
AR	8	0.037383177570093455	5.232957	844622	80626	0.024453070093457943	0.012930107476635512	0.844622	0.080626
SMAD2	4	0.018691588785046728	1.266788	961826	8836	0.005919570093457944	0.012772018691588782	0.961826	0.008836
CTNNB1	10	0.04672897196261682	7.284704	804726	114758	0.03404067289719626	0.012688299065420558	0.804726	0.114758
INPPL1	4	0.018691588785046728	1.290969	959409	9496	0.006032565420560748	0.01265902336448598	0.959409	0.009496
RHPN2	3	0.014018691588785047	0.2976	996884	204	0.0013906542056074764	0.01262803738317757	0.996884	2.04e-4
FBXW7	1	0.004672897196261682	3.698062	23492	887512	0.01728066355140187	0.012607766355140188	0.023492	0.887512
CUX1	5	0.02336448598130841	2.33318	914906	29992	0.010902710280373831	0.012461775700934579	0.914906	0.029992
CDH1	5	0.02336448598130841	2.357323	911944	31398	0.011015528037383178	0.012348957943925232	0.911944	0.031398
ERG	4	0.018691588785046728	1.401901	947657	13338	0.006550939252336449	0.012140649532710279	0.947657	0.013338
RHOA	3	0.014018691588785047	0.471643	988634	1189	0.0022039392523364484	0.011814752336448598	0.988634	0.001189
ERCC4	0	0	2.457363	0	916873	0.011483004672897196	0.011483004672897196	0	0.916873
ABCB11	4	0.018691588785046728	1.564534	927700	20745	0.007310906542056075	0.011380682242990652	0.9277	0.020745
FLT4	8	0.037383177570093455	5.56837	804514	107311	0.026020420560747663	0.011362757009345793	0.804514	0.107311
EED	3	0.014018691588785047	0.569403	980603	2584	0.0026607616822429906	0.011357929906542056	0.980603	0.002584
FGFR2	5	0.02336448598130841	2.570945	883837	44952	0.01201376168224299	0.01135072429906542	0.883837	0.044952
SLC25A13	3	0.014018691588785047	0.619598	976119	3436	0.0028953177570093455	0.011123373831775701	0.976119	0.003436
EP300	8	0.037383177570093455	5.63105	796743	112656	0.026313317757009347	0.011069859813084108	0.796743	0.112656
ZFHX3	7	0.03271028037383177	4.63131	816930	93883	0.02164163551401869	0.01106864485981308	0.81693	0.093883
ATRX	11	0.0514018691588785	8.650703	750991	158434	0.040423845794392524	0.01097802336448598	0.750991	0.158434
SMAD4	5	0.02336448598130841	7.335254	138141	746086	0.03427688785046729	0.010912401869158882	0.138141	0.746086
IRS2	5	0.02336448598130841	2.667989	870230	51794	0.012467238317757008	0.010897247663551402	0.87023	0.051794
CCND1	3	0.014018691588785047	0.706748	966347	5444	0.0033025607476635517	0.010716130841121494	0.966347	0.005444
CDC73	4	0.018691588785046728	1.713355	907201	28887	0.008006331775700934	0.010685257009345793	0.907201	0.028887
TSHR	5	0.02336448598130841	2.720665	861801	56143	0.01271338785046729	0.01065109813084112	0.861801	0.056143
RICTOR	5	0.02336448598130841	2.731227	861109	56889	0.012762742990654207	0.010601742990654204	0.861109	0.056889
STAT5B	3	0.014018691588785047	0.732071	962960	6079	0.003420892523364486	0.010597799065420561	0.96296	0.006079
ERRFI1	3	0.014018691588785047	0.746324	961417	6629	0.003487495327102804	0.010531196261682243	0.961417	0.006629
COL7A1	5	0.02336448598130841	2.754528	856937	59324	0.0128716261682243	0.01049285981308411	0.856937	0.059324
POLE	8	0.037383177570093455	5.756923	779669	124794	0.02690150934579439	0.010481668224299065	0.779669	0.124794
RECQL4	6	0.028037383177570093	3.761427	823871	84211	0.01757676168224299	0.010460621495327102	0.823871	0.084211
PTPN14	3	0.014018691588785047	0.820748	951042	9056	0.0038352710280373835	0.010183420560747662	0.951042	0.009056
RFWD2	4	0.018691588785046728	1.823999	889506	36419	0.008523359813084112	0.010168228971962616	0.889506	0.036419
MLH1	4	0.018691588785046728	1.825299	889469	36429	0.008529434579439252	0.010162154205607475	0.889469	0.036429
SOS1	4	0.018691588785046728	1.834474	887331	37342	0.008572308411214953	0.010119280373831774	0.887331	0.037342
JAK1	4	0.018691588785046728	1.836793	887248	37848	0.008583144859813084	0.010108443925233643	0.887248	0.037848
KDM5A	5	0.02336448598130841	2.841852	843479	66450	0.013279682242990653	0.010084803738317757	0.843479	0.06645
NFE2L2	7	0.03271028037383177	4.847683	786917	114454	0.02265272429906542	0.010057556074766352	0.786917	0.114454
CRLF2	3	0.014018691588785047	0.856048	945557	10724	0.004000224299065421	0.010018467289719626	0.945557	0.010724
PTPRS	4	0.018691588785046728	1.873799	881312	40235	0.008756070093457944	0.009935518691588784	0.881312	0.040235
NTRK2	5	0.02336448598130841	2.879905	837596	69925	0.013457499999999999	0.009906985981308411	0.837596	0.069925
FUS	3	0.014018691588785047	0.919649	935289	13504	0.00429742523364486	0.009721266355140187	0.935289	0.013504
ABL1	5	0.02336448598130841	2.941432	827426	75312	0.013745009345794392	0.009619476635514018	0.827426	0.075312
U2AF1	1	0.004672897196261682	3.041811	45773	811451	0.014214070093457943	0.009541172897196262	0.045773	0.811451
FAM46C	3	0.014018691588785047	0.97915	924563	16656	0.004575467289719626	0.009443224299065422	0.924563	0.016656
EXT1	3	0.014018691588785047	0.980379	924726	16951	0.004581210280373831	0.009437481308411214	0.924726	0.016951
ARID1B	5	0.02336448598130841	7.01056	165804	706223	0.032759626168224296	0.009395140186915885	0.165804	0.706223
RPS6KA4	3	0.014018691588785047	0.994122	922577	17604	0.004645429906542056	0.00937326168224299	0.922577	0.017604
ARID5B	3	0.014018691588785047	1.018664	917829	19040	0.00476011214953271	0.009258579439252335	0.917829	0.01904
OR5L1	2	0.009345794392523364	0.062078	998534	19	2.9008411214953274e-4	0.009055710280373832	0.998534	1.9e-5
GNA11	3	0.014018691588785047	1.067709	908731	22439	0.0049892943925233645	0.009029397196261682	0.908731	0.022439
ERCC5	5	0.02336448598130841	3.078348	803723	88863	0.014384803738317757	0.008979682242990653	0.803723	0.088863
PGR	4	0.018691588785046728	2.083304	843453	58074	0.009735065420560747	0.00895652336448598	0.843453	0.058074
NUP93	3	0.014018691588785047	1.092669	903334	24012	0.005105929906542055	0.008912761682242991	0.903334	0.024012
XPC	3	0.014018691588785047	1.093139	903505	24079	0.005108126168224299	0.008910565420560748	0.903505	0.024079
DMD	0	0	1.901033	0	853767	0.008883331775700935	0.008883331775700935	0	0.853767
EXO1	3	0.014018691588785047	1.1029	901457	24857	0.00515373831775701	0.008864953271028037	0.901457	0.024857
TGFBR1	3	0.014018691588785047	1.105513	901076	24940	0.005165948598130841	0.008852742990654205	0.901076	0.02494
KMT2C	4	0.018691588785046728	5.870124	157895	702293	0.02743048598130841	0.008738897196261683	0.157895	0.702293
KIT	6	0.028037383177570093	4.143965	764797	122501	0.01936432242990654	0.008673060747663552	0.764797	0.122501
HNF1A	4	0.018691588785046728	2.184664	824385	68552	0.010208710280373833	0.008482878504672895	0.824385	0.068552
CASP8	3	0.014018691588785047	1.192549	882870	31726	0.005572658878504673	0.008446032710280374	0.88287	0.031726
SDHA	4	0.018691588785046728	2.198397	821454	70176	0.010272883177570092	0.008418705607476635	0.821454	0.070176
ERCC6	3	0.014018691588785047	1.203354	880085	32702	0.00562314953271028	0.008395542056074765	0.880085	0.032702
EIF4E	2	0.009345794392523364	0.211589	981520	1084	9.88733644859813e-4	0.00835706074766355	0.98152	0.001084
FLT3	6	0.028037383177570093	4.256007	745893	135991	0.019887883177570096	0.008149499999999997	0.745893	0.135991
SNCAIP	2	0.009345794392523364	0.259546	972651	2131	0.0012128317757009346	0.008132962616822429	0.972651	0.002131
ROBO1	2	0.009345794392523364	0.26066	972452	2095	0.0012180373831775701	0.008127757009345794	0.972452	0.002095
CARD11	7	0.03271028037383177	5.27195	724249	159261	0.024635280373831777	0.008074999999999995	0.724249	0.159261
GABRA6	2	0.009345794392523364	0.284654	967497	2854	0.001330158878504673	0.00801563551401869	0.967497	0.002854
MT-ND5	2	0.009345794392523364	0.297926	964757	3106	0.001392177570093458	0.007953616822429906	0.964757	0.003106
H3F3B	2	0.009345794392523364	0.309666	962139	3551	0.0014470373831775702	0.007898757009345794	0.962139	0.003551
REL	3	0.014018691588785047	1.330647	851368	44828	0.006217976635514018	0.007800714953271028	0.851368	0.044828
WT1	5	0.02336448598130841	3.33836	757421	118700	0.01559981308411215	0.00776467289719626	0.757421	0.1187
SESN2	2	0.009345794392523364	0.359986	950061	5311	0.0016821775700934579	0.007663616822429906	0.950061	0.005311
ERBB2	9	0.04205607476635514	7.361906	683207	203875	0.034401429906542054	0.007654644859813084	0.683207	0.203875
TLR4	3	0.014018691588785047	1.365726	843007	48406	0.006381897196261682	0.007636794392523364	0.843007	0.048406
PARK2	2	0.009345794392523364	3.60051	122120	701617	0.01682481308411215	0.007479018691588785	0.12212	0.701617
CBLB	3	0.014018691588785047	1.402322	834240	52256	0.006552906542056075	0.007465785046728971	0.83424	0.052256
GNAS	1	0.004672897196261682	2.593663	71992	735113	0.012119920560747663	0.007447023364485981	0.071992	0.735113
BRIP1	5	0.02336448598130841	3.414634	742848	128530	0.01595623364485981	0.007408252336448599	0.742848	0.12853
SHOC2	2	0.009345794392523364	0.43407	930190	9368	0.0020283644859813085	0.007317429906542055	0.93019	0.009368
IGF1	2	0.009345794392523364	0.446921	926370	9993	0.0020884158878504673	0.0072573785046728964	0.92637	0.009993
CIITA	0	0	1.550282	0	790397	0.007244308411214953	0.007244308411214953	0	0.790397
B2M	3	0.014018691588785047	1.453524	821750	57998	0.006792168224299066	0.007226523364485981	0.82175	0.057998
PPM1D	3	0.014018691588785047	1.464253	819525	59525	0.006842303738317757	0.00717638785046729	0.819525	0.059525
MTA1	2	0.009345794392523364	0.471458	919425	11518	0.00220307476635514	0.007142719626168224	0.919425	0.011518
NUTM1	2	0.009345794392523364	0.472174	919289	11633	0.0022064205607476633	0.0071393738317757005	0.919289	0.011633
MUS81	2	0.009345794392523364	0.473051	919291	11674	0.0022105186915887852	0.0071352757009345786	0.919291	0.011674
LATS1	0	0	1.526075	0	785777	0.007131191588785047	0.007131191588785047	0	0.785777
EPAS1	2	0.009345794392523364	0.483808	915909	12353	0.0022607850467289722	0.007085009345794391	0.915909	0.012353
GBA	2	0.009345794392523364	0.484082	915701	12368	0.002262065420560748	0.0070837289719626155	0.915701	0.012368
WHSC1L1	3	0.014018691588785047	1.490512	812480	62926	0.0069650093457943926	0.007053682242990654	0.81248	0.062926
TET1	6	0.028037383177570093	4.492731	705454	164594	0.020994070093457943	0.00704331308411215	0.705454	0.164594
MAX	0	0	1.490355	0	777923	0.00696427570093458	0.00696427570093458	0	0.777923
BRCA2	9	0.04205607476635514	7.518453	661253	221464	0.035132957943925236	0.006923116822429902	0.661253	0.221464
NTHL1	2	0.009345794392523364	0.521995	904336	15232	0.0024392289719626166	0.006906565420560748	0.904336	0.015232
KAT6B	3	0.014018691588785047	1.5265	803558	67169	0.007133177570093458	0.006885514018691589	0.803558	0.067169
EZH2	0	0	1.43978	0	765834	0.006727943925233645	0.006727943925233645	0	0.765834
ARID1A	11	0.0514018691588785	12.432998	294995	592837	0.0580981214953271	0.006696252336448598	0.294995	0.592837
DOCK8	3	0.014018691588785047	1.576724	790559	73774	0.007367869158878505	0.006650822429906542	0.790559	0.073774
NOTCH4	5	0.02336448598130841	3.586443	710427	150977	0.016759079439252336	0.006605406542056075	0.710427	0.150977
CTCF	3	0.014018691588785047	1.589482	786798	75343	0.007427485981308411	0.006591205607476635	0.786798	0.075343
GATA2	3	0.014018691588785047	1.590105	786810	75359	0.007430397196261682	0.006588294392523364	0.78681	0.075359
EZH1	2	0.009345794392523364	0.595501	880472	21689	0.0027827149532710276	0.006563079439252336	0.880472	0.021689
H3F3C	2	0.009345794392523364	0.607905	876365	22901	0.002840677570093458	0.0065051168224299055	0.876365	0.022901
EPHA5	9	0.04205607476635514	7.611156	648046	232764	0.035566149532710284	0.006489925233644854	0.648046	0.232764
AKT1	3	0.014018691588785047	1.613821	780709	78731	0.007541219626168224	0.0064774719626168225	0.780709	0.078731
BABAM1	2	0.009345794392523364	0.620047	872712	23842	0.002897415887850467	0.006448378504672897	0.872712	0.023842
POLQ	4	0.018691588785046728	2.62853	730862	124663	0.01228285046728972	0.006408738317757007	0.730862	0.124663
TBX3	5	0.02336448598130841	3.634084	701059	157914	0.01698170093457944	0.00638278504672897	0.701059	0.157914
GPC3	2	0.009345794392523364	0.645566	863674	26622	0.003016663551401869	0.006329130841121494	0.863674	0.026622
MED12	8	0.037383177570093455	6.647666	651804	222606	0.031063859813084113	0.006319317757009342	0.651804	0.222606
MTOR	5	0.02336448598130841	6.351854	235114	613575	0.029681560747663552	0.0063170747663551415	0.235114	0.613575
MSH2	4	0.018691588785046728	2.669108	722297	130004	0.012472467289719626	0.006219121495327102	0.722297	0.130004
BCL2L12	2	0.009345794392523364	0.669415	855729	29063	0.003128107476635514	0.00621768691588785	0.855729	0.029063
IKBKE	2	0.009345794392523364	0.669566	855620	29172	0.0031288130841121494	0.006216981308411215	0.85562	0.029172
FANCF	2	0.009345794392523364	0.670898	855267	29325	0.00313503738317757	0.006210757009345794	0.855267	0.029325
PHOX2B	0	0	1.327741	0	737901	0.006204397196261683	0.006204397196261683	0	0.737901
FANCD2	3	0.014018691588785047	1.674007	764973	87213	0.00782246261682243	0.006196228971962616	0.764973	0.087213
ASXL2	3	0.014018691588785047	1.675387	764481	87205	0.007828911214953271	0.006189780373831775	0.764481	0.087205
FANCB	2	0.009345794392523364	0.683239	851208	30751	0.0031927056074766355	0.006153088785046728	0.851208	0.030751
RAF1	3	0.014018691588785047	1.688624	761095	89352	0.007890766355140187	0.00612792523364486	0.761095	0.089352
FGF4	2	0.009345794392523364	0.706522	842794	33583	0.003301504672897196	0.006044289719626167	0.842794	0.033583
RTEL1	2	0.009345794392523364	0.720782	837755	35536	0.003368140186915888	0.005977654205607476	0.837755	0.035536
NKX2-1	2	0.009345794392523364	3.261189	159447	636538	0.01523920093457944	0.005893406542056076	0.159447	0.636538
PAXIP1	2	0.009345794392523364	0.756384	825093	39696	0.003534504672897196	0.005811289719626168	0.825093	0.039696
AXIN1	0	0	1.241215	0	713827	0.005800070093457944	0.005800070093457944	0	0.713827
CCND2	0	0	1.239949	0	714244	0.0057941542056074765	0.0057941542056074765	0	0.714244
NOTCH1	9	0.04205607476635514	7.780018	623728	253171	0.036355224299065424	0.005700850467289714	0.623728	0.253171
BUB1B	2	0.009345794392523364	0.793046	811847	44865	0.0037058224299065423	0.005639971962616822	0.811847	0.044865
DDR2	3	0.014018691588785047	4.195446	205873	607722	0.01960488785046729	0.005586196261682242	0.205873	0.607722
LMO1	2	0.009345794392523364	0.807045	806448	46908	0.0037712383177570096	0.005574556074766354	0.806448	0.046908
RIT1	2	0.009345794392523364	0.808906	806058	46958	0.003779934579439252	0.005565859813084112	0.806058	0.046958
PAK7	4	0.018691588785046728	2.816154	688925	152244	0.013159598130841122	0.005531990654205605	0.688925	0.152244
BTK	3	0.014018691588785047	1.823725	725050	110348	0.008522079439252336	0.0054966121495327105	0.72505	0.110348
SHQ1	2	0.009345794392523364	0.832339	797316	50376	0.0038894345794392524	0.005456359813084111	0.797316	0.050376
SPEN	2	0.009345794392523364	3.166622	171900	616411	0.01479729906542056	0.005451504672897196	0.1719	0.616411
MUTYH	3	0.014018691588785047	1.836664	721589	112618	0.008582542056074767	0.00543614953271028	0.721589	0.112618
ERCC3	1	0.004672897196261682	2.158903	112451	637991	0.010088331775700935	0.005415434579439253	0.112451	0.637991
BAP1	1	0.004672897196261682	2.158104	113066	638058	0.010084598130841121	0.005411700934579439	0.113066	0.638058
SYK	2	0.009345794392523364	0.842245	794037	52136	0.003935724299065421	0.005410070093457943	0.794037	0.052136
RASA1	4	0.018691588785046728	2.843076	682397	156954	0.013285401869158879	0.0054061869158878485	0.682397	0.156954
MEF2BNB-MEF2B	2	0.009345794392523364	0.843193	793778	52518	0.003940154205607477	0.005405640186915887	0.793778	0.052518
CUL3	3	0.014018691588785047	1.849779	717573	115018	0.00864382710280374	0.005374864485981307	0.717573	0.115018
KCNQ1	2	0.009345794392523364	0.856176	789048	54290	0.004000822429906542	0.005344971962616822	0.789048	0.05429
FANCC	0	0	1.130758	0	679940	0.005283915887850467	0.005283915887850467	0	0.67994
DROSHA	3	0.014018691588785047	1.87489	710905	119118	0.008761168224299065	0.005257523364485981	0.710905	0.119118
SLC34A2	0	0	1.10622	0	671938	0.005169252336448598	0.005169252336448598	0	0.671938
FLT1	5	0.02336448598130841	6.102573	266080	573927	0.02851669626168224	0.005152210280373829	0.26608	0.573927
PAX5	3	0.014018691588785047	1.897824	704321	122918	0.00886833644859813	0.0051503551401869165	0.704321	0.122918
NRG1	2	0.009345794392523364	0.906586	770360	62443	0.004236383177570094	0.00510941121495327	0.77036	0.062443
RBBP8	2	0.009345794392523364	0.917329	766358	64059	0.004286584112149532	0.0050592102803738315	0.766358	0.064059
PRDM14	0	0	1.080689	0	663713	0.005049948598130841	0.005049948598130841	0	0.663713
GATA1	2	0.009345794392523364	0.930748	761507	66458	0.004349289719626169	0.004996504672897195	0.761507	0.066458
STAT6	2	0.009345794392523364	0.941605	757186	68121	0.004400023364485982	0.004945771028037382	0.757186	0.068121
ITK	2	0.009345794392523364	0.942355	757245	68528	0.004403528037383178	0.004942266355140186	0.757245	0.068528
BCOR	5	0.02336448598130841	6.05541	271893	567043	0.028296308411214954	0.004931822429906543	0.271893	0.567043
SUFU	0	0	1.05375	0	654158	0.004924065420560748	0.004924065420560748	0	0.654158
KDM6A	4	0.018691588785046728	2.954375	657449	174342	0.013805490654205608	0.004886098130841119	0.657449	0.174342
MSH3	2	0.009345794392523364	0.967803	747789	72958	0.004522443925233645	0.004823350467289719	0.747789	0.072958
SOX9	3	0.014018691588785047	1.974877	683310	136178	0.009228397196261682	0.004790294392523365	0.68331	0.136178
PRF1	0	0	1.017592	0	641670	0.004755102803738318	0.004755102803738318	0	0.64167
SMC3	0	0	0.992881	0	632645	0.004639630841121495	0.004639630841121495	0	0.632645
VHL	2	0.009345794392523364	1.016248	729777	81637	0.004748822429906542	0.004596971962616821	0.729777	0.081637
TOPBP1	0	0	0.982394	0	628867	0.004590626168224299	0.004590626168224299	0	0.628867
MYCL	0	0	0.981512	0	628591	0.004586504672897196	0.004586504672897196	0	0.628591
FRK	1	0.004672897196261682	0.024837	975299	136	1.1606074766355141e-4	0.004556836448598131	0.975299	1.36e-4
KRIT1	1	0.004672897196261682	0.024874	975276	150	1.1623364485981309e-4	0.0045566635514018685	0.975276	1.5e-4
RAD50	1	0.004672897196261682	1.972849	136312	589264	0.009218920560747664	0.004546023364485982	0.136312	0.589264
MEN1	1	0.004672897196261682	1.971235	135941	589397	0.009211378504672898	0.004538481308411216	0.135941	0.589397
AKT3	3	0.014018691588785047	2.036311	666954	147489	0.009515471962616822	0.004503219626168224	0.666954	0.147489
CD70	1	0.004672897196261682	0.037031	963456	486	1.7304205607476637e-4	0.0044998551401869155	0.963456	4.86e-4
PPARG	2	0.009345794392523364	1.04195	719858	86496	0.004868925233644859	0.004476869158878505	0.719858	0.086496
SRSF2	0	0	0.957253	0	619414	0.0044731448598130845	0.0044731448598130845	0	0.619414
WHSC1	3	0.014018691588785047	2.046542	663677	149440	0.009563280373831777	0.00445541121495327	0.663677	0.14944
WISP3	1	0.004672897196261682	0.049624	951313	928	2.3188785046728973e-4	0.004441009345794392	0.951313	9.28e-4
MT-ND6	1	0.004672897196261682	0.049768	951192	956	2.3256074766355141e-4	0.0044403364485981305	0.951192	9.56e-4
LIG4	2	0.009345794392523364	1.054944	715366	88718	0.004929644859813085	0.004416149532710279	0.715366	0.088718
CHEK1	2	0.009345794392523364	1.055167	715813	88686	0.00493068691588785	0.004415107476635514	0.715813	0.088686
DNMT3B	2	0.009345794392523364	1.057037	714756	89302	0.004939425233644859	0.004406369158878504	0.714756	0.089302
PTCH1	5	0.02336448598130841	4.059448	616620	222030	0.018969383177570093	0.004395102803738317	0.61662	0.22203
POLR2A	1	0.004672897196261682	0.061809	939686	1474	2.888271028037383e-4	0.004384070093457944	0.939686	0.001474
ZNF521	1	0.004672897196261682	0.062332	939134	1458	2.912710280373832e-4	0.004381626168224299	0.939134	0.001458
YAP1	0	0	0.931237	0	608771	0.00435157476635514	0.00435157476635514	0	0.608771
RUNX1T1	3	0.014018691588785047	2.071422	656933	154043	0.009679542056074767	0.004339149532710279	0.656933	0.154043
CASR	1	0.004672897196261682	0.074635	927582	2180	3.487616822429907e-4	0.004324135514018691	0.927582	0.00218
ALK	9	0.04205607476635514	8.079054	581462	289538	0.037752588785046726	0.004303485981308412	0.581462	0.289538
ALOX12B	0	0	0.916983	0	603191	0.0042849672897196265	0.0042849672897196265	0	0.603191
PRKAR1A	0	0	0.905906	0	598957	0.004233205607476635	0.004233205607476635	0	0.598957
STAG2	5	0.02336448598130841	4.09649	609558	227977	0.01914247663551402	0.004222009345794392	0.609558	0.227977
FANCI	0	0	0.892978	0	593827	0.004172794392523365	0.004172794392523365	0	0.593827
MYBL1	0	0	0.892969	0	594015	0.004172752336448598	0.004172752336448598	0	0.594015
MST1R	2	0.009345794392523364	1.117114	692278	101578	0.005220158878504673	0.004125635514018691	0.692278	0.101578
CDC42	1	0.004672897196261682	0.124219	882518	6521	5.804626168224298e-4	0.0040924345794392525	0.882518	0.006521
KAT6A	1	0.004672897196261682	1.873184	151353	561186	0.008753196261682243	0.004080299065420561	0.151353	0.561186
CALR	0	0	0.868686	0	583773	0.004059280373831776	0.004059280373831776	0	0.583773
TSC1	2	0.009345794392523364	2.86454	216331	547605	0.013385700934579439	0.004039906542056075	0.216331	0.547605
PLCB4	1	0.004672897196261682	0.135971	872129	7801	6.353785046728973e-4	0.004037518691588785	0.872129	0.007801
FUBP1	0	0	0.855483	0	577744	0.003997584112149533	0.003997584112149533	0	0.577744
GATA3	2	0.009345794392523364	2.855136	217908	546359	0.013341757009345794	0.00399596261682243	0.217908	0.546359
UROD	1	0.004672897196261682	0.148689	860929	9207	6.948084112149532e-4	0.003978088785046728	0.86092900000000006	0.009207
HSD3B1	1	0.004672897196261682	0.148806	860880	9315	6.953551401869158e-4	0.003977542056074766	0.86088	0.009315
INPP4A	2	0.009345794392523364	1.151623	679701	108282	0.005381415887850467	0.0039643785046728965	0.679701	0.108282
GLI3	1	0.004672897196261682	1.846613	155155	553378	0.008629032710280374	0.003956135514018693	0.155155	0.553378
BMPR1A	0	0	0.844918	0	573334	0.0039482149532710275	0.0039482149532710275	0	0.573334
DIS3L2	0	0	0.84432	0	573447	0.003945420560747663	0.003945420560747663	0	0.573447
PIK3CD	0	0	0.842272	0	572569	0.003935850467289719	0.003935850467289719	0	0.572569
CHD2	1	0.004672897196261682	0.161194	850289	10947	7.532429906542056e-4	0.003919654205607476	0.850289	0.010947
SETD8	1	0.004672897196261682	0.161238	850075	10795	7.534485981308411e-4	0.003919448598130841	0.850075	0.010795
ACVR1B	1	0.004672897196261682	0.161612	849889	11002	7.55196261682243e-4	0.003917700934579439	0.849889	0.011002
RIF1	1	0.004672897196261682	1.835868	156000	550303	0.008578822429906542	0.0039059252336448606	0.156	0.550303
GATA4	0	0	0.831817	0	567719	0.003886995327102804	0.003886995327102804	0	0.567719
USP28	0	0	0.831454	0	567411	0.003885299065420561	0.003885299065420561	0	0.567411
NR0B1	0	0	0.831003	0	567295	0.003883191588785047	0.003883191588785047	0	0.567295
SPOP	0	0	0.830882	0	567199	0.003882626168224299	0.003882626168224299	0	0.567199
SOX2	2	0.009345794392523364	1.178203	669865	114428	0.005505621495327102	0.003840172897196262	0.669865	0.114428
PBRM1	5	0.02336448598130841	4.180465	593612	241089	0.019534883177570093	0.003829602803738317	0.593612	0.241089
TEK	0	0	0.819316	0	562698	0.0038285794392523367	0.0038285794392523367	0	0.562698
PIK3R1	3	0.014018691588785047	2.18601	626048	176087	0.010215	0.0038036915887850464	0.626048	0.176087
BBC3	1	0.004672897196261682	0.186102	829107	14363	8.696355140186915e-4	0.0038032616822429905	0.829107	0.014363
DDR1	1	0.004672897196261682	0.186151	828946	14333	8.698644859813085e-4	0.003803032710280373	0.828946	0.014333
CHD4	1	0.004672897196261682	0.18621	829071	14500	8.701401869158878e-4	0.003802757009345794	0.829071	0.0145
IL7R	4	0.018691588785046728	3.187184	604641	214714	0.014893383177570092	0.0037982056074766356	0.604641	0.214714
MSH6	4	0.018691588785046728	3.190022	604477	215108	0.014906644859813084	0.003784943925233644	0.604477	0.215108
AKT2	2	0.009345794392523364	1.192269	664814	117511	0.00557135046728972	0.0037744439252336438	0.664814	0.117511
CREBBP	8	0.037383177570093455	7.194441	569665	293679	0.03361888317757009	0.0037642943925233624	0.569665	0.293679
DCUN1D1	1	0.004672897196261682	0.198263	818946	16224	9.264626168224299e-4	0.003746434579439252	0.818946	0.016224
PRDM1	1	0.004672897196261682	1.800755	162396	540013	0.008414742990654206	0.0037418457943925237	0.162396	0.540013
RPTOR	2	0.009345794392523364	2.791921	228025	531287	0.013046359813084111	0.003700565420560747	0.228025	0.531287
RAD51D	0	0	0.783152	0	545879	0.0036595887850467287	0.0036595887850467287	0	0.545879
SLX4	2	0.009345794392523364	2.782024	230346	528459	0.01300011214953271	0.0036543177570093465	0.230346	0.528459
ELF3	0	0	0.782021	0	545799	0.003654303738317757	0.003654303738317757	0	0.545799
NBN	2	0.009345794392523364	2.780186	230453	528257	0.012991523364485981	0.003645728971962617	0.230453	0.528257
MYH9	1	0.004672897196261682	0.223659	798299	20564	0.0010451355140186915	0.0036277616822429906	0.798299	0.020564
PTPN11	1	0.004672897196261682	1.76242	168089	528210	0.008235607476635515	0.003562710280373833	0.168089	0.52821
RAD54B	0	0	0.756962	0	534137	0.0035372056074766357	0.0035372056074766357	0	0.534137
EPCAM	0	0	0.756671	0	533132	0.0035358457943925233	0.0035358457943925233	0	0.533132
NEIL3	0	0	0.756236	0	533505	0.0035338130841121498	0.0035338130841121498	0	0.533505
RHBDF2	0	0	0.755886	0	532698	0.0035321775700934577	0.0035321775700934577	0	0.532698
HIST1H3F	1	0.004672897196261682	0.247854	779309	25171	0.001158196261682243	0.003514700934579439	0.779309	0.025171
RANBP2	1	0.004672897196261682	0.249107	778261	25434	0.0011640514018691588	0.003508845794392523	0.778261	0.025434
MYC	2	0.009345794392523364	1.25284	642627	130497	0.005854392523364485	0.0034914018691588784	0.642627	0.130497
FGFR4	2	0.009345794392523364	2.742849	236870	518942	0.012817051401869159	0.003471257009345795	0.23687	0.518942
SBDS	1	0.004672897196261682	0.259646	769872	27294	0.0012132990654205606	0.0034595981308411213	0.769872	0.027294
ELANE	1	0.004672897196261682	0.260396	769438	27611	0.001216803738317757	0.003456093457943925	0.769438	0.027611
LZTR1	1	0.004672897196261682	0.260451	769702	27823	0.0012170607476635514	0.0034558364485981303	0.769702	0.027823
ICOSLG	1	0.004672897196261682	0.260572	769049	27380	0.0012176261682242992	0.0034552710280373825	0.769049	0.02738
HMBS	1	0.004672897196261682	0.261276	768715	27714	0.0012209158878504673	0.0034519813084112148	0.768715	0.027714
ETV5	0	0	0.732627	0	522206	0.0034234906542056076	0.0034234906542056076	0	0.522206
AURKB	0	0	0.732466	0	522257	0.0034227383177570093	0.0034227383177570093	0	0.522257
FANCA	5	0.02336448598130841	4.270668	575113	256571	0.019956392523364484	0.0034080934579439268	0.575113	0.256571
ENG	1	0.004672897196261682	0.273061	759494	29906	0.0012759859813084111	0.0033969112149532707	0.759494	0.029906
MPL	1	0.004672897196261682	1.723176	174987	516446	0.00805222429906542	0.0033793271028037383	0.174987	0.516446
CD79A	1	0.004672897196261682	0.284985	750396	32377	0.0013317056074766355	0.003341191588785046	0.750396	0.032377
SF1	1	0.004672897196261682	0.285657	749956	32692	0.0013348457943925234	0.0033380514018691585	0.749956	0.032692
PAK1	0	0	0.705515	0	508724	0.003296799065420561	0.003296799065420561	0	0.508724
HIST1H3I	1	0.004672897196261682	0.298405	740495	35602	0.0013944158878504672	0.0032784813084112147	0.740495	0.035602
MDM2	2	0.009345794392523364	1.303665	624289	142275	0.006091892523364486	0.0032539018691588777	0.624289	0.142275
HELQ	0	0	0.696108	0	504088	0.003252841121495327	0.003252841121495327	0	0.504088
MAPK1	0	0	0.694917	0	503391	0.0032472757009345795	0.0032472757009345795	0	0.503391
PIK3CB	2	0.009345794392523364	1.305358	624556	142484	0.006099803738317757	0.003245990654205607	0.624556	0.142484
FANCL	0	0	0.694166	0	503418	0.0032437663551401867	0.0032437663551401867	0	0.503418
CD79B	0	0	0.693921	0	502935	0.003242621495327103	0.003242621495327103	0	0.502935
NEGR1	2	0.009345794392523364	1.314419	620662	144694	0.006142144859813084	0.00320364953271028	0.620662	0.144694
ETV4	0	0	0.683301	0	498053	0.003192995327102804	0.003192995327102804	0	0.498053
NUF2	0	0	0.682479	0	497167	0.0031891542056074764	0.0031891542056074764	0	0.497167
AXL	3	0.014018691588785047	2.322689	588896	203849	0.010853686915887851	0.0031650046728971953	0.588896	0.203849
GLI2	4	0.018691588785046728	3.32614	573627	239964	0.015542710280373833	0.0031488785046728945	0.573627	0.239964
JAK2	3	0.014018691588785047	3.673425	285516	502733	0.01716553738317757	0.0031468457943925245	0.285516	0.502733
FAS	0	0	0.670343	0	490840	0.003132443925233645	0.003132443925233645	0	0.49084
C17orf70	0	0	0.67021	0	490821	0.003131822429906542	0.003131822429906542	0	0.490821
PTK2B	0	0	0.669883	0	491094	0.0031302943925233646	0.0031302943925233646	0	0.491094
HABP2	0	0	0.669406	0	490860	0.0031280654205607474	0.0031280654205607474	0	0.49086
MBD4	1	0.004672897196261682	0.334843	713661	43773	0.0015646869158878504	0.0031082102803738315	0.713661	0.043773
ID3	1	0.004672897196261682	0.334915	713874	44021	0.0015650233644859813	0.0031078738317757005	0.713874	0.044021
PTK2	1	0.004672897196261682	0.334916	713843	43978	0.0015650280373831775	0.003107869158878504	0.713843	0.043978
MSI1	1	0.004672897196261682	0.335373	713626	44182	0.0015671635514018691	0.0031057336448598125	0.713626	0.044182
CDK12	2	0.009345794392523364	2.656326	253050	497724	0.01241273831775701	0.0030669439252336457	0.25305	0.497724
ZNF703	1	0.004672897196261682	0.34759	704616	46948	0.0016242523364485982	0.0030486448598130837	0.704616	0.046948
HIST3H3	1	0.004672897196261682	0.347824	704400	47009	0.0016253457943925234	0.0030475514018691585	0.7044	0.047009
GSK3B	0	0	0.645936	0	478210	0.003018392523364486	0.003018392523364486	0	0.47821
XPO1	1	0.004672897196261682	1.640976	190070	490298	0.00766811214953271	0.0029952149532710285	0.19007	0.490298
PREX2	3	0.014018691588785047	3.640564	290957	495108	0.017011981308411216	0.002993289719626169	0.290957	0.495108
HLA-A	0	0	0.634459	0	472226	0.0029647616822429906	0.0029647616822429906	0	0.472226
XIAP	0	0	0.63417	0	472173	0.002963411214953271	0.002963411214953271	0	0.472173
FGF19	0	0	0.633134	0	471614	0.002958570093457944	0.002958570093457944	0	0.471614
PML	0	0	0.631172	0	470986	0.0029494018691588785	0.0029494018691588785	0	0.470986
RPS6KB2	1	0.004672897196261682	0.372631	686806	52979	0.0017412663551401868	0.002931630841121495	0.686806	0.052979
TCF7L2	2	0.009345794392523364	1.376998	598770	159643	0.006434570093457943	0.0029112242990654204	0.59877	0.159643
SMAD3	0	0	0.620017	0	464387	0.0028972757009345794	0.0028972757009345794	0	0.464387
INHBA	3	0.014018691588785047	2.382626	573390	216024	0.011133766355140188	0.0028849252336448587	0.57339	0.216024
TRAF3	1	0.004672897196261682	0.384878	678815	56396	0.0017984953271028038	0.002874401869158878	0.678815	0.056396
BRE	1	0.004672897196261682	0.385205	678375	56361	0.0018000233644859813	0.0028728738317757006	0.678375	0.056361
CIC	3	0.014018691588785047	3.610048	297329	488678	0.016869383177570092	0.0028506915887850457	0.297329	0.488678
DEPDC5	0	0	0.608546	0	458214	0.002843672897196262	0.002843672897196262	0	0.458214
EIF4A2	0	0	0.607362	0	457603	0.0028381401869158876	0.0028381401869158876	0	0.457603
MAPKAP1	1	0.004672897196261682	0.395989	670907	59086	0.0018504158878504672	0.002822481308411215	0.670907	0.059086
PDGFRB	4	0.018691588785046728	4.603647	320690	488742	0.021512369158878504	0.0028207803738317765	0.32069	0.488742
BCL2L1	1	0.004672897196261682	0.396762	670589	59610	0.0018540280373831777	0.002818869158878504	0.670589	0.05961
CDKN2B	1	0.004672897196261682	0.397036	669690	59187	0.0018553084112149533	0.0028175887850467284	0.66969	0.059187
CD276	1	0.004672897196261682	0.398224	669531	59822	0.0018608598130841123	0.0028120373831775694	0.669531	0.059822
TRAF7	2	0.009345794392523364	1.40204	589680	165461	0.006551588785046729	0.002794205607476635	0.58968	0.165461
BCL2	0	0	0.596505	0	451803	0.0027874065420560746	0.0027874065420560746	0	0.451803
PVRL4	0	0	0.595713	0	451328	0.002783705607476636	0.002783705607476636	0	0.451328
FAT3	0	0	0.595243	0	450889	0.0027815093457943924	0.0027815093457943924	0	0.450889
ZNRF3	0	0	0.595096	0	451140	0.002780822429906542	0.002780822429906542	0	0.45114
PRPF8	0	0	0.594859	0	450854	0.002779714953271028	0.002779714953271028	0	0.450854
EPHA3	7	0.03271028037383177	7.592851	360150	491365	0.03548061214953271	0.002770331775700935	0.36015	0.491365
KEL	1	0.004672897196261682	0.409083	662245	62823	0.0019116028037383175	0.0027612943925233646	0.662245	0.062823
CD274	1	0.004672897196261682	0.409245	662399	62998	0.0019123598130841122	0.00276053738317757	0.662399	0.062998
CDH4	1	0.004672897196261682	1.586986	201595	472735	0.0074158224299065425	0.0027429252336448606	0.201595	0.472735
LATS2	2	0.009345794392523364	1.413471	585950	168550	0.006605004672897196	0.002740789719626168	0.58595	0.16855
BCL11B	2	0.009345794392523364	1.413785	585411	168103	0.006606471962616823	0.0027393224299065407	0.585411	0.168103
INHA	0	0	0.583498	0	445137	0.002726626168224299	0.002726626168224299	0	0.445137
BRD3	0	0	0.583085	0	444136	0.0027246962616822427	0.0027246962616822427	0	0.444136
WAS	1	0.004672897196261682	0.422014	653325	66140	0.0019720280373831775	0.0027008691588785044	0.653325	0.06614
PNRC1	1	0.004672897196261682	0.422068	653943	66538	0.0019722803738317757	0.002700616822429906	0.653943	0.066538
CBFB	1	0.004672897196261682	0.422137	653509	66331	0.0019726028037383176	0.0027002943925233643	0.653509	0.066331
RPA1	1	0.004672897196261682	0.422397	653506	66597	0.001973817757009346	0.002699079439252336	0.653506	0.066597
SOX17	2	0.009345794392523364	1.427189	580884	171810	0.0066691074766355146	0.0026766869158878492	0.580884	0.17181
STAT5A	0	0	0.57181	0	438371	0.0026720093457943926	0.0026720093457943926	0	0.438371
XRCC2	0	0	0.571039	0	437536	0.0026684065420560744	0.0026684065420560744	0	0.437536
HIST1H3C	0	0	0.569979	0	437461	0.0026634532710280373	0.0026634532710280373	0	0.437461
TAL1	1	0.004672897196261682	0.435009	645648	70315	0.0020327523364485982	0.0026401448598130837	0.645648	0.070315
PIM1	1	0.004672897196261682	0.435071	645552	70300	0.0020330420560747665	0.0026398551401869154	0.645552	0.0703
SH2D1A	1	0.004672897196261682	0.435544	644746	69943	0.002035252336448598	0.0026376448598130838	0.644746	0.069943
TRAF2	0	0	0.557486	0	429598	0.0026050747663551406	0.0026050747663551406	0	0.429598
HIST1H3G	1	0.004672897196261682	0.446013	638255	73344	0.0020841728971962617	0.00258872429906542	0.638255	0.073344
NKX3-1	1	0.004672897196261682	0.446564	637585	73378	0.002086747663551402	0.00258614953271028	0.637585	0.073378
PRAME	1	0.004672897196261682	0.446602	638144	73705	0.00208692523364486	0.002585971962616822	0.638144	0.073705
MALT1	0	0	0.545104	0	422383	0.002547214953271028	0.002547214953271028	0	0.422383
GRM3	1	0.004672897196261682	0.458852	630235	77060	0.0021441682242990655	0.0025287289719626163	0.630235	0.07706
PRPF40B	1	0.004672897196261682	0.459953	629614	77535	0.0021493130841121495	0.0025235841121495324	0.629614	0.077535
ZNF217	1	0.004672897196261682	1.539681	210946	456688	0.007194771028037383	0.0025218738317757013	0.210946	0.456688
CRTC1	0	0	0.534165	0	416220	0.0024960981308411213	0.0024960981308411213	0	0.41622
PGBD3	0	0	0.534015	0	416163	0.002495397196261682	0.002495397196261682	0	0.416163
UIMC1	0	0	0.533277	0	415844	0.002491948598130841	0.002491948598130841	0	0.415844
MCM8	1	0.004672897196261682	0.471372	621715	80196	0.002202672897196262	0.00247022429906542	0.621715	0.080196
IFNGR1	0	0	0.522708	0	410191	0.002442560747663551	0.002442560747663551	0	0.410191
SMC1A	0	0	0.520304	0	408536	0.0024313271028037382	0.0024313271028037382	0	0.408536
FAN1	0	0	0.520146	0	407756	0.002430588785046729	0.002430588785046729	0	0.407756
TAP1	1	0.004672897196261682	0.48322	614706	84189	0.00225803738317757	0.002414859813084112	0.614706	0.084189
PNKP	0	0	0.508976	0	400857	0.002378392523364486	0.002378392523364486	0	0.400857
XRCC1	0	0	0.507331	0	400435	0.0023707056074766353	0.0023707056074766353	0	0.400435
RAD54L	1	0.004672897196261682	0.495878	607072	88017	0.0023171869158878505	0.0023557102803738314	0.607072	0.088017
RARA	1	0.004672897196261682	1.502464	219277	444710	0.007020859813084112	0.0023479626168224303	0.219277	0.44471
RAD21	2	0.009345794392523364	1.500371	556159	190195	0.007011079439252336	0.002334714953271028	0.556159	0.190195
GEN1	0	0	0.496264	0	393109	0.0023189906542056076	0.0023189906542056076	0	0.393109
STAG1	0	0	0.495888	0	393279	0.0023172336448598133	0.0023172336448598133	0	0.393279
DDB1	0	0	0.49521	0	392942	0.0023140654205607474	0.0023140654205607474	0	0.392942
RAD51	1	0.004672897196261682	0.508789	599144	91883	0.0023775186915887853	0.0022953785046728966	0.599144	0.091883
DDB2	1	0.004672897196261682	0.509931	598408	92217	0.002382855140186916	0.002290042056074766	0.598408	0.092217
MAP3K1	4	0.018691588785046728	3.513345	531979	275450	0.0164175	0.002274088785046726	0.531979	0.27545
CADM2	0	0	0.484124	0	385789	0.0022622616822429906	0.0022622616822429906	0	0.385789
RAD52	0	0	0.483668	0	385714	0.0022601308411214953	0.0022601308411214953	0	0.385714
MYB	1	0.004672897196261682	0.520708	591892	95503	0.0024332149532710276	0.0022396822429906543	0.591892	0.095503
SDHD	1	0.004672897196261682	0.521574	590935	95426	0.0024372616822429904	0.0022356355140186915	0.590935	0.095426
RUNX1	2	0.009345794392523364	1.526746	547572	196965	0.007134327102803738	0.002211467289719626	0.547572	0.196965
RECQL	0	0	0.472204	0	378282	0.0022065607476635515	0.0022065607476635515	0	0.378282
HIST1H3D	0	0	0.471993	0	378072	0.00220557476635514	0.00220557476635514	0	0.378072
SPRED1	0	0	0.471658	0	378137	0.0022040093457943925	0.0022040093457943925	0	0.378137
SMARCD1	0	0	0.47163	0	377876	0.002203878504672897	0.002203878504672897	0	0.377876
POLH	0	0	0.471448	0	378001	0.0022030280373831774	0.0022030280373831774	0	0.378001
PIK3R3	1	0.004672897196261682	0.532602	584785	99220	0.0024887943925233644	0.0021841028037383175	0.584785	0.09922
NAV3	0	0	0.459646	0	370511	0.002147878504672897	0.002147878504672897	0	0.370511
CTNNA1	0	0	0.459288	0	370467	0.0021462056074766354	0.0021462056074766354	0	0.370467
RSPO2	0	0	0.459232	0	370366	0.002145943925233645	0.002145943925233645	0	0.370366
PIK3C2B	3	0.014018691588785047	2.544743	530929	250927	0.011891322429906542	0.0021273691588785046	0.530929	0.250927
BCORL1	4	0.018691588785046728	3.54826	524283	282191	0.016580654205607476	0.002110934579439252	0.524283	0.282191
CCNE1	2	0.009345794392523364	1.549605	539818	202434	0.007241144859813083	0.0021046495327102805	0.539818	0.202434
DAXX	2	0.009345794392523364	1.552164	538841	203244	0.007253102803738318	0.0020926915887850457	0.538841	0.203244
FOXL2	2	0.009345794392523364	1.552897	538366	203334	0.007256528037383177	0.0020892663551401866	0.538366	0.203334
TMEM127	0	0	0.446778	0	362374	0.002087747663551402	0.002087747663551402	0	0.362374
SMYD3	0	0	0.446406	0	362096	0.0020860093457943925	0.0020860093457943925	0	0.362096
ERF	0	0	0.446129	0	361907	0.002084714953271028	0.002084714953271028	0	0.361907
SLITRK6	1	0.004672897196261682	0.558596	569570	107267	0.0026102616822429904	0.0020626355140186915	0.56957	0.107267
SMARCB1	1	0.004672897196261682	1.439431	233623	422923	0.006726313084112149	0.002053415887850467	0.233623	0.422923
KLF4	1	0.004672897196261682	1.436397	234626	421906	0.0067121355140186915	0.0020392383177570096	0.234626	0.421906
FANCM	2	0.009345794392523364	1.564296	534648	206443	0.007309794392523364	0.0020359999999999996	0.534648	0.206443
RAC1	0	0	0.434973	0	354684	0.0020325841121495328	0.0020325841121495328	0	0.354684
HLA-B	0	0	0.433823	0	353912	0.002027210280373832	0.002027210280373832	0	0.353912
RAD51B	0	0	0.433705	0	353585	0.002026658878504673	0.002026658878504673	0	0.353585
CCND3	1	0.004672897196261682	0.570434	562445	110629	0.0026655794392523363	0.0020073177570093456	0.562445	0.110629
FAM175A	0	0	0.422818	0	346221	0.001975785046728972	0.001975785046728972	0	0.346221
PHF6	0	0	0.422789	0	346571	0.0019756495327102803	0.0019756495327102803	0	0.346571
SDHC	0	0	0.421811	0	346407	0.0019710794392523365	0.0019710794392523365	0	0.346407
MAP2K4	1	0.004672897196261682	1.416794	238979	415190	0.006620532710280375	0.0019476355140186927	0.238979	0.41519
TNFRSF14	1	0.004672897196261682	0.584034	555002	115573	0.0027291308411214956	0.0019437663551401863	0.555002	0.115573
GALNT12	0	0	0.410424	0	338290	0.0019178691588785048	0.0019178691588785048	0	0.33829
EME1	0	0	0.409971	0	338267	0.001915752336448598	0.001915752336448598	0	0.338267
DKC1	0	0	0.409659	0	337944	0.0019142943925233645	0.0019142943925233645	0	0.337944
RELA	0	0	0.409303	0	337983	0.0019126308411214952	0.0019126308411214952	0	0.337983
VEGFA	0	0	0.408933	0	337987	0.0019109018691588786	0.0019109018691588786	0	0.337987
E2F3	1	0.004672897196261682	0.59537	548743	119334	0.0027821028037383175	0.0018907943925233644	0.548743	0.119334
YES1	1	0.004672897196261682	0.595899	547948	119220	0.00278457476635514	0.0018883224299065418	0.547948	0.11922
FGFR3	2	0.009345794392523364	2.398771	305140	430931	0.011209210280373832	0.0018634158878504687	0.30514	0.430931
FLCN	2	0.009345794392523364	1.601692	522517	215657	0.007484542056074766	0.001861252336448598	0.522517	0.215657
GPR124	0	0	0.397681	0	330183	0.0018583224299065421	0.0018583224299065421	0	0.330183
SYNE1	0	0	0.397469	0	329628	0.0018573317757009347	0.0018573317757009347	0	0.329628
SERPINA1	0	0	0.397021	0	329408	0.0018552383177570094	0.0018552383177570094	0	0.329408
SLIT2	0	0	0.39665	0	329530	0.0018535046728971963	0.0018535046728971963	0	0.32953
CRKL	0	0	0.396214	0	329175	0.0018514672897196262	0.0018514672897196262	0	0.329175
FANCE	1	0.004672897196261682	0.606904	542509	123149	0.002836	0.001836897196261682	0.542509	0.123149
BIRC3	1	0.004672897196261682	0.608282	541875	123470	0.0028424392523364486	0.0018304579439252333	0.541875	0.12347
EWSR1	1	0.004672897196261682	0.609021	541840	124105	0.0028458925233644863	0.0018270046728971956	0.54184	0.124105
TLX3	0	0	0.385341	0	321703	0.0018006588785046728	0.0018006588785046728	0	0.321703
ZNF708	0	0	0.384984	0	321719	0.0017989906542056075	0.0017989906542056075	0	0.321719
RINT1	0	0	0.384532	0	321280	0.001796878504672897	0.001796878504672897	0	0.32128
KNSTRN	0	0	0.384302	0	321253	0.0017958037383177569	0.0017958037383177569	0	0.321253
FAM58A	0	0	0.384062	0	321197	0.0017946822429906542	0.0017946822429906542	0	0.321197
LYN	1	0.004672897196261682	0.619915	535608	127517	0.0028967990654205607	0.0017760981308411212	0.535608	0.127517
PIK3C3	1	0.004672897196261682	1.378518	248456	402050	0.006441672897196262	0.0017687757009345797	0.248456	0.40205
HIST1H2BD	0	0	0.372096	0	312316	0.0017387663551401869	0.0017387663551401869	0	0.312316
WWTR1	0	0	0.371134	0	311750	0.0017342710280373833	0.0017342710280373833	0	0.31175
JUN	1	0.004672897196261682	0.63267	528738	131976	0.002956401869158878	0.0017164953271028038	0.528738	0.131976
CTLA4	1	0.004672897196261682	0.632789	528733	132157	0.002956957943925234	0.0017159392523364478	0.528733	0.132157
CDKN1A	1	0.004672897196261682	0.634262	527860	132614	0.002963841121495327	0.001709056074766355	0.52786	0.132614
STAT3	1	0.004672897196261682	1.364572	252082	396814	0.006376504672897196	0.0017036074766355143	0.252082	0.396814
PRKD1	2	0.009345794392523364	1.636807	511278	225642	0.0076486308411214945	0.0016971635514018693	0.511278	0.225642
RXRA	0	0	0.360702	0	304665	0.0016855233644859815	0.0016855233644859815	0	0.304665
HIST1H3H	0	0	0.360545	0	304547	0.0016847897196261682	0.0016847897196261682	0	0.304547
RRAS	0	0	0.360349	0	304398	0.0016838738317757008	0.0016838738317757008	0	0.304398
TAP2	0	0	0.360252	0	304161	0.0016834205607476637	0.0016834205607476637	0	0.304161
RBL2	0	0	0.359973	0	304055	0.0016821168224299065	0.0016821168224299065	0	0.304055
STK40	0	0	0.35981	0	303964	0.001681355140186916	0.001681355140186916	0	0.303964
LRP1B	2	0.009345794392523364	2.359774	313743	420574	0.011026981308411215	0.0016811869158878511	0.313743	0.420574
NFKBIE	0	0	0.359499	0	303726	0.0016799018691588785	0.0016799018691588785	0	0.303726
DUSP4	0	0	0.359105	0	303381	0.0016780607476635514	0.0016780607476635514	0	0.303381
CYSLTR2	1	0.004672897196261682	0.645579	521883	136205	0.0030167242990654206	0.0016561728971962613	0.521883	0.136205
CDKN1C	0	0	0.347722	0	295287	0.0016248691588785045	0.0016248691588785045	0	0.295287
TCF7L1	0	0	0.347517	0	295157	0.0016239112149532711	0.0016239112149532711	0	0.295157
DCLRE1C	0	0	0.347484	0	295294	0.0016237570093457945	0.0016237570093457945	0	0.295294
GREM1	0	0	0.346779	0	294750	0.00162046261682243	0.00162046261682243	0	0.29475
XRCC4	0	0	0.346232	0	294547	0.0016179065420560746	0.0016179065420560746	0	0.294547
FOXO1	1	0.004672897196261682	0.657465	515525	140280	0.003072266355140187	0.001600630841121495	0.515525	0.14028
ACVR1	1	0.004672897196261682	0.658026	514143	139912	0.0030748878504672896	0.0015980093457943923	0.514143	0.139912
PDCD1LG2	1	0.004672897196261682	0.658801	514712	140707	0.0030785093457943924	0.0015943878504672895	0.514712	0.140707
TDG	0	0	0.335143	0	286458	0.001566088785046729	0.001566088785046729	0	0.286458
CRTC2	0	0	0.334643	0	286052	0.0015637523364485982	0.0015637523364485982	0	0.286052
ESR1	3	0.014018691588785047	2.668975	499473	278590	0.012471845794392524	0.001546845794392522	0.499473	0.27859
USP8	1	0.004672897196261682	0.669098	509686	144269	0.003126626168224299	0.0015462710280373828	0.509686	0.144269
SPTA1	1	0.004672897196261682	1.327917	261833	384148	0.006205219626168225	0.0015323224299065427	0.261833	0.384148
RSPO3	0	0	0.323289	0	278003	0.0015106962616822429	0.0015106962616822429	0	0.278003
NT5C2	0	0	0.323267	0	278011	0.0015105934579439254	0.0015105934579439254	0	0.278011
EGLN1	0	0	0.322781	0	277661	0.0015083224299065419	0.0015083224299065419	0	0.277661
SS18	0	0	0.322545	0	277516	0.0015072196261682244	0.0015072196261682244	0	0.277516
STK19	0	0	0.320888	0	276161	0.0014994766355140188	0.0014994766355140188	0	0.276161
TRIM37	1	0.004672897196261682	0.682698	502350	148959	0.003190177570093458	0.001482719626168224	0.50235	0.148959
QKI	0	0	0.310558	0	268441	0.0014512056074766355	0.0014512056074766355	0	0.268441
RHOT1	0	0	0.309957	0	268212	0.0014483971962616822	0.0014483971962616822	0	0.268212
PTPRB	0	0	0.309589	0	268091	0.001446677570093458	0.001446677570093458	0	0.268091
BCL2L11	0	0	0.309438	0	267683	0.0014459719626168223	0.0014459719626168223	0	0.267683
SDHAF2	0	0	0.309377	0	267566	0.0014456869158878504	0.0014456869158878504	0	0.267566
FKBP9	0	0	0.309236	0	267627	0.0014450280373831776	0.0014450280373831776	0	0.267627
AGO2	1	0.004672897196261682	0.693953	496904	153053	0.0032427710280373834	0.0014301261682242985	0.496904	0.153053
CDK4	1	0.004672897196261682	0.694838	496948	153242	0.0032469065420560744	0.0014259906542056075	0.496948	0.153242
NCOA3	1	0.004672897196261682	1.302383	268909	374892	0.006085901869158879	0.001413004672897197	0.268909	0.374892
CENPA	0	0	0.298143	0	259303	0.0013931915887850468	0.0013931915887850468	0	0.259303
HIST1H3E	0	0	0.297518	0	258717	0.0013902710280373832	0.0013902710280373832	0	0.258717
SDHB	1	0.004672897196261682	0.707467	490198	157614	0.0033059205607476635	0.0013669766355140184	0.490198	0.157614
FANCG	1	0.004672897196261682	0.707642	490034	157699	0.003306738317757009	0.0013661588785046728	0.490034	0.157699
TFE3	1	0.004672897196261682	0.707785	489889	157677	0.0033074065420560747	0.0013654906542056072	0.489889	0.157677
MYCN	2	0.009345794392523364	1.71129	487661	244804	0.007996682242990653	0.0013491121495327104	0.487661	0.244804
KLF2	0	0	0.286067	0	250315	0.0013367616822429907	0.0013367616822429907	0	0.250315
VTCN1	0	0	0.285688	0	250030	0.0013349906542056075	0.0013349906542056075	0	0.25003
MAF	0	0	0.28536	0	249480	0.0013334579439252337	0.0013334579439252337	0	0.24948
XRCC3	0	0	0.285135	0	249542	0.001332406542056075	0.001332406542056075	0	0.249542
PLK2	1	0.004672897196261682	0.719427	484432	161782	0.0033618084112149536	0.0013110887850467283	0.484432	0.161782
SOCS1	1	0.004672897196261682	0.719722	483618	161750	0.00336318691588785	0.0013097102803738317	0.483618	0.16175
TMPRSS2	1	0.004672897196261682	1.278359	275198	366319	0.005973640186915888	0.001300742990654206	0.275198	0.366319
PRKCI	1	0.004672897196261682	1.278351	275260	366748	0.005973602803738318	0.001300705607476636	0.27526	0.366748
FOXA1	1	0.004672897196261682	1.278033	275392	366302	0.005972116822429907	0.0012992196261682248	0.275392	0.366302
RHEB	0	0	0.273491	0	240848	0.0012779953271028037	0.0012779953271028037	0	0.240848
IGF2R	0	0	0.273149	0	240322	0.0012763971962616821	0.0012763971962616821	0	0.240322
C11orf30	0	0	0.27312	0	240319	0.0012762616822429905	0.0012762616822429905	0	0.240319
RRAS2	0	0	0.273085	0	240427	0.0012760981308411216	0.0012760981308411216	0	0.240427
GPS2	0	0	0.273043	0	240452	0.0012759018691588784	0.0012759018691588784	0	0.240452
RRAGC	0	0	0.273014	0	240113	0.0012757663551401868	0.0012757663551401868	0	0.240113
PPP4R2	0	0	0.272978	0	240399	0.0012755981308411215	0.0012755981308411215	0	0.240399
DNAJB1	0	0	0.272831	0	239928	0.001274911214953271	0.001274911214953271	0	0.239928
BRCC3	0	0	0.272569	0	239928	0.0012736869158878506	0.0012736869158878506	0	0.239928
PPP6C	0	0	0.272514	0	240089	0.001273429906542056	0.001273429906542056	0	0.240089
NCOR1	2	0.009345794392523364	2.271953	333738	397404	0.010616602803738317	0.0012708084112149527	0.333738	0.397404
UPF1	1	0.004672897196261682	0.731722	478457	166402	0.0034192616822429907	0.0012536355140186912	0.478457	0.166402
NTRK3	8	0.037383177570093455	8.267353	412260	445348	0.038632490654205605	0.0012493130841121497	0.41226	0.445348
FYN	1	0.004672897196261682	0.732743	477204	165926	0.003424032710280374	0.0012488644859813079	0.477204	0.165926
SQSTM1	0	0	0.260577	0	230787	0.0012176495327102803	0.0012176495327102803	0	0.230787
CARM1	0	0	0.260565	0	230768	0.0012175934579439253	0.0012175934579439253	0	0.230768
MAPK3	0	0	0.260094	0	230435	0.001215392523364486	0.001215392523364486	0	0.230435
USP6	0	0	0.260088	0	230393	0.0012153644859813084	0.0012153644859813084	0	0.230393
PRKCZ	0	0	0.25993	0	230113	0.001214626168224299	0.001214626168224299	0	0.230113
ARHGAP35	1	0.004672897196261682	1.254263	281720	357410	0.005861042056074766	0.001188144859813084	0.28172	0.35741
MECOM	1	0.004672897196261682	1.251624	282931	356741	0.005848710280373832	0.00117581308411215	0.282931	0.356741
PLCG2	2	0.009345794392523364	1.749708	475944	255288	0.008176205607476636	0.0011695887850467282	0.475944	0.255288
HIST1H3J	0	0	0.249304	0	222114	0.0011649719626168225	0.0011649719626168225	0	0.222114
OGG1	0	0	0.248693	0	221462	0.0011621168224299064	0.0011621168224299064	0	0.221462
H3F3A	0	0	0.248526	0	221238	0.0011613364485981309	0.0011613364485981309	0	0.221238
NEIL1	0	0	0.248128	0	221036	0.0011594766355140186	0.0011594766355140186	0	0.221036
PAK3	0	0	0.248071	0	221292	0.001159210280373832	0.001159210280373832	0	0.221292
MTAP	0	0	0.247929	0	220842	0.0011585467289719628	0.0011585467289719628	0	0.220842
MAGI2	0	0	0.247856	0	220994	0.0011582056074766354	0.0011582056074766354	0	0.220994
SESN3	0	0	0.247821	0	220643	0.0011580420560747663	0.0011580420560747663	0	0.220643
DCC	0	0	0.247749	0	220830	0.0011577056074766356	0.0011577056074766356	0	0.22083
KDM6B	1	0.004672897196261682	0.756131	466948	174929	0.003533322429906542	0.00113957476635514	0.466948	0.174929
MITF	1	0.004672897196261682	1.242327	285307	352920	0.005805266355140187	0.0011323691588785052	0.285307	0.35292
EIF1AX	1	0.004672897196261682	0.758297	465691	175505	0.0035434439252336448	0.0011294532710280371	0.465691	0.175505
TERT	4	0.018691588785046728	3.758669	479887	323338	0.0175638738317757	0.0011277149532710265	0.479887	0.323338
GATA6	1	0.004672897196261682	1.240657	285929	352287	0.00579746261682243	0.0011245654205607478	0.285929	0.352287
SESN1	0	0	0.236817	0	212296	0.0011066214953271028	0.0011066214953271028	0	0.212296
NIPBL	0	0	0.236118	0	211384	0.0011033551401869158	0.0011033551401869158	0	0.211384
XRCC6	0	0	0.235965	0	211351	0.001102640186915888	0.001102640186915888	0	0.211351
FAH	0	0	0.23591	0	211392	0.0011023831775700936	0.0011023831775700936	0	0.211392
FGF6	0	0	0.235814	0	211328	0.0011019345794392524	0.0011019345794392524	0	0.211328
MAFB	0	0	0.235811	0	211115	0.0011019205607476635	0.0011019205607476635	0	0.211115
RYBP	0	0	0.235807	0	211438	0.0011019018691588785	0.0011019018691588785	0	0.211438
PCM1	0	0	0.235323	0	210957	0.001099640186915888	0.001099640186915888	0	0.210957
CSF1R	3	0.014018691588785047	2.768355	474700	300450	0.01293623831775701	0.0010824532710280374	0.4747	0.30045
TOP1	1	0.004672897196261682	0.770013	460105	179497	0.0035981915887850465	0.0010747056074766354	0.460105	0.179497
KMT2B	3	0.014018691588785047	2.770409	474577	300006	0.01294583644859813	0.001072855140186917	0.474577	0.300006
XPA	0	0	0.223575	0	201404	0.0010447429906542056	0.0010447429906542056	0	0.201404
KCNIP1	0	0	0.223311	0	201345	0.0010435093457943927	0.0010435093457943927	0	0.201345
IL10	0	0	0.223263	0	201201	0.001043285046728972	0.001043285046728972	0	0.201201
HFE	0	0	0.222747	0	200762	0.001040873831775701	0.001040873831775701	0	0.200762
CDKN2C	1	0.004672897196261682	0.78338	454056	184472	0.0036606542056074765	0.0010122429906542054	0.454056	0.184472
DMC1	0	0	0.210722	0	191061	9.846822429906543e-4	9.846822429906543e-4	0	0.191061
TAF1	0	0	0.210387	0	190990	9.831168224299065e-4	9.831168224299065e-4	0	0.19099
EGFL7	0	0	0.210202	0	190684	9.822523364485982e-4	9.822523364485982e-4	0	0.190684
BLM	3	0.014018691588785047	2.790945	469625	305594	0.01304179906542056	9.768925233644872e-4	0.469625	0.305594
POLD1	3	0.014018691588785047	2.792013	468766	305808	0.013046789719626167	9.719018691588793e-4	0.468766	0.305808
CSDE1	1	0.004672897196261682	0.7943	448714	188360	0.003711682242990654	9.612149532710278e-4	0.448714	0.18836
CBFA2T3	1	0.004672897196261682	0.794845	448912	188945	0.003714228971962617	9.586682242990648e-4	0.448912	0.188945
RAC2	0	0	0.199467	0	182028	9.32088785046729e-4	9.32088785046729e-4	0	0.182028
SMARCE1	0	0	0.199144	0	181543	9.305794392523364e-4	9.305794392523364e-4	0	0.181543
GSTM5	0	0	0.19883	0	181453	9.291121495327103e-4	9.291121495327103e-4	0	0.181453
ABL2	0	0	0.198612	0	181057	9.280934579439252e-4	9.280934579439252e-4	0	0.181057
CHD5	0	0	0.198516	0	181190	9.27644859813084e-4	9.27644859813084e-4	0	0.18119
LMO2	0	0	0.198326	0	181070	9.267570093457944e-4	9.267570093457944e-4	0	0.18107
POLB	0	0	0.198223	0	180896	9.262757009345795e-4	9.262757009345795e-4	0	0.180896
CYLD	2	0.009345794392523364	2.197948	352310	376992	0.01027078504672897	9.249906542056069e-4	0.35231	0.376992
MDM4	1	0.004672897196261682	1.192146	299852	335197	0.0055707757009345795	8.978785046728976e-4	0.299852	0.335197
PDPK1	0	0	0.186179	0	171099	8.699953271028038e-4	8.699953271028038e-4	0	0.171099
XRCC5	0	0	0.185926	0	170647	8.688130841121496e-4	8.688130841121496e-4	0	0.170647
BCL10	0	0	0.185659	0	170489	8.675654205607476e-4	8.675654205607476e-4	0	0.170489
PRKDC	6	0.028037383177570093	5.81475	473493	363624	0.027171728971962617	8.656542056074759e-4	0.473493	0.363624
GNAQ	1	0.004672897196261682	0.819207	437849	197496	0.003828070093457944	8.44827102803738e-4	0.437849	0.197496
NPM1	1	0.004672897196261682	0.819588	437464	197754	0.0038298504672897196	8.430467289719623e-4	0.437464	0.197754
IGF1R	3	0.014018691588785047	3.175521	381379	392584	0.014838883177570093	8.201915887850464e-4	0.381379	0.392584
MSI2	0	0	0.173941	0	160578	8.128084112149533e-4	8.128084112149533e-4	0	0.160578
KLLN	0	0	0.173737	0	160352	8.118551401869159e-4	8.118551401869159e-4	0	0.160352
PSMD13	0	0	0.173666	0	160292	8.115233644859812e-4	8.115233644859812e-4	0	0.160292
TYK2	0	0	0.173523	0	160152	8.10855140186916e-4	8.10855140186916e-4	0	0.160152
TOP2A	0	0	0.17344	0	160304	8.104672897196263e-4	8.104672897196263e-4	0	0.160304
MAML2	0	0	0.173236	0	159956	8.095140186915888e-4	8.095140186915888e-4	0	0.159956
EPHB4	0	0	0.172917	0	159805	8.080233644859813e-4	8.080233644859813e-4	0	0.159805
EXT2	1	0.004672897196261682	0.83113	433258	201979	0.003883785046728972	7.891121495327098e-4	0.433258	0.201979
MLH3	1	0.004672897196261682	0.831672	432339	201955	0.0038863177570093456	7.865794392523363e-4	0.432339	0.201955
SH2B3	1	0.004672897196261682	1.165806	308567	325214	0.005447691588785046	7.747943925233642e-4	0.308567	0.325214
NEIL2	0	0	0.161433	0	150012	7.543598130841121e-4	7.543598130841121e-4	0	0.150012
TSHZ3	0	0	0.161221	0	149913	7.533691588785047e-4	7.533691588785047e-4	0	0.149913
CD22	0	0	0.16119	0	149882	7.532242990654206e-4	7.532242990654206e-4	0	0.149882
KLHL6	0	0	0.161189	0	149643	7.532196261682243e-4	7.532196261682243e-4	0	0.149643
STAT4	0	0	0.161155	0	149775	7.530607476635514e-4	7.530607476635514e-4	0	0.149775
CDK1	0	0	0.161012	0	149734	7.523925233644859e-4	7.523925233644859e-4	0	0.149734
RHOH	0	0	0.161005	0	149590	7.523598130841122e-4	7.523598130841122e-4	0	0.14959
NCOA2	0	0	0.160692	0	149471	7.508971962616823e-4	7.508971962616823e-4	0	0.149471
CDK6	1	0.004672897196261682	0.844088	427151	206872	0.0039443364485981305	7.285607476635514e-4	0.427151	0.206872
RNF43	2	0.009345794392523364	1.848356	445953	281864	0.008637177570093458	7.086168224299059e-4	0.445953	0.281864
COL2A1	0	0	0.149623	0	139748	6.991728971962617e-4	6.991728971962617e-4	0	0.139748
FRS2	0	0	0.149381	0	139666	6.980420560747664e-4	6.980420560747664e-4	0	0.139666
RAB35	0	0	0.149124	0	139456	6.968411214953272e-4	6.968411214953272e-4	0	0.139456
FGF23	0	0	0.149105	0	139425	6.967523364485981e-4	6.967523364485981e-4	0	0.139425
HDAC4	0	0	0.148868	0	139174	6.956448598130842e-4	6.956448598130842e-4	0	0.139174
CDK9	0	0	0.148857	0	139187	6.955934579439252e-4	6.955934579439252e-4	0	0.139187
PTCH2	0	0	0.148848	0	139228	6.955514018691589e-4	6.955514018691589e-4	0	0.139228
RNF8	0	0	0.148693	0	139017	6.948271028037383e-4	6.948271028037383e-4	0	0.139017
FGF14	0	0	0.148484	0	138833	6.938504672897197e-4	6.938504672897197e-4	0	0.138833
NPRL3	0	0	0.14789	0	138350	6.910747663551401e-4	6.910747663551401e-4	0	0.13835
CSF3R	2	0.009345794392523364	2.147383	364401	363377	0.0100345	6.887056074766362e-4	0.364401	0.363377
CXCR4	1	0.004672897196261682	0.855305	421595	210742	0.003996752336448598	6.761448598130836e-4	0.421595	0.210742
DOT1L	3	0.014018691588785047	2.855721	453994	320001	0.013344490654205607	6.742009345794397e-4	0.453994	0.320001
INSR	1	0.004672897196261682	1.141567	316005	316409	0.00533442523364486	6.615280373831779e-4	0.316005	0.316409
PTPRK	0	0	0.136965	0	128725	6.400233644859813e-4	6.400233644859813e-4	0	0.128725
PTPRO	0	0	0.136647	0	128563	6.385373831775701e-4	6.385373831775701e-4	0	0.128563
PMAIP1	0	0	0.136527	0	128450	6.379766355140187e-4	6.379766355140187e-4	0	0.12845
TAL2	0	0	0.136527	0	128369	6.379766355140187e-4	6.379766355140187e-4	0	0.128369
ID4	0	0	0.136441	0	128368	6.375747663551402e-4	6.375747663551402e-4	0	0.128368
HSP90AA1	0	0	0.136271	0	128097	6.367803738317757e-4	6.367803738317757e-4	0	0.128097
NCKAP5	0	0	0.136217	0	128296	6.365280373831776e-4	6.365280373831776e-4	0	0.128296
SOX10	0	0	0.135713	0	127704	6.341728971962616e-4	6.341728971962616e-4	0	0.127704
ZFHX4	1	0.004672897196261682	0.867856	417265	215532	0.004055401869158879	6.174953271028032e-4	0.417265	0.215532
C1orf86	0	0	0.124424	0	117826	5.814205607476636e-4	5.814205607476636e-4	0	0.117826
IKZF3	0	0	0.124263	0	117574	5.806682242990654e-4	5.806682242990654e-4	0	0.117574
COL1A1	0	0	0.124146	0	117411	5.801214953271029e-4	5.801214953271029e-4	0	0.117411
DDX3X	0	0	0.124102	0	117412	5.799158878504673e-4	5.799158878504673e-4	0	0.117412
HIF1A	0	0	0.124056	0	117345	5.797009345794393e-4	5.797009345794393e-4	0	0.117345
MN1	0	0	0.123704	0	117055	5.780560747663551e-4	5.780560747663551e-4	0	0.117055
BRINP3	0	0	0.123637	0	117023	5.777429906542056e-4	5.777429906542056e-4	0	0.117023
UBE2T	0	0	0.123444	0	116884	5.768411214953271e-4	5.768411214953271e-4	0	0.116884
TCF3	2	0.009345794392523364	2.122768	370671	356632	0.00991947663551402	5.736822429906561e-4	0.370671	0.356632
HOXB13	1	0.004672897196261682	1.117733	323206	307747	0.005223051401869159	5.50154205607477e-4	0.323206	0.307747
GNB2L1	0	0	0.112746	0	107225	5.268504672897197e-4	5.268504672897197e-4	0	0.107225
JAZF1	0	0	0.112006	0	106545	5.23392523364486e-4	5.23392523364486e-4	0	0.106545
ZMYM3	0	0	0.111875	0	106433	5.227803738317757e-4	5.227803738317757e-4	0	0.106433
PTP4A1	0	0	0.111841	0	106508	5.226214953271028e-4	5.226214953271028e-4	0	0.106508
C19orf40	0	0	0.111612	0	106278	5.215514018691589e-4	5.215514018691589e-4	0	0.106278
PARP1	1	0.004672897196261682	1.105321	327740	303142	0.005165051401869159	4.921542056074771e-4	0.32774	0.303142
ERBB3	3	0.014018691588785047	3.103294	396696	376308	0.0145013738317757	4.8268224299065354e-4	0.396696	0.376308
CDK5	0	0	0.099606	0	95402	4.654485981308411e-4	4.654485981308411e-4	0	0.095402
TSHZ2	0	0	0.099553	0	95289	4.6520093457943926e-4	4.6520093457943926e-4	0	0.095289
CHD1	0	0	0.099539	0	95316	4.651355140186916e-4	4.651355140186916e-4	0	0.095316
INSIG1	0	0	0.099474	0	95286	4.648317757009346e-4	4.648317757009346e-4	0	0.095286
SMARCA2	0	0	0.099339	0	95190	4.6420093457943924e-4	4.6420093457943924e-4	0	0.09519
TTYH1	0	0	0.099231	0	95005	4.6369626168224297e-4	4.6369626168224297e-4	0	0.095005
TAZ	0	0	0.099139	0	94975	4.6326635514018694e-4	4.6326635514018694e-4	0	0.094975
KDM5C	4	0.018691588785046728	4.099025	410881	390143	0.019154322429906542	4.6273364485981475e-4	0.410881	0.390143
HDAC9	0	0	0.099007	0	94779	4.626495327102804e-4	4.626495327102804e-4	0	0.094779
CSMD3	0	0	0.098805	0	94708	4.6170560747663553e-4	4.6170560747663553e-4	0	0.094708
DNAH9	0	0	0.098787	0	94680	4.616214953271028e-4	4.616214953271028e-4	0	0.09468
GAB2	0	0	0.098648	0	94529	4.609719626168224e-4	4.609719626168224e-4	0	0.094529
CDKN1B	1	0.004672897196261682	0.906318	401035	229758	0.0042351308411214955	4.377663551401864e-4	0.401035	0.229758
KIF1B	1	0.004672897196261682	0.906436	401066	229633	0.004235682242990655	4.372149532710272e-4	0.401066	0.229633
AURKA	1	0.004672897196261682	0.907067	401038	229613	0.0042386308411214955	4.3426635514018635e-4	0.401038	0.229613
BCL6	2	0.009345794392523364	1.911687	428430	299259	0.008933116822429907	4.12677570093457e-4	0.42843	0.299259
IDH1	2	0.009345794392523364	1.912396	427136	299343	0.008936429906542056	4.093644859813079e-4	0.427136	0.299343
SOS2	0	0	0.08709	0	84061	4.069626168224299e-4	4.069626168224299e-4	0	0.084061
PDK1	0	0	0.087062	0	83983	4.068317757009346e-4	4.068317757009346e-4	0	0.083983
IRF2	0	0	0.087007	0	83860	4.065747663551402e-4	4.065747663551402e-4	0	0.08386
TCEB1	0	0	0.086987	0	83851	4.0648130841121496e-4	4.0648130841121496e-4	0	0.083851
GID4	0	0	0.08697	0	83863	4.064018691588785e-4	4.064018691588785e-4	0	0.083863
MAP3K9	0	0	0.086886	0	83724	4.0600934579439256e-4	4.0600934579439256e-4	0	0.083724
CNOT3	0	0	0.086849	0	83717	4.0583644859813083e-4	4.0583644859813083e-4	0	0.083717
ERCC1	0	0	0.086839	0	83766	4.057897196261682e-4	4.057897196261682e-4	0	0.083766
SAMD9	0	0	0.08675	0	83530	4.053738317757009e-4	4.053738317757009e-4	0	0.08353
CDK2	0	0	0.086595	0	83510	4.046495327102804e-4	4.046495327102804e-4	0	0.08351
CD58	0	0	0.086507	0	83396	4.0423831775700936e-4	4.0423831775700936e-4	0	0.083396
NPRL2	0	0	0.086364	0	83248	4.035700934579439e-4	4.035700934579439e-4	0	0.083248
TP53BP1	2	0.009345794392523364	2.085229	379823	346197	0.009744060747663551	3.9826635514018764e-4	0.379823	0.346197
RAD51C	1	0.004672897196261682	1.080032	336271	293767	0.0050468785046728975	3.7398130841121563e-4	0.336271	0.293767
HSP90AB1	0	0	0.074862	0	72657	3.498224299065421e-4	3.498224299065421e-4	0	0.072657
MAP3K7	0	0	0.074711	0	72423	3.491168224299065e-4	3.491168224299065e-4	0	0.072423
FIP1L1	0	0	0.074698	0	72469	3.4905607476635515e-4	3.4905607476635515e-4	0	0.072469
SRY	0	0	0.074697	0	72425	3.490514018691589e-4	3.490514018691589e-4	0	0.072425
C9orf66	0	0	0.074651	0	72409	3.488364485981308e-4	3.488364485981308e-4	0	0.072409
THADA	0	0	0.074536	0	72234	3.482990654205608e-4	3.482990654205608e-4	0	0.072234
BCL2L2	0	0	0.074431	0	72209	3.4780841121495327e-4	3.4780841121495327e-4	0	0.072209
SMARCAL1	0	0	0.07436	0	72168	3.474766355140187e-4	3.474766355140187e-4	0	0.072168
EBF1	0	0	0.074342	0	72070	3.47392523364486e-4	3.47392523364486e-4	0	0.07207
ARFRP1	0	0	0.074241	0	71973	3.4692056074766355e-4	3.4692056074766355e-4	0	0.071973
SIN3A	0	0	0.074223	0	71976	3.468364485981308e-4	3.468364485981308e-4	0	0.071976
HIST1H1C	1	0.004672897196261682	0.929604	391789	238167	0.004343943925233645	3.289532710280367e-4	0.391789	0.238167
ZRSR2	1	0.004672897196261682	0.930028	391359	238172	0.00434592523364486	3.269719626168219e-4	0.391359	0.238172
FOXP1	1	0.004672897196261682	0.932346	390788	239423	0.004356757009345794	3.161401869158876e-4	0.390788	0.239423
IDH2	1	0.004672897196261682	1.06762	341214	289536	0.004988878504672898	3.1598130841121574e-4	0.341214	0.289536
IGF2	1	0.004672897196261682	0.932816	390393	239374	0.004358953271028037	3.139439252336446e-4	0.390393	0.239374
PAX3	0	0	0.062459	0	60952	2.918644859813084e-4	2.918644859813084e-4	0	0.060952
P2RY8	0	0	0.062291	0	60788	2.9107943925233646e-4	2.9107943925233646e-4	0	0.060788
RPL26	0	0	0.062142	0	60564	2.9038317757009346e-4	2.9038317757009346e-4	0	0.060564
ZFPM1	0	0	0.06212	0	60668	2.902803738317757e-4	2.902803738317757e-4	0	0.060668
AJUBA	0	0	0.062091	0	60523	2.901448598130841e-4	2.901448598130841e-4	0	0.060523
CAMTA1	0	0	0.06208	0	60608	2.9009345794392524e-4	2.9009345794392524e-4	0	0.060608
REST	0	0	0.062056	0	60505	2.8998130841121494e-4	2.8998130841121494e-4	0	0.060505
CYP2D6	0	0	0.061936	0	60411	2.8942056074766356e-4	2.8942056074766356e-4	0	0.060411
PRSS8	0	0	0.061879	0	60312	2.8915420560747665e-4	2.8915420560747665e-4	0	0.060312
MAP3K5	0	0	0.061838	0	60332	2.889626168224299e-4	2.889626168224299e-4	0	0.060332
OTX2	0	0	0.061759	0	60268	2.8859345794392526e-4	2.8859345794392526e-4	0	0.060268
NAB2	0	0	0.061751	0	60287	2.8855607476635514e-4	2.8855607476635514e-4	0	0.060287
LMO3	0	0	0.061394	0	59924	2.868878504672897e-4	2.868878504672897e-4	0	0.059924
RB1	8	0.037383177570093455	7.945156	457011	399954	0.03712689719626168	2.5628037383177565e-4	0.457011	0.399954
FGF3	1	0.004672897196261682	1.054205	345082	284261	0.004926191588785047	2.5329439252336477e-4	0.345082	0.284261
ASH2L	0	0	0.050233	0	49328	2.3473364485981308e-4	2.3473364485981308e-4	0	0.049328
PRKCA	0	0	0.050039	0	49135	2.3382710280373832e-4	2.3382710280373832e-4	0	0.049135
BCR	0	0	0.050015	0	49076	2.3371495327102802e-4	2.3371495327102802e-4	0	0.049076
INSRR	0	0	0.049955	0	49074	2.3343457943925233e-4	2.3343457943925233e-4	0	0.049074
CUL4A	0	0	0.049898	0	48992	2.3316822429906542e-4	2.3316822429906542e-4	0	0.048992
HLA-C	0	0	0.049859	0	48921	2.3298598130841122e-4	2.3298598130841122e-4	0	0.048921
RNF213	0	0	0.049813	0	48910	2.327710280373832e-4	2.327710280373832e-4	0	0.04891
BTG1	0	0	0.04979	0	48912	2.3266355140186916e-4	2.3266355140186916e-4	0	0.048912
CYP19A1	0	0	0.049754	0	48843	2.3249532710280374e-4	2.3249532710280374e-4	0	0.048843
XBP1	0	0	0.049711	0	48841	2.3229439252336447e-4	2.3229439252336447e-4	0	0.048841
SLFN11	0	0	0.049694	0	48804	2.3221495327102804e-4	2.3221495327102804e-4	0	0.048804
FGF10	0	0	0.049674	0	48794	2.3212149532710283e-4	2.3212149532710283e-4	0	0.048794
BAI3	0	0	0.049665	0	48728	2.3207943925233646e-4	2.3207943925233646e-4	0	0.048728
MLLT3	0	0	0.049664	0	48772	2.3207476635514018e-4	2.3207476635514018e-4	0	0.048772
SHH	0	0	0.049657	0	48721	2.3204205607476634e-4	2.3204205607476634e-4	0	0.048721
HEY1	0	0	0.049622	0	48706	2.318785046728972e-4	2.318785046728972e-4	0	0.048706
SERPINB3	0	0	0.049613	0	48701	2.3183644859813083e-4	2.3183644859813083e-4	0	0.048701
DGKH	0	0	0.049599	0	48734	2.3177102803738315e-4	2.3177102803738315e-4	0	0.048734
ABCB4	0	0	0.049585	0	48687	2.317056074766355e-4	2.317056074766355e-4	0	0.048687
NIN	0	0	0.049584	0	48662	2.3170093457943928e-4	2.3170093457943928e-4	0	0.048662
MLLT4	0	0	0.049581	0	48705	2.3168691588785047e-4	2.3168691588785047e-4	0	0.048705
SERPINB4	0	0	0.049575	0	48741	2.316588785046729e-4	2.316588785046729e-4	0	0.048741
TYRO3	0	0	0.049541	0	48550	2.3150000000000002e-4	2.3150000000000002e-4	0	0.04855
TPR	0	0	0.049536	0	48629	2.3147663551401868e-4	2.3147663551401868e-4	0	0.048629
PARP3	0	0	0.049533	0	48609	2.314626168224299e-4	2.314626168224299e-4	0	0.048609
EP400	0	0	0.049532	0	48627	2.3145794392523365e-4	2.3145794392523365e-4	0	0.048627
TFEB	0	0	0.049514	0	48592	2.3137383177570094e-4	2.3137383177570094e-4	0	0.048592
RASA2	0	0	0.049485	0	48613	2.3123831775700936e-4	2.3123831775700936e-4	0	0.048613
CYP17A1	0	0	0.049469	0	48540	2.3116355140186915e-4	2.3116355140186915e-4	0	0.04854
FOXF1	0	0	0.049461	0	48573	2.3112616822429906e-4	2.3112616822429906e-4	0	0.048573
NR4A3	0	0	0.049409	0	48508	2.3088317757009345e-4	2.3088317757009345e-4	0	0.048508
PLAG1	0	0	0.049317	0	48431	2.3045327102803737e-4	2.3045327102803737e-4	0	0.048431
ALB	0	0	0.049312	0	48419	2.304299065420561e-4	2.304299065420561e-4	0	0.048419
ESPL1	0	0	0.04928	0	48305	2.302803738317757e-4	2.302803738317757e-4	0	0.048305
MDC1	2	0.009345794392523364	2.048278	390378	336203	0.009571392523364485	2.255981308411214e-4	0.390378	0.336203
MYD88	1	0.004672897196261682	0.95521	381542	247572	0.004463598130841122	2.0929906542056006e-4	0.381542	0.247572
PIK3R2	1	0.004672897196261682	0.956065	381051	247740	0.004467593457943926	2.0530373831775632e-4	0.381051	0.24774
NFKBIZ	1	0.004672897196261682	0.956822	380897	248420	0.004471130841121495	2.0176635514018715e-4	0.380897	0.24842
PDCD1	1	0.004672897196261682	1.042405	349933	280382	0.004871051401869159	1.981542056074771e-4	0.349933	0.280382
ARHGEF12	1	0.004672897196261682	1.042059	349835	280084	0.004869434579439252	1.965373831775705e-4	0.349835	0.280084
NFKBIA	1	0.004672897196261682	1.0420180000000001	349420	279543	0.004869242990654206	1.9634579439252453e-4	0.34942	0.279543
ZBTB20	0	0	0.037639	0	37203	1.7588317757009345e-4	1.7588317757009345e-4	0	0.037203
PDE4DIP	0	0	0.037471	0	37059	1.750981308411215e-4	1.750981308411215e-4	0	0.037059
UBR5	0	0	0.03746	0	36960	1.7504672897196262e-4	1.7504672897196262e-4	0	0.03696
IPMK	0	0	0.037435	0	36948	1.749299065420561e-4	1.749299065420561e-4	0	0.036948
MAML3	0	0	0.037425	0	36943	1.7488317757009345e-4	1.7488317757009345e-4	0	0.036943
SLX1A	0	0	0.037398	0	36953	1.747570093457944e-4	1.747570093457944e-4	0	0.036953
CLTCL1	0	0	0.037384	0	36882	1.7469158878504674e-4	1.7469158878504674e-4	0	0.036882
ESR2	0	0	0.037368	0	36883	1.7461682242990654e-4	1.7461682242990654e-4	0	0.036883
LIFR	0	0	0.037359	0	36914	1.745747663551402e-4	1.745747663551402e-4	0	0.036914
HSPA5	0	0	0.037355	0	36915	1.7455607476635514e-4	1.7455607476635514e-4	0	0.036915
TEX12	0	0	0.037346	0	36884	1.7451401869158877e-4	1.7451401869158877e-4	0	0.036884
ZBTB2	0	0	0.037344	0	36873	1.7450467289719626e-4	1.7450467289719626e-4	0	0.036873
TRIM28	0	0	0.037337	0	36872	1.7447196261682245e-4	1.7447196261682245e-4	0	0.036872
MYH11	0	0	0.037323	0	36860	1.7440654205607477e-4	1.7440654205607477e-4	0	0.03686
RBM15	0	0	0.037312	0	36829	1.7435514018691587e-4	1.7435514018691587e-4	0	0.036829
PHLPP2	0	0	0.037257	0	36823	1.740981308411215e-4	1.740981308411215e-4	0	0.036823
TRIM33	0	0	0.037253	0	36776	1.7407943925233646e-4	1.7407943925233646e-4	0	0.036776
EPHA2	0	0	0.037237	0	36798	1.7400467289719625e-4	1.7400467289719625e-4	0	0.036798
PRKACA	0	0	0.037224	0	36778	1.7394392523364485e-4	1.7394392523364485e-4	0	0.036778
UMODL1	0	0	0.037221	0	36779	1.7392990654205607e-4	1.7392990654205607e-4	0	0.036779
EPOR	0	0	0.037205	0	36746	1.738551401869159e-4	1.738551401869159e-4	0	0.036746
MKNK1	0	0	0.037139	0	36684	1.735467289719626e-4	1.735467289719626e-4	0	0.036684
TRRAP	0	0	0.037135	0	36668	1.7352803738317758e-4	1.7352803738317758e-4	0	0.036668
ETV3	0	0	0.037129	0	36619	1.7350000000000002e-4	1.7350000000000002e-4	0	0.036619
PSIP1	0	0	0.037124	0	36673	1.7347663551401868e-4	1.7347663551401868e-4	0	0.036673
BCL2A1	0	0	0.037108	0	36620	1.7340186915887852e-4	1.7340186915887852e-4	0	0.03662
PAX7	0	0	0.037098	0	36638	1.7335514018691588e-4	1.7335514018691588e-4	0	0.036638
GNA13	0	0	0.037089	0	36637	1.733130841121495e-4	1.733130841121495e-4	0	0.036637
PAXIP1-AS2	0	0	0.037064	0	36622	1.7319626168224299e-4	1.7319626168224299e-4	0	0.036622
MARK1	0	0	0.03701	0	36559	1.7294392523364485e-4	1.7294392523364485e-4	0	0.036559
NUP214	0	0	0.03701	0	36557	1.7294392523364485e-4	1.7294392523364485e-4	0	0.036557
FOSB	0	0	0.036995	0	36557	1.7287383177570092e-4	1.7287383177570092e-4	0	0.036557
AKAP9	0	0	0.036991	0	36549	1.728551401869159e-4	1.728551401869159e-4	0	0.036549
USP9X	0	0	0.036991	0	36531	1.728551401869159e-4	1.728551401869159e-4	0	0.036531
CDH23	0	0	0.036967	0	36520	1.727429906542056e-4	1.727429906542056e-4	0	0.03652
DYNC1I1	0	0	0.036965	0	36535	1.7273364485981306e-4	1.7273364485981306e-4	0	0.036535
FSBP	0	0	0.036922	0	36448	1.7253271028037386e-4	1.7253271028037386e-4	0	0.036448
LTK	0	0	0.036919	0	36490	1.7251869158878505e-4	1.7251869158878505e-4	0	0.03649
CDH11	0	0	0.036907	0	36440	1.7246261682242993e-4	1.7246261682242993e-4	0	0.03644
MGMT	0	0	0.036907	0	36471	1.7246261682242993e-4	1.7246261682242993e-4	0	0.036471
SP140	0	0	0.036739	0	36320	1.7167757009345794e-4	1.7167757009345794e-4	0	0.03632
INPP4B	3	0.014018691588785047	2.967022	428159	345414	0.01386458878504673	1.5410280373831693e-4	0.428159	0.345414
WRN	2	0.009345794392523364	2.032613	394531	332361	0.009498191588785046	1.5239719626168255e-4	0.394531	0.332361
HRAS	1	0.004672897196261682	1.030034	353762	275280	0.004813242990654205	1.4034579439252317e-4	0.353762	0.27528
AXIN2	2	0.009345794392523364	1.972673	410617	316117	0.009218098130841122	1.276962616822419e-4	0.410617	0.316117
NADK	0	0	0.02512	0	24952	1.1738317757009346e-4	1.1738317757009346e-4	0	0.024952
KCNJ5	0	0	0.025119	0	24963	1.173785046728972e-4	1.173785046728972e-4	0	0.024963
ETS1	0	0	0.025089	0	24948	1.1723831775700935e-4	1.1723831775700935e-4	0	0.024948
T	0	0	0.02499	0	24826	1.1677570093457943e-4	1.1677570093457943e-4	0	0.024826
MAP3K8	0	0	0.02497	0	24838	1.166822429906542e-4	1.166822429906542e-4	0	0.024838
FOS	0	0	0.024968	0	24811	1.1667289719626169e-4	1.1667289719626169e-4	0	0.024811
IKZF2	0	0	0.024965	0	24813	1.166588785046729e-4	1.166588785046729e-4	0	0.024813
KIAA1549	0	0	0.024965	0	24803	1.166588785046729e-4	1.166588785046729e-4	0	0.024803
HIST2H3D	0	0	0.024957	0	24776	1.166214953271028e-4	1.166214953271028e-4	0	0.024776
DDX41	0	0	0.024956	0	24797	1.1661682242990654e-4	1.1661682242990654e-4	0	0.024797
IL6ST	0	0	0.024955	0	24787	1.1661214953271028e-4	1.1661214953271028e-4	0	0.024787
FLI1	0	0	0.024953	0	24797	1.1660280373831776e-4	1.1660280373831776e-4	0	0.024797
ITGB3	0	0	0.024945	0	24815	1.1656542056074765e-4	1.1656542056074765e-4	0	0.024815
GRID1	0	0	0.024944	0	24771	1.165607476635514e-4	1.165607476635514e-4	0	0.024771
MERTK	0	0	0.024908	0	24750	1.1639252336448598e-4	1.1639252336448598e-4	0	0.02475
CACNA1E	0	0	0.024906	0	24773	1.1638317757009346e-4	1.1638317757009346e-4	0	0.024773
CASC5	0	0	0.024879	0	24740	1.1625700934579438e-4	1.1625700934579438e-4	0	0.02474
PTPN1	0	0	0.024872	0	24721	1.1622429906542056e-4	1.1622429906542056e-4	0	0.024721
STAG3	0	0	0.02487	0	24728	1.1621495327102804e-4	1.1621495327102804e-4	0	0.024728
FGF12	0	0	0.024865	0	24707	1.1619158878504673e-4	1.1619158878504673e-4	0	0.024707
YWHAE	0	0	0.024862	0	24703	1.1617757009345794e-4	1.1617757009345794e-4	0	0.024703
MST1	0	0	0.024856	0	24705	1.1614953271028038e-4	1.1614953271028038e-4	0	0.024705
ADAMTS20	0	0	0.024848	0	24682	1.1611214953271027e-4	1.1611214953271027e-4	0	0.024682
NLRP1	0	0	0.024843	0	24683	1.1608878504672898e-4	1.1608878504672898e-4	0	0.024683
TCF12	0	0	0.024842	0	24684	1.1608411214953271e-4	1.1608411214953271e-4	0	0.024684
BCL9	0	0	0.024837	0	24669	1.1606074766355141e-4	1.1606074766355141e-4	0	0.024669
ITGA10	0	0	0.024837	0	24687	1.1606074766355141e-4	1.1606074766355141e-4	0	0.024687
LTF	0	0	0.024835	0	24674	1.1605140186915887e-4	1.1605140186915887e-4	0	0.024674
CTR9	0	0	0.024824	0	24688	1.16e-4	1.16e-4	0	0.024688
PHF1	0	0	0.024807	0	24658	1.1592056074766354e-4	1.1592056074766354e-4	0	0.024658
DUSP6	0	0	0.024802	0	24666	1.1589719626168224e-4	1.1589719626168224e-4	0	0.024666
ATP8B1	0	0	0.024796	0	24647	1.1586915887850467e-4	1.1586915887850467e-4	0	0.024647
U2AF2	0	0	0.024796	0	24647	1.1586915887850467e-4	1.1586915887850467e-4	0	0.024647
AIP	0	0	0.024788	0	24631	1.1583177570093458e-4	1.1583177570093458e-4	0	0.024631
IL21R	0	0	0.024786	0	24599	1.1582242990654205e-4	1.1582242990654205e-4	0	0.024599
LPHN3	0	0	0.024786	0	24636	1.1582242990654205e-4	1.1582242990654205e-4	0	0.024636
MLLT1	0	0	0.024782	0	24665	1.15803738317757e-4	1.15803738317757e-4	0	0.024665
ATF1	0	0	0.024777	0	24646	1.1578037383177571e-4	1.1578037383177571e-4	0	0.024646
PDGFB	0	0	0.024776	0	24601	1.1577570093457943e-4	1.1577570093457943e-4	0	0.024601
TRIM24	0	0	0.024767	0	24617	1.1573364485981309e-4	1.1573364485981309e-4	0	0.024617
SPRY1	0	0	0.024761	0	24606	1.157056074766355e-4	1.157056074766355e-4	0	0.024606
EPHB6	0	0	0.024758	0	24613	1.1569158878504672e-4	1.1569158878504672e-4	0	0.024613
TAF1L	0	0	0.024734	0	24585	1.1557943925233645e-4	1.1557943925233645e-4	0	0.024585
ETAA1	0	0	0.024718	0	24553	1.1550467289719627e-4	1.1550467289719627e-4	0	0.024553
ETV1	2	0.009345794392523364	1.975294	410278	316979	0.009230345794392523	1.1544859813084063e-4	0.410278	0.316979
MAP3K2	0	0	0.024692	0	24541	1.1538317757009345e-4	1.1538317757009345e-4	0	0.024541
AFF3	0	0	0.02469	0	24546	1.1537383177570094e-4	1.1537383177570094e-4	0	0.024546
MTR	0	0	0.024688	0	24544	1.1536448598130842e-4	1.1536448598130842e-4	0	0.024544
GLMN	0	0	0.024686	0	24537	1.1535514018691589e-4	1.1535514018691589e-4	0	0.024537
SMUG1	0	0	0.024679	0	24519	1.1532242990654205e-4	1.1532242990654205e-4	0	0.024519
PKHD1	0	0	0.024677	0	24527	1.1531308411214954e-4	1.1531308411214954e-4	0	0.024527
DDX31	0	0	0.024671	0	24521	1.1528504672897196e-4	1.1528504672897196e-4	0	0.024521
LEF1	0	0	0.024668	0	24515	1.1527102803738317e-4	1.1527102803738317e-4	0	0.024515
CDH20	0	0	0.024663	0	24519	1.1524766355140187e-4	1.1524766355140187e-4	0	0.024519
TIPARP	0	0	0.024659	0	24514	1.1522897196261683e-4	1.1522897196261683e-4	0	0.024514
APOBEC3G	0	0	0.024649	0	24498	1.151822429906542e-4	1.151822429906542e-4	0	0.024498
PGBD5	0	0	0.024633	0	24479	1.1510747663551401e-4	1.1510747663551401e-4	0	0.024479
NCOR2	0	0	0.024631	0	24462	1.150981308411215e-4	1.150981308411215e-4	0	0.024462
HDAC1	0	0	0.024612	0	24473	1.1500934579439252e-4	1.1500934579439252e-4	0	0.024473
THBS1	0	0	0.024611	0	24459	1.1500467289719627e-4	1.1500467289719627e-4	0	0.024459
ICK	0	0	0.024585	0	24427	1.1488317757009345e-4	1.1488317757009345e-4	0	0.024427
SAMD9L	0	0	0.024577	0	24443	1.1484579439252338e-4	1.1484579439252338e-4	0	0.024443
CLDN18	0	0	0.024573	0	24414	1.1482710280373832e-4	1.1482710280373832e-4	0	0.024414
TNK2	0	0	0.02453	0	24377	1.1462616822429907e-4	1.1462616822429907e-4	0	0.024377
USP7	0	0	0.024488	0	24331	1.1442990654205607e-4	1.1442990654205607e-4	0	0.024331
DNMT1	1	0.004672897196261682	0.981234	372153	257260	0.004585205607476636	8.769158878504588e-5	0.372153	0.25726
HIST1H3B	1	0.004672897196261682	1.017442	358828	270649	0.004754401869158879	8.150467289719677e-5	0.358828	0.270649
SPECC1	0	0	0.012572	0	12572	5.8747663551401866e-5	5.8747663551401866e-5	0	0.012572
VEGFB	0	0	0.012572	0	12572	5.8747663551401866e-5	5.8747663551401866e-5	0	0.012572
IKBKB	0	0	0.012566	0	12566	5.8719626168224305e-5	5.8719626168224305e-5	0	0.012566
EGR1	0	0	0.012561	0	12561	5.869626168224299e-5	5.869626168224299e-5	0	0.012561
TRGJP	0	0	0.01256	0	12560	5.869158878504673e-5	5.869158878504673e-5	0	0.01256
MAD2L2	0	0	0.012556	0	12556	5.867289719626168e-5	5.867289719626168e-5	0	0.012556
SLC45A3	0	0	0.012551	0	12551	5.8649532710280375e-5	5.8649532710280375e-5	0	0.012551
LGR5	0	0	0.012547	0	12547	5.863084112149533e-5	5.863084112149533e-5	0	0.012547
PIGA	0	0	0.012547	0	12547	5.863084112149533e-5	5.863084112149533e-5	0	0.012547
ZMYM2	0	0	0.012544	0	12544	5.861682242990654e-5	5.861682242990654e-5	0	0.012544
APLNR	0	0	0.012528	0	12528	5.8542056074766354e-5	5.8542056074766354e-5	0	0.012528
HOXC13	0	0	0.012508	0	12508	5.844859813084112e-5	5.844859813084112e-5	0	0.012508
IGF2BP3	0	0	0.012502	0	12502	5.8420560747663546e-5	5.8420560747663546e-5	0	0.012502
SF3A1	0	0	0.012502	0	12502	5.8420560747663546e-5	5.8420560747663546e-5	0	0.012502
AURKC	0	0	0.012498	0	12498	5.840186915887851e-5	5.840186915887851e-5	0	0.012498
RPN1	0	0	0.012498	0	12498	5.840186915887851e-5	5.840186915887851e-5	0	0.012498
BEND2	0	0	0.012495	0	12495	5.8387850467289714e-5	5.8387850467289714e-5	0	0.012495
RPL10	0	0	0.012488	0	12488	5.8355140186915895e-5	5.8355140186915895e-5	0	0.012488
TOE1	0	0	0.012475	0	12475	5.829439252336449e-5	5.829439252336449e-5	0	0.012475
DST	0	0	0.012473	0	12473	5.8285046728971965e-5	5.8285046728971965e-5	0	0.012473
BTG2	0	0	0.012471	0	12471	5.8275700934579435e-5	5.8275700934579435e-5	0	0.012471
MAGI1	0	0	0.012464	0	12464	5.82429906542056e-5	5.82429906542056e-5	0	0.012464
NUP98	0	0	0.012464	0	12464	5.82429906542056e-5	5.82429906542056e-5	0	0.012464
IL2	0	0	0.012462	0	12462	5.823364485981309e-5	5.823364485981309e-5	0	0.012462
MTRR	0	0	0.012462	0	12462	5.823364485981309e-5	5.823364485981309e-5	0	0.012462
PLCG1	0	0	0.012462	0	12462	5.823364485981309e-5	5.823364485981309e-5	0	0.012462
SGK1	0	0	0.012458	0	12458	5.821495327102804e-5	5.821495327102804e-5	0	0.012458
DUSP2	0	0	0.012457	0	12457	5.821028037383177e-5	5.821028037383177e-5	0	0.012457
SETDB1	0	0	0.012454	0	12454	5.819626168224299e-5	5.819626168224299e-5	0	0.012454
TRIP13	0	0	0.012454	0	12454	5.819626168224299e-5	5.819626168224299e-5	0	0.012454
CAMK1	0	0	0.012452	0	12452	5.818691588785047e-5	5.818691588785047e-5	0	0.012452
CDH2	0	0	0.012452	0	12452	5.818691588785047e-5	5.818691588785047e-5	0	0.012452
NFKB1	0	0	0.012452	0	12452	5.818691588785047e-5	5.818691588785047e-5	0	0.012452
TRIP11	0	0	0.012452	0	12452	5.818691588785047e-5	5.818691588785047e-5	0	0.012452
HOXD11	0	0	0.012451	0	12451	5.818224299065421e-5	5.818224299065421e-5	0	0.012451
MLF1	0	0	0.012451	0	12451	5.818224299065421e-5	5.818224299065421e-5	0	0.012451
OLIG2	0	0	0.012451	0	12451	5.818224299065421e-5	5.818224299065421e-5	0	0.012451
SNX31	0	0	0.012451	0	12451	5.818224299065421e-5	5.818224299065421e-5	0	0.012451
HMGA2	0	0	0.01245	0	12450	5.817757009345794e-5	5.817757009345794e-5	0	0.01245
TCL1A	0	0	0.012449	0	12449	5.817289719626168e-5	5.817289719626168e-5	0	0.012449
TPM4	0	0	0.012449	0	12449	5.817289719626168e-5	5.817289719626168e-5	0	0.012449
CYP2C19	0	0	0.012445	0	12445	5.8154205607476634e-5	5.8154205607476634e-5	0	0.012445
GRM8	0	0	0.012445	0	12445	5.8154205607476634e-5	5.8154205607476634e-5	0	0.012445
LPP	0	0	0.012445	0	12445	5.8154205607476634e-5	5.8154205607476634e-5	0	0.012445
MCM6	0	0	0.012442	0	12442	5.8140186915887854e-5	5.8140186915887854e-5	0	0.012442
MCM7	0	0	0.012442	0	12442	5.8140186915887854e-5	5.8140186915887854e-5	0	0.012442
PTPRC	0	0	0.012442	0	12442	5.8140186915887854e-5	5.8140186915887854e-5	0	0.012442
GFI1	0	0	0.01244	0	12440	5.8130841121495324e-5	5.8130841121495324e-5	0	0.01244
FOXR2	0	0	0.012431	0	12431	5.808878504672897e-5	5.808878504672897e-5	0	0.012431
SPRY4	0	0	0.012431	0	12431	5.808878504672897e-5	5.808878504672897e-5	0	0.012431
ITGA9	0	0	0.012424	0	12424	5.8056074766355136e-5	5.8056074766355136e-5	0	0.012424
GAB1	0	0	0.012423	0	12423	5.805140186915888e-5	5.805140186915888e-5	0	0.012423
PRKCH	0	0	0.012423	0	12423	5.805140186915888e-5	5.805140186915888e-5	0	0.012423
EDNRB	0	0	0.012415	0	12415	5.801401869158879e-5	5.801401869158879e-5	0	0.012415
TSLP	0	0	0.012411	0	12411	5.799532710280374e-5	5.799532710280374e-5	0	0.012411
AFF1	0	0	0.012408	0	12408	5.7981308411214955e-5	5.7981308411214955e-5	0	0.012408
MUC1	0	0	0.012402	0	12402	5.795327102803738e-5	5.795327102803738e-5	0	0.012402
GNB1	0	0	0.012396	0	12396	5.792523364485982e-5	5.792523364485982e-5	0	0.012396
CBLC	0	0	0.012393	0	12393	5.7911214953271025e-5	5.7911214953271025e-5	0	0.012393
IRF1	0	0	0.012393	0	12393	5.7911214953271025e-5	5.7911214953271025e-5	0	0.012393
SSX1	0	0	0.012392	0	12392	5.790654205607477e-5	5.790654205607477e-5	0	0.012392
CDC45	0	0	0.012391	0	12391	5.79018691588785e-5	5.79018691588785e-5	0	0.012391
FN1	0	0	0.012389	0	12389	5.7892523364485987e-5	5.7892523364485987e-5	0	0.012389
LAMB4	0	0	0.012379	0	12379	5.784579439252336e-5	5.784579439252336e-5	0	0.012379
MAGEA1	0	0	0.012379	0	12379	5.784579439252336e-5	5.784579439252336e-5	0	0.012379
MCM2	0	0	0.012379	0	12379	5.784579439252336e-5	5.784579439252336e-5	0	0.012379
SPRY2	0	0	0.012379	0	12379	5.784579439252336e-5	5.784579439252336e-5	0	0.012379
BOD1L1	0	0	0.012377	0	12377	5.7836448598130844e-5	5.7836448598130844e-5	0	0.012377
GUCY1A2	0	0	0.012377	0	12377	5.7836448598130844e-5	5.7836448598130844e-5	0	0.012377
RNASEL	0	0	0.012377	0	12377	5.7836448598130844e-5	5.7836448598130844e-5	0	0.012377
IL2RB	0	0	0.012375	0	12375	5.782710280373832e-5	5.782710280373832e-5	0	0.012375
FGF7	0	0	0.012371	0	12371	5.780841121495327e-5	5.780841121495327e-5	0	0.012371
PCDHAC2	0	0	0.012371	0	12371	5.780841121495327e-5	5.780841121495327e-5	0	0.012371
TGM7	0	0	0.012371	0	12371	5.780841121495327e-5	5.780841121495327e-5	0	0.012371
C7orf55-LUC7L2	0	0	0.012368	0	12368	5.779439252336449e-5	5.779439252336449e-5	0	0.012368
TADA1	0	0	0.012366	0	12366	5.7785046728971966e-5	5.7785046728971966e-5	0	0.012366
C1orf147	0	0	0.012365	0	12365	5.7780373831775695e-5	5.7780373831775695e-5	0	0.012365
DPYD	0	0	0.012361	0	12361	5.7761682242990656e-5	5.7761682242990656e-5	0	0.012361
LRIG3	0	0	0.01236	0	12360	5.775700934579439e-5	5.775700934579439e-5	0	0.01236
TPMT	0	0	0.01236	0	12360	5.775700934579439e-5	5.775700934579439e-5	0	0.01236
CACNA1D	0	0	0.012349	0	12349	5.770560747663552e-5	5.770560747663552e-5	0	0.012349
OMD	0	0	0.012349	0	12349	5.770560747663552e-5	5.770560747663552e-5	0	0.012349
PAX8	0	0	0.012348	0	12348	5.770093457943925e-5	5.770093457943925e-5	0	0.012348
ATP6AP1	0	0	0.012345	0	12345	5.768691588785047e-5	5.768691588785047e-5	0	0.012345
HTRA1	0	0	0.012335	0	12335	5.7640186915887855e-5	5.7640186915887855e-5	0	0.012335
CHIC2	0	0	0.012332	0	12332	5.762616822429906e-5	5.762616822429906e-5	0	0.012332
TPM3	0	0	0.012325	0	12325	5.759345794392523e-5	5.759345794392523e-5	0	0.012325
TLR2	0	0	0.012324	0	12324	5.758878504672897e-5	5.758878504672897e-5	0	0.012324
DNM2	0	0	0.012319	0	12319	5.756542056074767e-5	5.756542056074767e-5	0	0.012319
EZR	0	0	0.012319	0	12319	5.756542056074767e-5	5.756542056074767e-5	0	0.012319
KIF5B	0	0	0.012319	0	12319	5.756542056074767e-5	5.756542056074767e-5	0	0.012319
MCM3	0	0	0.012319	0	12319	5.756542056074767e-5	5.756542056074767e-5	0	0.012319
MLLT10	0	0	0.012319	0	12319	5.756542056074767e-5	5.756542056074767e-5	0	0.012319
MNX1	0	0	0.012314	0	12314	5.754205607476636e-5	5.754205607476636e-5	0	0.012314
ATXN7	0	0	0.012309	0	12309	5.751869158878505e-5	5.751869158878505e-5	0	0.012309
SFPQ	0	0	0.012294	0	12294	5.744859813084112e-5	5.744859813084112e-5	0	0.012294
CDH5	0	0	0.012281	0	12281	5.738785046728972e-5	5.738785046728972e-5	0	0.012281
MARK4	0	0	0.012269	0	12269	5.733177570093458e-5	5.733177570093458e-5	0	0.012269
UGT1A1	0	0	0.012261	0	12261	5.729439252336448e-5	5.729439252336448e-5	0	0.012261
ZNF331	0	0	0.012255	0	12255	5.7266355140186915e-5	5.7266355140186915e-5	0	0.012255
BIRC5	0	0	0.012254	0	12254	5.726168224299065e-5	5.726168224299065e-5	0	0.012254
ETNK1	0	0	0.012234	0	12234	5.7168224299065424e-5	5.7168224299065424e-5	0	0.012234
PPP2R2A	0	0	0.012223	0	12223	5.711682242990654e-5	5.711682242990654e-5	0	0.012223
PRCC	0	0	0.012222	0	12222	5.711214953271028e-5	5.711214953271028e-5	0	0.012222
FOXP4	0	0	0.012168	0	12168	5.685981308411215e-5	5.685981308411215e-5	0	0.012168
SOX11	0	0	0.012168	0	12168	5.685981308411215e-5	5.685981308411215e-5	0	0.012168
SMO	4	0.018691588785046728	3.993498	432049	370149	0.018661205607476635	3.0383177570092457e-5	0.432049	0.370149
IRF4	1	0.004672897196261682	1.00631	362271	266185	0.004702383177570093	2.9485981308411367e-5	0.362271	0.266185
ERCC2	2	0.009345794392523364	1.99777	402951	322574	0.009335373831775701	1.0420560747662413e-5	0.402951	0.322574
ABI1	0	0	0	0	0	0	0	0	0
ACTG1	0	0	0	0	0	0	0	0	0
ACVR2A	0	0	0	0	0	0	0	0	0
ACVRL1	0	0	0	0	0	0	0	0	0
AFF2	0	0	0	0	0	0	0	0	0
AGMO	0	0	0	0	0	0	0	0	0
AGTR2	0	0	0	0	0	0	0	0	0
AHNAK	0	0	0	0	0	0	0	0	0
AHNAK2	0	0	0	0	0	0	0	0	0
ANKRD24	0	0	0	0	0	0	0	0	0
ARFGAP3	0	0	0	0	0	0	0	0	0
ARHGAP26	0	0	0	0	0	0	0	0	0
ARHGEF28	0	0	0	0	0	0	0	0	0
ARID3A	0	0	0	0	0	0	0	0	0
ARID3B	0	0	0	0	0	0	0	0	0
ARID3C	0	0	0	0	0	0	0	0	0
ARID4A	0	0	0	0	0	0	0	0	0
ARID4B	0	0	0	0	0	0	0	0	0
ARID5A	0	0	0	0	0	0	0	0	0
ARNT	0	0	0	0	0	0	0	0	0
ASMTL	0	0	0	0	0	0	0	0	0
ASPSCR1	0	0	0	0	0	0	0	0	0
ATP1A1	0	0	0	0	0	0	0	0	0
ATP6V1B2	0	0	0	0	0	0	0	0	0
ATXN2	0	0	0	0	0	0	0	0	0
BACH2	0	0	0	0	0	0	0	0	0
BCAS3	0	0	0	0	0	0	0	0	0
BCL11A	0	0	0	0	0	0	0	0	0
BCL3	0	0	0	0	0	0	0	0	0
BCL7A	0	0	0	0	0	0	0	0	0
BIRC2	0	0	0	0	0	0	0	0	0
BIRC6	0	0	0	0	0	0	0	0	0
BLNK	0	0	0	0	0	0	0	0	0
BRSK1	0	0	0	0	0	0	0	0	0
BTLA	0	0	0	0	0	0	0	0	0
C21orf128	0	0	0	0	0	0	0	0	0
CACNA2D3	0	0	0	0	0	0	0	0	0
CAD	0	0	0	0	0	0	0	0	0
CCT6B	0	0	0	0	0	0	0	0	0
CD28	0	0	0	0	0	0	0	0	0
CD36	0	0	0	0	0	0	0	0	0
CD3EAP	0	0	0	0	0	0	0	0	0
CD74	0	0	0	0	0	0	0	0	0
CDC6	0	0	0	0	0	0	0	0	0
CDC7	0	0	0	0	0	0	0	0	0
CDCA5	0	0	0	0	0	0	0	0	0
CDT1	0	0	0	0	0	0	0	0	0
CKS1B	0	0	0	0	0	0	0	0	0
CLK3	0	0	0	0	0	0	0	0	0
CLRN2	0	0	0	0	0	0	0	0	0
CLTC	0	0	0	0	0	0	0	0	0
CMPK1	0	0	0	0	0	0	0	0	0
COL12A1	0	0	0	0	0	0	0	0	0
COL22A1	0	0	0	0	0	0	0	0	0
COL6A3	0	0	0	0	0	0	0	0	0
CPS1	0	0	0	0	0	0	0	0	0
CRBN	0	0	0	0	0	0	0	0	0
CRCT1	0	0	0	0	0	0	0	0	0
CREB1	0	0	0	0	0	0	0	0	0
CREB3L2	0	0	0	0	0	0	0	0	0
CTDNEP1	0	0	0	0	0	0	0	0	0
CTNNA3	0	0	0	0	0	0	0	0	0
DCAF4L2	0	0	0	0	0	0	0	0	0
DDIT3	0	0	0	0	0	0	0	0	0
DDX10	0	0	0	0	0	0	0	0	0
DEK	0	0	0	0	0	0	0	0	0
DNAH11	0	0	0	0	0	0	0	0	0
DNAH2	0	0	0	0	0	0	0	0	0
DNAH5	0	0	0	0	0	0	0	0	0
DTWD2	0	0	0	0	0	0	0	0	0
DTX1	0	0	0	0	0	0	0	0	0
DUSP22	0	0	0	0	0	0	0	0	0
ECT2L	0	0	0	0	0	0	0	0	0
ELP2	0	0	0	0	0	0	0	0	0
EML4	0	0	0	0	0	0	0	0	0
EPHA6	0	0	0	0	0	0	0	0	0
ESCO2	0	0	0	0	0	0	0	0	0
EXOSC6	0	0	0	0	0	0	0	0	0
FAF1	0	0	0	0	0	0	0	0	0
FAM20C	0	0	0	0	0	0	0	0	0
FBXO11	0	0	0	0	0	0	0	0	0
FBXO31	0	0	0	0	0	0	0	0	0
FGA	0	0	0	0	0	0	0	0	0
FGF5	0	0	0	0	0	0	0	0	0
FGF8	0	0	0	0	0	0	0	0	0
FHIT	0	0	0	0	0	0	0	0	0
FLYWCH1	0	0	0	0	0	0	0	0	0
FOXO3	0	0	0	0	0	0	0	0	0
FOXO4	0	0	0	0	0	0	0	0	0
FRMD3	0	0	0	0	0	0	0	0	0
FURIN	0	0	0	0	0	0	0	0	0
FZR1	0	0	0	0	0	0	0	0	0
G6PD	0	0	0	0	0	0	0	0	0
GDNF	0	0	0	0	0	0	0	0	0
GFI1B	0	0	0	0	0	0	0	0	0
GH1	0	0	0	0	0	0	0	0	0
GLDC	0	0	0	0	0	0	0	0	0
GMNN	0	0	0	0	0	0	0	0	0
GNA12	0	0	0	0	0	0	0	0	0
GNA14	0	0	0	0	0	0	0	0	0
GNAI3	0	0	0	0	0	0	0	0	0
GOPC	0	0	0	0	0	0	0	0	0
GPR32	0	0	0	0	0	0	0	0	0
GTSE1	0	0	0	0	0	0	0	0	0
HCAR1	0	0	0	0	0	0	0	0	0
HDAC2	0	0	0	0	0	0	0	0	0
HDAC7	0	0	0	0	0	0	0	0	0
HERC2	0	0	0	0	0	0	0	0	0
HIST1H1B	0	0	0	0	0	0	0	0	0
HIST1H1D	0	0	0	0	0	0	0	0	0
HIST1H1E	0	0	0	0	0	0	0	0	0
HIST1H2AC	0	0	0	0	0	0	0	0	0
HIST1H2AL	0	0	0	0	0	0	0	0	0
HIST1H2AM	0	0	0	0	0	0	0	0	0
HIST1H2BC	0	0	0	0	0	0	0	0	0
HIST1H2BG	0	0	0	0	0	0	0	0	0
HIST1H2BJ	0	0	0	0	0	0	0	0	0
HIST1H2BK	0	0	0	0	0	0	0	0	0
HIST1H2BO	0	0	0	0	0	0	0	0	0
HLF	0	0	0	0	0	0	0	0	0
HNRNPK	0	0	0	0	0	0	0	0	0
HOOK3	0	0	0	0	0	0	0	0	0
HOXA3	0	0	0	0	0	0	0	0	0
HSPA2	0	0	0	0	0	0	0	0	0
IL3	0	0	0	0	0	0	0	0	0
ING4	0	0	0	0	0	0	0	0	0
INPP5D	0	0	0	0	0	0	0	0	0
IRF8	0	0	0	0	0	0	0	0	0
ITGB2	0	0	0	0	0	0	0	0	0
JARID2	0	0	0	0	0	0	0	0	0
JMJD1C	0	0	0	0	0	0	0	0	0
KBTBD4	0	0	0	0	0	0	0	0	0
KDM2B	0	0	0	0	0	0	0	0	0
KDM3A	0	0	0	0	0	0	0	0	0
KDM4C	0	0	0	0	0	0	0	0	0
KLF5	0	0	0	0	0	0	0	0	0
KLF6	0	0	0	0	0	0	0	0	0
KLRG1	0	0	0	0	0	0	0	0	0
KSR2	0	0	0	0	0	0	0	0	0
KTN1	0	0	0	0	0	0	0	0	0
L1CAM	0	0	0	0	0	0	0	0	0
LAMA2	0	0	0	0	0	0	0	0	0
LAMB3	0	0	0	0	0	0	0	0	0
LAMP1	0	0	0	0	0	0	0	0	0
LARGE	0	0	0	0	0	0	0	0	0
LARP4B	0	0	0	0	0	0	0	0	0
LCK	0	0	0	0	0	0	0	0	0
LDLRAP1	0	0	0	0	0	0	0	0	0
LIPI	0	0	0	0	0	0	0	0	0
LRP6	0	0	0	0	0	0	0	0	0
LRRK2	0	0	0	0	0	0	0	0	0
LTB	0	0	0	0	0	0	0	0	0
MAG	0	0	0	0	0	0	0	0	0
MAGEA8	0	0	0	0	0	0	0	0	0
MAGED1	0	0	0	0	0	0	0	0	0
MAGOH	0	0	0	0	0	0	0	0	0
MAP3K10	0	0	0	0	0	0	0	0	0
MAP3K6	0	0	0	0	0	0	0	0	0
MAPK8	0	0	0	0	0	0	0	0	0
MBD1	0	0	0	0	0	0	0	0	0
MBL2	0	0	0	0	0	0	0	0	0
MCM4	0	0	0	0	0	0	0	0	0
MCM5	0	0	0	0	0	0	0	0	0
MEF2C	0	0	0	0	0	0	0	0	0
MGAM	0	0	0	0	0	0	0	0	0
MGEA5	0	0	0	0	0	0	0	0	0
MIB1	0	0	0	0	0	0	0	0	0
MKI67	0	0	0	0	0	0	0	0	0
MKL1	0	0	0	0	0	0	0	0	0
MMP2	0	0	0	0	0	0	0	0	0
MOB3B	0	0	0	0	0	0	0	0	0
MPEG1	0	0	0	0	0	0	0	0	0
MUC16	0	0	0	0	0	0	0	0	0
MYO18A	0	0	0	0	0	0	0	0	0
MYO1A	0	0	0	0	0	0	0	0	0
MYO3A	0	0	0	0	0	0	0	0	0
NCOA1	0	0	0	0	0	0	0	0	0
NCOA4	0	0	0	0	0	0	0	0	0
NCSTN	0	0	0	0	0	0	0	0	0
NDFIP1	0	0	0	0	0	0	0	0	0
NEK1	0	0	0	0	0	0	0	0	0
NFE2	0	0	0	0	0	0	0	0	0
NFKB2	0	0	0	0	0	0	0	0	0
NOD1	0	0	0	0	0	0	0	0	0
NPNT	0	0	0	0	0	0	0	0	0
NR2F1	0	0	0	0	0	0	0	0	0
NR3C1	0	0	0	0	0	0	0	0	0
NRG3	0	0	0	0	0	0	0	0	0
NRIP1	0	0	0	0	0	0	0	0	0
NT5E	0	0	0	0	0	0	0	0	0
NUDT15	0	0	0	0	0	0	0	0	0
NUMA1	0	0	0	0	0	0	0	0	0
OR6A2	0	0	0	0	0	0	0	0	0
PALLD	0	0	0	0	0	0	0	0	0
PARP2	0	0	0	0	0	0	0	0	0
PASK	0	0	0	0	0	0	0	0	0
PBX1	0	0	0	0	0	0	0	0	0
PC	0	0	0	0	0	0	0	0	0
PCBP1	0	0	0	0	0	0	0	0	0
PCDHAC1	0	0	0	0	0	0	0	0	0
PCLO	0	0	0	0	0	0	0	0	0
PCNA	0	0	0	0	0	0	0	0	0
PDCD11	0	0	0	0	0	0	0	0	0
PDS5B	0	0	0	0	0	0	0	0	0
PER1	0	0	0	0	0	0	0	0	0
PGAP3	0	0	0	0	0	0	0	0	0
PHF8	0	0	0	0	0	0	0	0	0
PICALM	0	0	0	0	0	0	0	0	0
PKD1L2	0	0	0	0	0	0	0	0	0
PLEKHG5	0	0	0	0	0	0	0	0	0
POLD2	0	0	0	0	0	0	0	0	0
POU3F2	0	0	0	0	0	0	0	0	0
POU5F1	0	0	0	0	0	0	0	0	0
PPP2CB	0	0	0	0	0	0	0	0	0
PRDM16	0	0	0	0	0	0	0	0	0
PRKACG	0	0	0	0	0	0	0	0	0
PRKAG2	0	0	0	0	0	0	0	0	0
PRKCE	0	0	0	0	0	0	0	0	0
PRKCQ	0	0	0	0	0	0	0	0	0
PRKG1	0	0	0	0	0	0	0	0	0
PRPS2	0	0	0	0	0	0	0	0	0
PRR16	0	0	0	0	0	0	0	0	0
PTGS2	0	0	0	0	0	0	0	0	0
PTPN2	0	0	0	0	0	0	0	0	0
PTPN22	0	0	0	0	0	0	0	0	0
PTPN6	0	0	0	0	0	0	0	0	0
PTPRM	0	0	0	0	0	0	0	0	0
PTTG1	0	0	0	0	0	0	0	0	0
RALGDS	0	0	0	0	0	0	0	0	0
RASGEF1A	0	0	0	0	0	0	0	0	0
RASGEF1B	0	0	0	0	0	0	0	0	0
RELN	0	0	0	0	0	0	0	0	0
RFC2	0	0	0	0	0	0	0	0	0
RFC3	0	0	0	0	0	0	0	0	0
RNF2	0	0	0	0	0	0	0	0	0
RP11-366L20.2	0	0	0	0	0	0	0	0	0
RPA2	0	0	0	0	0	0	0	0	0
RPGR	0	0	0	0	0	0	0	0	0
RPL22	0	0	0	0	0	0	0	0	0
RPL5	0	0	0	0	0	0	0	0	0
RPS6KA2	0	0	0	0	0	0	0	0	0
RPS6KB1	0	0	0	0	0	0	0	0	0
RRM1	0	0	0	0	0	0	0	0	0
RTEL1-TNFRSF6B	0	0	0	0	0	0	0	0	0
RYR2	0	0	0	0	0	0	0	0	0
S1PR2	0	0	0	0	0	0	0	0	0
SAMHD1	0	0	0	0	0	0	0	0	0
SBNO1	0	0	0	0	0	0	0	0	0
SCG5	0	0	0	0	0	0	0	0	0
SDCCAG8	0	0	0	0	0	0	0	0	0
SEPT9	0	0	0	0	0	0	0	0	0
SETD1A	0	0	0	0	0	0	0	0	0
SETD1B	0	0	0	0	0	0	0	0	0
SETD3	0	0	0	0	0	0	0	0	0
SETD4	0	0	0	0	0	0	0	0	0
SETD5	0	0	0	0	0	0	0	0	0
SETD6	0	0	0	0	0	0	0	0	0
SETD7	0	0	0	0	0	0	0	0	0
SGCD	0	0	0	0	0	0	0	0	0
SHANK2	0	0	0	0	0	0	0	0	0
SIAH1	0	0	0	0	0	0	0	0	0
SIK1	0	0	0	0	0	0	0	0	0
SIK2	0	0	0	0	0	0	0	0	0
SMARCA1	0	0	0	0	0	0	0	0	0
SMARCC1	0	0	0	0	0	0	0	0	0
SMARCC2	0	0	0	0	0	0	0	0	0
SMG1	0	0	0	0	0	0	0	0	0
SOCS3	0	0	0	0	0	0	0	0	0
SPACA1	0	0	0	0	0	0	0	0	0
SPI1	0	0	0	0	0	0	0	0	0
SPRTN	0	0	0	0	0	0	0	0	0
SS18L1	0	0	0	0	0	0	0	0	0
SSX2	0	0	0	0	0	0	0	0	0
SSX4	0	0	0	0	0	0	0	0	0
STAB2	0	0	0	0	0	0	0	0	0
STK36	0	0	0	0	0	0	0	0	0
STMN2	0	0	0	0	0	0	0	0	0
SYT1	0	0	0	0	0	0	0	0	0
TAF15	0	0	0	0	0	0	0	0	0
TAF4B	0	0	0	0	0	0	0	0	0
TBL1XR1	0	0	0	0	0	0	0	0	0
TBX22	0	0	0	0	0	0	0	0	0
TET3	0	0	0	0	0	0	0	0	0
TFRC	0	0	0	0	0	0	0	0	0
TG	0	0	0	0	0	0	0	0	0
TGFB1	0	0	0	0	0	0	0	0	0
THSD7A	0	0	0	0	0	0	0	0	0
TIMP3	0	0	0	0	0	0	0	0	0
TINF2	0	0	0	0	0	0	0	0	0
TLL2	0	0	0	0	0	0	0	0	0
TLX1	0	0	0	0	0	0	0	0	0
TMEM216	0	0	0	0	0	0	0	0	0
TMEM30A	0	0	0	0	0	0	0	0	0
TNFRSF11A	0	0	0	0	0	0	0	0	0
TNKS2	0	0	0	0	0	0	0	0	0
TRAF5	0	0	0	0	0	0	0	0	0
UBA2	0	0	0	0	0	0	0	0	0
UGT1A6	0	0	0	0	0	0	0	0	0
USH2A	0	0	0	0	0	0	0	0	0
UTRN	0	0	0	0	0	0	0	0	0
VAV1	0	0	0	0	0	0	0	0	0
VAV2	0	0	0	0	0	0	0	0	0
WDR90	0	0	0	0	0	0	0	0	0
YY1AP1	0	0	0	0	0	0	0	0	0
ZFP36L1	0	0	0	0	0	0	0	0	0
ZNF384	0	0	0	0	0	0	0	0	0
ZSWIM4	0	0	0	0	0	0	0	0	0
