# Supplementary material for: Clinical associations and genetic interactions of oncogenic BRAF alleles
Source: PeerJ. 2022 Oct 18;10:e14126. doi: 10.7717/peerj.14126 (PMC9586110; doi:10.7717/peerj.14126)
Supplement: Supplemental Information 1 [file peerj-10-14126-s001.zip › tmp/comutation_thyroid.txt]

hugo_symbol	observed_frequency	observed_relative_frequency	expected_frequency	left	right	expected_relative_frequency	absolute_relative_frequency_difference	p_left	p_right
BRAF	739	0.9973009446693657	328.162701	1000000	0	0.4428646437246964	0.5544363009446693	1	0
NRAS	2	0.002699055330634278	98.719012	0	1000000	0.13322403778677464	0.13052498245614036	0	1
RET	6	0.008097165991902834	75.025042	0	1000000	0.1012483697705803	0.09315120377867747	0	1
HRAS	2	0.002699055330634278	33.335829	0	1000000	0.04498762348178137	0.04228856815114709	0	1
PTEN	6	0.008097165991902834	34.220308	0	1000000	0.04618125236167342	0.038084086369770585	0	1
TP53	71	0.09581646423751687	91.687513	726	998789	0.12373483535762482	0.02791837112010795	7.26e-4	0.998789
NF1	6	0.008097165991902834	25.884799	0	1000000	0.03493225236167342	0.026835086369770583	0	1
PIK3CA	51	0.06882591093117409	33.784719	999960	12	0.04559341295546559	0.023232497975708498	0.99996	1.2e-5
KRAS	3	0.004048582995951417	19.303813	0	999999	0.02605102968960864	0.022002446693657224	0	0.999999
ARID1A	10	0.01349527665317139	18.866581	1335	996272	0.025460973009446695	0.011965696356275304	0.001335	0.996272
NUP93	16	0.021592442645074223	7.899341	999901	11	0.010660379217273953	0.01093206342780027	0.999901	1.1e-5
ARID2	25	0.033738191632928474	17.112159	991984	3162	0.023093331983805667	0.010644859649122807	0.991984	0.003162
KMT2D	22	0.029689608636977057	29.8292	17684	967744	0.040255330634278004	0.010565721997300947	0.017684	0.967744
AKT1	16	0.021592442645074223	8.334019	999646	45	0.011246989203778677	0.010345453441295546	0.999646	4.5e-5
ARID1B	12	0.016194331983805668	18.859683	9565	977917	0.025451663967611338	0.00925733198380567	0.009565	0.977917
DAXX	2	0.002699055330634278	8.339228	273	998085	0.011254018893387315	0.008554963562753037	2.73e-4	0.998085
NF2	18	0.024291497975708502	11.845017	986137	4646	0.015985178137651823	0.008306319838056679	0.986137	0.004646
RBM10	15	0.020242914979757085	21.056236	25134	950961	0.02841597300944669	0.008173058029689605	0.025134	0.950961
DICER1	8	0.010796221322537112	14.038452	7699	979034	0.01894527935222672	0.008149058029689607	0.007699	0.979034
NOTCH3	6	0.008097165991902834	11.840219	5137	983811	0.015978703103913628	0.007881537112010794	0.005137	0.983811
AKT2	11	0.014844804318488529	5.263074	999237	37	0.007102663967611335	0.007742140350877193	0.999237	3.7e-5
STAG2	14	0.018893387314439947	8.339426	991879	1932	0.011254286099865047	0.0076391012145749	0.991879	0.001932
RB1	4	0.005398110661268556	9.655819	2515	989519	0.01303079487179487	0.007632684210526315	0.002515	0.989519
ATR	11	0.014844804318488529	6.140786	991305	1554	0.008287160593792173	0.006557643724696355	0.991305	0.001554
KEAP1	4	0.005398110661268556	8.776502	6183	976870	0.011844132253711202	0.006446021592442646	0.006183	0.97687
JAK1	2	0.002699055330634278	6.140529	3587	979665	0.008286813765182185	0.005587758434547908	0.003587	0.979665
DNMT3A	19	0.02564102564102564	14.910594	894650	54795	0.02012225910931174	0.0055187665317139	0.89465	0.054795
MAP2K4	0	0	3.945646	0	994521	0.005324758434547908	0.005324758434547908	0	0.994521
STK11	4	0.005398110661268556	7.899856	14750	950696	0.010661074224021592	0.005262963562753037	0.01475	0.950696
SDHA	1	0.001349527665317139	4.826454	1660	983678	0.006513433198380567	0.005163905533063428	0.00166	0.983678
RAD21	1	0.001349527665317139	4.825925	1744	983579	0.006512719298245614	0.005163191632928475	0.001744	0.983579
NOTCH1	13	0.017543859649122806	16.672629	82533	852821	0.022500174089068826	0.0049563144399460204	0.082533	0.852821
KMT2A	13	0.017543859649122806	16.671505	82687	853014	0.02249865721997301	0.004954797570850204	0.082687	0.853014
U2AF1	8	0.010796221322537112	4.385586	977269	3529	0.005918469635627531	0.004877751686909581	0.977269	0.003529
FANCM	0	0	3.510496	0	990260	0.004737511470985155	0.004737511470985155	0	0.99026
MAP3K1	14	0.018893387314439947	10.527295	890560	50473	0.014206875843454791	0.004686511470985156	0.89056	0.050473
MYCN	1	0.001349527665317139	4.387565	3055	972938	0.005921140350877194	0.004571612685560055	0.003055	0.972938
MLH1	5	0.006747638326585695	8.335011	34184	908017	0.011248327935222673	0.004500689608636977	0.034184	0.908017
DDR2	2	0.002699055330634278	5.265719	10053	950766	0.0071062334682861	0.004407178137651822	0.010053	0.950766
SETD2	13	0.017543859649122806	16.233363	104801	819659	0.021907372469635627	0.004363512820512821	0.104801	0.819659
CIC	6	0.008097165991902834	9.215353	47165	886835	0.012436373819163293	0.004339207827260459	0.047165	0.886835
BRCA1	6	0.008097165991902834	9.213291	47529	886010	0.012433591093117409	0.004336425101214575	0.047529	0.88601
MET	8	0.010796221322537112	4.8262	948291	11999	0.006513090418353577	0.004283130904183535	0.948291	0.011999
CDH1	3	0.004048582995951417	6.142961	20379	926388	0.008290095816464237	0.00424151282051282	0.020379	0.926388
SYNE1	0	0	3.074044	0	982756	0.004148507422402159	0.004148507422402159	0	0.982756
TBX3	0	0	3.072654	0	982725	0.004146631578947369	0.004146631578947369	0	0.982725
FGFR4	0	0	3.070196	0	982821	0.004143314439946019	0.004143314439946019	0	0.982821
TP63	0	0	3.070082	0	982699	0.004143160593792173	0.004143160593792173	0	0.982699
KDM5A	7	0.009446693657219974	3.947208	957471	7460	0.005326866396761133	0.004119827260458841	0.957471	0.00746
TET2	11	0.014844804318488529	14.043341	99909	819891	0.018951877192982455	0.004107072874493927	0.099909	0.819891
CDKN1A	4	0.005398110661268556	7.020055	33664	900811	0.009473758434547909	0.004075647773279353	0.033664	0.900811
EPHA3	1	0.001349527665317139	3.951961	5467	956248	0.005333280701754386	0.003983753036437247	0.005467	0.956248
FGFR3	1	0.001349527665317139	3.949958	5315	956166	0.005330577597840756	0.003981049932523617	0.005315	0.956166
EIF1AX	1	0.001349527665317139	3.948917	5441	956109	0.00532917273954116	0.003979645074224021	0.005441	0.956109
FGFR2	1	0.001349527665317139	3.948432	5418	956033	0.005328518218623482	0.003978990553306343	0.005418	0.956033
CCNE1	6	0.008097165991902834	3.072902	969068	3094	0.004146966261808367	0.003950199730094467	0.969068	0.003094
PRKDC	9	0.012145748987854251	11.845318	93760	819803	0.015985584345479083	0.0038398353576248323	0.09376	0.819803
AR	2	0.002699055330634278	4.824676	16442	925182	0.006511033738191633	0.003811978407557355	0.016442	0.925182
RIT1	5	0.006747638326585695	2.193134	983835	0	0.0029596950067476385	0.003787943319838057	0.983835	0
MGA	6	0.008097165991902834	8.777813	66041	849337	0.011845901484480432	0.003748735492577598	0.066041	0.849337
DOT1L	3	0.004048582995951417	5.70416	31739	893802	0.007697921727395411	0.003649338731443994	0.031739	0.893802
GLI1	3	0.004048582995951417	5.702716	31782	893424	0.0076959730094466935	0.0036473900134952764	0.031782	0.893424
POLE	3	0.004048582995951417	5.70197	31540	893402	0.007694966261808368	0.0036463832658569506	0.03154	0.893402
ASXL1	7	0.009446693657219974	9.654686	84459	823887	0.013029265856950068	0.0035825721997300945	0.084459	0.823887
SMARCA4	7	0.009446693657219974	9.653259	84576	823689	0.01302734008097166	0.0035806464237516863	0.084576	0.823689
PTPRT	0	0	2.633807	0	968953	0.003554395411605938	0.003554395411605938	0	0.968953
GRIN2A	0	0	2.632962	0	969307	0.003553255060728745	0.003553255060728745	0	0.969307
GATA6	0	0	2.63128	0	968810	0.0035509851551956814	0.0035509851551956814	0	0.96881
ZNF217	7	0.009446693657219974	4.386859	910854	22960	0.0059201875843454795	0.003526506072874494	0.910854	0.02296
IGF1R	10	0.01349527665317139	7.455113	842228	68033	0.010060881241565452	0.0034343954116059384	0.842228	0.068033
TERT	1	0.001349527665317139	3.511452	9759	929107	0.004738801619433198	0.0033892739541160595	0.009759	0.929107
BUB1B	1	0.001349527665317139	3.507573	9719	928748	0.004733566801619433	0.0033840391363022942	0.009719	0.928748
AXL	2	0.002699055330634278	4.387748	26672	888402	0.0059213873144399465	0.0032223319838056686	0.026672	0.888402
FANCC	2	0.002699055330634278	4.383839	27391	887456	0.005916112010796221	0.003217056680161943	0.027391	0.887456
POLH	5	0.006747638326585695	2.632417	938607	6893	0.003552519568151147	0.0031951187584345485	0.938607	0.006893
TSHR	6	0.008097165991902834	8.335676	91769	802231	0.011249225371120107	0.0031520593792172726	0.091769	0.802231
EPHA5	8	0.010796221322537112	5.702636	843542	58700	0.0076958650472334685	0.003100356275303643	0.843542	0.0587
ABL1	3	0.004048582995951417	5.265657	48899	848791	0.0071061497975708505	0.0030575668016194334	0.048899	0.848791
SF1	4	0.005398110661268556	1.755183	963164	0	0.002368668016194332	0.003029442645074224	0.963164	0
PIK3CB	4	0.005398110661268556	1.757724	963191	0	0.002372097165991903	0.0030260134952766527	0.963191	0
PRKAR1A	0	0	2.194473	0	944877	0.002961502024291498	0.002961502024291498	0	0.944877
ERCC5	0	0	2.193894	0	944475	0.002960720647773279	0.002960720647773279	0	0.944475
LATS1	0	0	2.193727	0	944686	0.0029604952766531713	0.0029604952766531713	0	0.944686
MAP2K1	0	0	2.192615	0	944626	0.0029589946018893387	0.0029589946018893387	0	0.944626
PTPRB	0	0	2.191147	0	944655	0.002957013495276653	0.002957013495276653	0	0.944655
NFE2L2	4	0.005398110661268556	6.144186	73456	812226	0.008291748987854251	0.0028936383265856956	0.073456	0.812226
SPEN	4	0.005398110661268556	6.141765	73692	811602	0.00828848178137652	0.0028903711201079636	0.073692	0.811602
KDR	4	0.005398110661268556	6.139126	73885	810849	0.008284920377867747	0.002886809716599191	0.073885	0.810849
BRD4	10	0.01349527665317139	7.898514	778859	107784	0.010659263157894736	0.002836013495276655	0.778859	0.107784
PIK3C2G	1	0.001349527665317139	3.074441	17218	887203	0.00414904318488529	0.0027995155195681513	0.017218	0.887203
TOPBP1	1	0.001349527665317139	3.071551	17237	886840	0.004145143049932524	0.002795615384615385	0.017237	0.88684
GNAS	1	0.001349527665317139	3.068444	17454	886726	0.004140950067476383	0.0027914224021592443	0.017454	0.886726
MDC1	6	0.008097165991902834	3.94637	852117	42944	0.0053257354925775975	0.0027714304993252366	0.852117	0.042944
ATM	37	0.04993252361673414	39.046624	289002	631593	0.05269449932523617	0.0027619757085020277	0.289002	0.631593
CARD11	5	0.006747638326585695	7.019898	99500	777244	0.009473546558704454	0.0027259082321187582	0.0995	0.777244
CDKN2A	16	0.021592442645074223	14.034771	702202	187531	0.018940311740890687	0.002652130904183536	0.702202	0.187531
ETV1	2	0.002699055330634278	3.948097	43834	834987	0.005328066126855601	0.002629010796221323	0.043834	0.834987
SMARCB1	2	0.002699055330634278	3.948069	44144	834539	0.0053280283400809715	0.0026289730094466936	0.044144	0.834539
KIT	2	0.002699055330634278	3.947365	44206	834376	0.005327078272604588	0.00262802294197031	0.044206	0.834376
TET1	8	0.010796221322537112	6.141962	769316	101502	0.008288747638326587	0.0025074736842105247	0.769316	0.101502
ZFHX3	8	0.010796221322537112	6.144014	769545	101596	0.008291516869095817	0.002504704453441295	0.769545	0.101596
RICTOR	3	0.004048582995951417	4.828725	74438	788563	0.006516497975708502	0.0024679149797570852	0.074438	0.788563
FLT1	3	0.004048582995951417	4.827934	74309	788795	0.006515430499325236	0.0024668475033738186	0.074309	0.788795
TNFAIP3	4	0.005398110661268556	2.193695	880219	16202	0.002960452091767881	0.0024376585695006746	0.880219	0.016202
SPOP	4	0.005398110661268556	2.193805	880409	16280	0.002960600539811066	0.00243751012145749	0.880409	0.01628
YAP1	4	0.005398110661268556	2.194619	879765	16290	0.002961699055330634	0.0024364116059379217	0.879765	0.01629
CD274	4	0.005398110661268556	2.194804	879868	16243	0.002961948717948718	0.0024361619433198377	0.879868	0.016243
MTOR	11	0.014844804318488529	9.214157	717106	155918	0.012434759784075574	0.002410044534412955	0.717106	0.155918
ANKRD11	0	0	1.755914	0	900896	0.002369654520917679	0.002369654520917679	0	0.900896
ESR1	0	0	1.755664	0	901510	0.002369317139001349	0.002369317139001349	0	0.90151
MAX	0	0	1.755443	0	900894	0.0023690188933873147	0.0023690188933873147	0	0.900894
DCLRE1C	0	0	1.75511	0	900896	0.002368569500674764	0.002368569500674764	0	0.900896
SOS1	0	0	1.754613	0	900700	0.002367898785425101	0.002367898785425101	0	0.9007
PTCH1	7	0.009446693657219974	5.264352	765370	96469	0.007104388663967611	0.002342304993252363	0.76537	0.096469
PALB2	7	0.009446693657219974	5.266375	765333	96885	0.007107118758434548	0.002339574898785426	0.765333	0.096885
ERCC2	4	0.005398110661268556	5.705026	106631	747326	0.007699090418353576	0.0023009797570850204	0.106631	0.747326
BLM	4	0.005398110661268556	5.702326	106713	747018	0.00769544669365722	0.0022973360323886643	0.106713	0.747018
HIST1H1C	3	0.004048582995951417	1.314558	916369	0	0.0017740323886639674	0.0022745506072874497	0.916369	0
SERPINA1	3	0.004048582995951417	1.315856	915708	0	0.0017757840755735492	0.002272798920377868	0.915708	0
FANCB	3	0.004048582995951417	1.316106	916186	0	0.0017761214574898785	0.0022724615384615383	0.916186	0
KLF2	3	0.004048582995951417	1.316668	915782	0	0.0017768798920377866	0.0022717031039136302	0.915782	0
ARHGEF12	3	0.004048582995951417	1.316866	915434	0	0.0017771470985155197	0.0022714358974358973	0.915434	0
CCND3	3	0.004048582995951417	1.316973	915521	0	0.0017772914979757085	0.0022712914979757083	0.915521	0
PHOX2B	1	0.001349527665317139	2.634756	30803	823176	0.0035556761133603235	0.002206148448043185	0.030803	0.823176
PIK3CG	1	0.001349527665317139	2.634068	31177	823318	0.0035547476383265856	0.002205219973009447	0.031177	0.823318
C17orf70	1	0.001349527665317139	2.633265	31183	822591	0.0035536639676113364	0.0022041363022941973	0.031183	0.822591
EXT2	1	0.001349527665317139	2.632986	30973	822944	0.0035532874493927123	0.002203759784075573	0.030973	0.822944
KDM6A	1	0.001349527665317139	2.632771	31302	822329	0.0035529973009446694	0.00220346963562753	0.031302	0.822329
EZH2	1	0.001349527665317139	2.632101	31232	822552	0.003552093117408907	0.0022025654520917677	0.031232	0.822552
CYLD	1	0.001349527665317139	2.630769	30863	822011	0.0035502955465587043	0.002200767881241565	0.030863	0.822011
FANCD2	6	0.008097165991902834	4.386821	762645	88463	0.005920136302294198	0.0021770296896086363	0.762645	0.088463
ATRX	9	0.012145748987854251	10.525719	201896	661698	0.014204748987854251	0.002059	0.201896	0.661698
RPTOR	2	0.002699055330634278	3.510937	71005	760689	0.00473810661268556	0.002039051282051282	0.071005	0.760689
ARAF	2	0.002699055330634278	3.510296	70992	760713	0.004737241565452092	0.002038186234817814	0.070992	0.760713
NTRK3	2	0.002699055330634278	3.509902	70757	760408	0.004736709851551957	0.002037654520917679	0.070757	0.760408
XPC	2	0.002699055330634278	3.509738	71088	761145	0.004736488529014845	0.0020374331983805667	0.071088	0.761145
RNF43	2	0.002699055330634278	3.509732	70991	761087	0.004736480431848853	0.002037425101214575	0.070991	0.761087
VHL	2	0.002699055330634278	3.508475	70852	760821	0.004734784075573549	0.002035728744939271	0.070852	0.760821
CTNNB1	2	0.002699055330634278	3.508089	71310	760229	0.004734263157894737	0.002035207827260459	0.07131	0.760229
DOCK8	2	0.002699055330634278	3.50785	71025	759881	0.004733940620782726	0.0020348852901484484	0.071025	0.759881
COL7A1	5	0.006747638326585695	3.507212	761351	77585	0.004733079622132254	0.0020145587044534414	0.761351	0.077585
PRF1	5	0.006747638326585695	3.512447	760603	77880	0.004740144399460189	0.0020074939271255065	0.760603	0.07788
GLI2	8	0.010796221322537112	6.581774	686718	158014	0.008882286099865048	0.0019139352226720634	0.686718	0.158014
LRP1B	3	0.004048582995951417	4.386885	112322	709792	0.005920222672064778	0.001871639676113361	0.112322	0.709792
CDKN2C	3	0.004048582995951417	4.386529	111773	710170	0.005919742240215925	0.0018711592442645078	0.111773	0.71017
ZNRF3	4	0.005398110661268556	2.631879	764271	61673	0.0035517935222672066	0.0018463171390013492	0.764271	0.061673
RAF1	4	0.005398110661268556	2.632039	763900	61053	0.003552009446693657	0.0018461012145748988	0.7639	0.061053
NBN	4	0.005398110661268556	2.632255	763368	61714	0.0035523009446693653	0.0018458097165991905	0.763368	0.061714
HGF	4	0.005398110661268556	2.633317	763374	61775	0.0035537341430499324	0.0018443765182186234	0.763374	0.061775
MPL	4	0.005398110661268556	2.63375	763435	61420	0.003554318488529015	0.001843792172739541	0.763435	0.06142
XRCC1	0	0	1.317614	0	823946	0.0017781565452091768	0.0017781565452091768	0	0.823946
CASP8	0	0	1.317442	0	823551	0.0017779244264507423	0.0017779244264507423	0	0.823551
MYH11	0	0	1.317343	0	823545	0.0017777908232118758	0.0017777908232118758	0	0.823545
ALOX12B	0	0	1.317324	0	823740	0.0017777651821862348	0.0017777651821862348	0	0.82374
AURKA	0	0	1.31726	0	823878	0.0017776788124156547	0.0017776788124156547	0	0.823878
GNAQ	0	0	1.317214	0	823299	0.00177761673414305	0.00177761673414305	0	0.823299
ESPL1	0	0	1.316729	0	823605	0.0017769622132253712	0.0017769622132253712	0	0.823605
WT1	0	0	1.316703	0	823095	0.0017769271255060727	0.0017769271255060727	0	0.823095
GATA2	0	0	1.316669	0	823336	0.0017768812415654522	0.0017768812415654522	0	0.823336
MAP3K5	0	0	1.316565	0	823761	0.001776740890688259	0.001776740890688259	0	0.823761
PTPRS	0	0	1.3164960000000001	0	823555	0.0017766477732793523	0.0017766477732793523	0	0.823555
PTK2B	0	0	1.316487	0	823501	0.0017766356275303644	0.0017766356275303644	0	0.823501
FAN1	0	0	1.316387	0	824005	0.0017765006747638326	0.0017765006747638326	0	0.824005
HFE	0	0	1.316248	0	823020	0.0017763130904183536	0.0017763130904183536	0	0.82302
PTK2	0	0	1.315788	0	823418	0.0017756923076923076	0.0017756923076923076	0	0.823418
PGBD3	0	0	1.31538	0	823084	0.0017751417004048583	0.0017751417004048583	0	0.823084
NIPBL	0	0	1.315074	0	822592	0.0017747287449392714	0.0017747287449392714	0	0.822592
EIF4A2	0	0	1.314749	0	823218	0.0017742901484480431	0.0017742901484480431	0	0.823218
KMT2C	14	0.018893387314439947	12.720895	618256	249738	0.01716719973009447	0.0017261875843454788	0.618256	0.249738
MEN1	14	0.018893387314439947	12.7252	617456	250382	0.017173009446693657	0.0017203778677462901	0.617456	0.250382
PRDM1	4	0.005398110661268556	5.267295	150466	668654	0.007108360323886639	0.0017102496626180833	0.150466	0.668654
JAK3	4	0.005398110661268556	5.264998	151512	667637	0.007105260458839407	0.0017071497975708512	0.151512	0.667637
MED12	4	0.005398110661268556	5.263627	151057	667495	0.007103410256410256	0.0017052995951417002	0.151057	0.667495
TCF3	3	0.004048582995951417	1.752585	774904	37218	0.002365161943319838	0.0016834210526315788	0.774904	0.037218
TGFBR1	3	0.004048582995951417	1.753585	774183	36915	0.002366511470985155	0.0016820715249662621	0.774183	0.036915
KLF4	3	0.004048582995951417	1.753628	774106	37021	0.0023665695006747636	0.0016820134952766535	0.774106	0.037021
PDCD1LG2	3	0.004048582995951417	1.753827	774190	36913	0.002366838056680162	0.0016817449392712552	0.77419	0.036913
XPA	3	0.004048582995951417	1.754096	773831	36660	0.0023672010796221324	0.0016813819163292846	0.773831	0.03666
EXT1	3	0.004048582995951417	1.754127	773977	36932	0.002367242914979757	0.0016813400809716599	0.773977	0.036932
EPHA7	3	0.004048582995951417	1.754209	773513	37117	0.002367353576248313	0.001681229419703104	0.773513	0.037117
NPM1	3	0.004048582995951417	1.754354	773773	36543	0.002367549257759784	0.001681033738191633	0.773773	0.036543
TRAF7	3	0.004048582995951417	1.75454	773845	36864	0.002367800269905533	0.001680782726045884	0.773845	0.036864
DNAH9	3	0.004048582995951417	1.754581	773410	37038	0.002367855600539811	0.0016807273954116062	0.77341	0.037038
CDC73	3	0.004048582995951417	1.754711	773735	36735	0.0023680310391363023	0.0016805519568151147	0.773735	0.036735
MYB	3	0.004048582995951417	1.754757	773309	36957	0.0023680931174089067	0.0016804898785425103	0.773309	0.036957
RAD51	3	0.004048582995951417	1.754859	773385	36900	0.002368230769230769	0.0016803522267206479	0.773385	0.0369
FGF19	3	0.004048582995951417	1.755085	773462	36975	0.002368535762483131	0.001680047233468286	0.773462	0.036975
SUFU	3	0.004048582995951417	1.755959	773113	36903	0.002369715249662618	0.001678867746288799	0.773113	0.036903
LATS2	1	0.001349527665317139	2.194498	55366	727281	0.002961535762483131	0.001612008097165992	0.055366	0.727281
PRKCI	1	0.001349527665317139	2.194189	55007	727084	0.0029611187584345482	0.0016115910931174093	0.055007	0.727084
PRPF8	1	0.001349527665317139	2.194174	55514	727593	0.002961098515519568	0.0016115708502024292	0.055514	0.727593
KAT6B	1	0.001349527665317139	2.194069	55628	726727	0.0029609568151147095	0.0016114291497975706	0.055628	0.726727
TCF7L2	1	0.001349527665317139	2.193674	55237	726924	0.0029604237516869096	0.0016108960863697706	0.055237	0.726924
MSH3	1	0.001349527665317139	2.193617	55394	727033	0.0029603468286099866	0.0016108191632928477	0.055394	0.727033
FLCN	1	0.001349527665317139	2.193427	55673	726415	0.002960090418353576	0.001610562753036437	0.055673	0.726415
NAV3	1	0.001349527665317139	2.192973	55640	726319	0.002959477732793522	0.001609950067476383	0.05564	0.726319
PPP2R1A	1	0.001349527665317139	2.192717	55656	726425	0.002959132253711201	0.0016096045883940621	0.055656	0.726425
SLC34A2	1	0.001349527665317139	2.191915	55790	726183	0.0029580499325236164	0.0016085222672064775	0.05579	0.726183
MLH3	6	0.008097165991902834	4.825409	662256	154064	0.00651202294197031	0.001585143049932524	0.662256	0.154064
ERBB2	6	0.008097165991902834	4.825835	662187	154257	0.006512597840755735	0.001584568151147099	0.662187	0.154257
CUX1	6	0.008097165991902834	4.828016	662109	154104	0.006515541160593792	0.0015816248313090418	0.662109	0.154104
BAP1	5	0.006747638326585695	6.14276	188165	631406	0.008289824561403508	0.0015421862348178128	0.188165	0.631406
CD79A	2	0.002699055330634278	0.876435	807846	0	0.0011827732793522267	0.0015162820512820512	0.807846	0
STAT5A	2	0.002699055330634278	0.876459	807887	0	0.0011828056680161943	0.0015162496626180836	0.807887	0
RELA	2	0.002699055330634278	0.876665	808343	0	0.0011830836707152498	0.0015159716599190281	0.808343	0
KLLN	2	0.002699055330634278	0.876876	808291	0	0.0011833684210526315	0.0015156869095816464	0.808291	0
POLR2A	2	0.002699055330634278	0.877012	807572	0	0.0011835519568151147	0.0015155033738191632	0.807572	0
CRLF2	2	0.002699055330634278	0.877019	807782	0	0.0011835614035087718	0.001515493927125506	0.807782	0
PDE4DIP	2	0.002699055330634278	0.87703	808167	0	0.0011835762483130903	0.0015154790823211875	0.808167	0
POLB	2	0.002699055330634278	0.877134	807670	0	0.0011837165991902833	0.0015153387314439945	0.80767	0
EGLN1	2	0.002699055330634278	0.877143	807790	0	0.0011837287449392713	0.0015153265856950066	0.80779	0
PNRC1	2	0.002699055330634278	0.877196	807764	0	0.001183800269905533	0.0015152550607287448	0.807764	0
MCL1	2	0.002699055330634278	0.877217	807485	0	0.0011838286099865047	0.0015152267206477732	0.807485	0
SRSF2	2	0.002699055330634278	0.877382	807762	0	0.001184051282051282	0.0015150040485829958	0.807762	0
BCL2	2	0.002699055330634278	0.877385	807624	0	0.001184055330634278	0.0015149999999999999	0.807624	0
RAD54B	2	0.002699055330634278	0.877483	807166	0	0.001184187584345479	0.0015148677462887988	0.807166	0
ETV5	2	0.002699055330634278	0.877523	807985	0	0.0011842415654520918	0.0015148137651821861	0.807985	0
ID3	2	0.002699055330634278	0.877618	807005	0	0.0011843697705802968	0.001514685560053981	0.807005	0
BRD3	2	0.002699055330634278	0.877653	807644	0	0.001184417004048583	0.001514638326585695	0.807644	0
PRSS1	2	0.002699055330634278	0.877841	807873	0	0.0011846707152496625	0.0015143846153846154	0.807873	0
CRTC1	2	0.002699055330634278	0.877859	807310	0	0.0011846950067476382	0.0015143603238866397	0.80731	0
GATA4	2	0.002699055330634278	0.878133	807534	0	0.0011850647773279353	0.0015139905533063426	0.807534	0
PPP4R2	2	0.002699055330634278	0.878279	807470	0	0.0011852618083670716	0.0015137935222672063	0.80747	0
AMER1	2	0.002699055330634278	0.878503	807212	0	0.0011855641025641027	0.0015134912280701752	0.807212	0
INPP4B	2	0.002699055330634278	0.879498	807008	0	0.001186906882591093	0.0015121484480431849	0.807008	0
SH2B3	2	0.002699055330634278	3.074065	112575	662731	0.004148535762483131	0.0014494804318488535	0.112575	0.662731
BARD1	2	0.002699055330634278	3.071855	113237	662076	0.00414555330634278	0.001446497975708502	0.113237	0.662076
IDH1	2	0.002699055330634278	3.071358	113180	661616	0.004144882591093117	0.0014458272604588392	0.11318	0.661616
SF3B1	2	0.002699055330634278	3.07107	112773	661383	0.0041444939271255065	0.0014454385964912287	0.112773	0.661383
FANCG	2	0.002699055330634278	3.070717	113165	661370	0.004144017543859649	0.0014449622132253711	0.113165	0.66137
CSF3R	2	0.002699055330634278	3.070563	112777	661883	0.004143809716599191	0.0014447543859649127	0.112777	0.661883
PML	2	0.002699055330634278	3.06918	113058	661222	0.004141943319838057	0.0014428879892037787	0.113058	0.661222
FANCI	5	0.006747638326585695	3.94722	648677	148113	0.005326882591093118	0.0014207557354925775	0.648677	0.148113
NOTCH4	5	0.006747638326585695	3.948631	648179	148671	0.0053287867746288796	0.0014188515519568158	0.648179	0.148671
PARK2	5	0.006747638326585695	3.950602	647753	149108	0.00533144669365722	0.001416191632928475	0.647753	0.149108
NOTCH2	6	0.008097165991902834	7.021775	222701	599894	0.009476079622132254	0.0013789136302294197	0.222701	0.599894
NSD1	8	0.010796221322537112	7.018443	599874	225774	0.009471582995951418	0.0013246383265856938	0.599874	0.225774
MSH6	10	0.01349527665317139	10.962075	278951	570697	0.014793623481781377	0.0012983468286099868	0.278951	0.570697
WRN	3	0.004048582995951417	3.950788	164998	613158	0.005331697705802969	0.0012831147098515518	0.164998	0.613158
ETV6	3	0.004048582995951417	3.946254	165809	612122	0.005325578947368422	0.0012769959514170046	0.165809	0.612122
CDKN1B	4	0.005398110661268556	3.071449	631846	138316	0.004145005398110661	0.0012531052631578948	0.631846	0.138316
KMT2B	4	0.005398110661268556	3.071662	631881	138452	0.004145292847503374	0.0012528178137651818	0.631881	0.138452
GATA3	4	0.005398110661268556	3.071766	632056	138469	0.004145433198380567	0.001252677462887989	0.632056	0.138469
TSC2	11	0.014844804318488529	10.09056	571722	274320	0.01361748987854251	0.001227314439946019	0.571722	0.27432
CBFA2T3	0	0	0.879078	0	685915	0.0011863400809716599	0.0011863400809716599	0	0.685915
IL21R	0	0	0.878767	0	685894	0.0011859203778677462	0.0011859203778677462	0	0.685894
MAGI1	0	0	0.878661	0	685552	0.0011857773279352227	0.0011857773279352227	0	0.685552
RECQL	0	0	0.878624	0	685642	0.001185727395411606	0.001185727395411606	0	0.685642
NRIP1	0	0	0.878622	0	685802	0.0011857246963562754	0.0011857246963562754	0	0.685802
KLHL6	0	0	0.878458	0	685420	0.0011855033738191632	0.0011855033738191632	0	0.68542
CRKL	0	0	0.87841	0	685814	0.0011854385964912282	0.0011854385964912282	0	0.685814
JUN	0	0	0.878319	0	685774	0.001185315789473684	0.001185315789473684	0	0.685774
NTHL1	0	0	0.878254	0	685577	0.0011852280701754386	0.0011852280701754386	0	0.685577
PKHD1	0	0	0.878237	0	685224	0.0011852051282051283	0.0011852051282051283	0	0.68522400000000006
GPS2	0	0	0.878123	0	685979	0.001185051282051282	0.001185051282051282	0	0.685979
STAG1	0	0	0.878033	0	685632	0.0011849298245614035	0.0011849298245614035	0	0.685632
EXO1	0	0	0.877999	0	685694	0.0011848839406207827	0.0011848839406207827	0	0.685694
CCND2	0	0	0.877873	0	685015	0.0011847139001349527	0.0011847139001349527	0	0.685015
USP9X	0	0	0.877805	0	685447	0.0011846221322537112	0.0011846221322537112	0	0.685447
FYN	0	0	0.877792	0	685578	0.0011846045883940621	0.0011846045883940621	0	0.685578
EPHB4	0	0	0.877638	0	685232	0.0011843967611336033	0.0011843967611336033	0	0.685232
DUSP6	0	0	0.877634	0	685303	0.001184391363022942	0.001184391363022942	0	0.685303
TRIM28	0	0	0.877634	0	685303	0.001184391363022942	0.001184391363022942	0	0.685303
CYSLTR2	0	0	0.877619	0	685522	0.0011843711201079622	0.0011843711201079622	0	0.685522
RUNX1T1	0	0	0.877601	0	684988	0.0011843468286099864	0.0011843468286099864	0	0.684988
SLITRK6	0	0	0.87758	0	685533	0.001184318488529015	0.001184318488529015	0	0.685533
MUS81	0	0	0.877505	0	685181	0.0011842172739541161	0.0011842172739541161	0	0.685181
CBLB	0	0	0.877451	0	684661	0.001184144399460189	0.001184144399460189	0	0.684661
ZFHX4	0	0	0.877424	0	684957	0.0011841079622132253	0.0011841079622132253	0	0.684957
PLCG1	0	0	0.877413	0	684647	0.0011840931174089068	0.0011840931174089068	0	0.684647
HIST1H3J	0	0	0.877373	0	684968	0.0011840391363022941	0.0011840391363022941	0	0.684968
RNF213	0	0	0.877337	0	685346	0.0011839905533063428	0.0011839905533063428	0	0.685346
CDKN2B	0	0	0.877313	0	685312	0.0011839581646423752	0.0011839581646423752	0	0.685312
TEK	0	0	0.8773	0	685162	0.001183940620782726	0.001183940620782726	0	0.685162
ZNF703	0	0	0.877291	0	685124	0.0011839284750337381	0.0011839284750337381	0	0.685124
XIAP	0	0	0.877254	0	684783	0.0011838785425101214	0.0011838785425101214	0	0.684783
NR0B1	0	0	0.877182	0	685407	0.0011837813765182186	0.0011837813765182186	0	0.685407
NUMA1	0	0	0.87705	0	685324	0.0011836032388663968	0.0011836032388663968	0	0.685324
NEGR1	0	0	0.876909	0	685061	0.001183412955465587	0.001183412955465587	0	0.685061
PIM1	0	0	0.876786	0	685082	0.001183246963562753	0.001183246963562753	0	0.685082
CXCR4	0	0	0.876773	0	684663	0.001183229419703104	0.001183229419703104	0	0.684663
PVRL4	0	0	0.876718	0	684641	0.0011831551956815115	0.0011831551956815115	0	0.684641
PTCH2	0	0	0.87666	0	684867	0.001183076923076923	0.001183076923076923	0	0.684867
PTPN11	0	0	0.876646	0	684202	0.0011830580296896087	0.0011830580296896087	0	0.684202
C11orf30	0	0	0.876406	0	684758	0.0011827341430499325	0.0011827341430499325	0	0.684758
INHBA	0	0	0.87625	0	684112	0.001182523616734143	0.001182523616734143	0	0.684112
IGF2R	0	0	0.876178	0	684351	0.0011824264507422403	0.0011824264507422403	0	0.684351
PDGFRA	4	0.005398110661268556	4.826677	211461	573314	0.006513734143049932	0.0011156234817813766	0.211461	0.573314
CDK12	4	0.005398110661268556	4.826162	211238	573307	0.006513039136302294	0.0011149284750337383	0.211238	0.573307
PMS1	4	0.005398110661268556	4.825534	211511	573474	0.006512191632928475	0.0011140809716599191	0.211511	0.573474
SOX9	4	0.005398110661268556	4.82553	211766	572730	0.006512186234817813	0.0011140755735492575	0.211766	0.57273
BCORL1	4	0.005398110661268556	4.825474	211672	573616	0.006512110661268556	0.0011140000000000004	0.211672	0.573616
KDM5C	4	0.005398110661268556	4.824682	212079	573202	0.006511041835357625	0.0011129311740890688	0.212079	0.573202
CHEK1	3	0.004048582995951417	2.192572	614486	119845	0.0029589365721997304	0.0010896464237516866	0.614486	0.119845
STAT3	3	0.004048582995951417	2.193156	614285	120016	0.0029597246963562755	0.0010888582995951415	0.614285	0.120016
ARHGAP35	3	0.004048582995951417	2.193174	613689	119826	0.002959748987854251	0.001088834008097166	0.613689	0.119826
MYBL1	3	0.004048582995951417	2.193237	614224	119867	0.002959834008097166	0.0010887489878542512	0.614224	0.119867
GNA11	3	0.004048582995951417	2.193787	613873	119945	0.0029605762483130905	0.0010880067476383266	0.613873	0.119945
FOXL2	3	0.004048582995951417	2.193889	613623	120065	0.002960713900134953	0.0010878690958164641	0.613623	0.120065
BTK	3	0.004048582995951417	2.194079	613682	119999	0.002960970310391363	0.001087612685560054	0.613682	0.119999
SRC	1	0.001349527665317139	1.756612	98260	591008	0.0023705964912280704	0.0010210688259109314	0.09826	0.591008
MITF	1	0.001349527665317139	1.756547	99115	591056	0.0023705087719298247	0.0010209811066126857	0.099115	0.591056
PAK1	1	0.001349527665317139	1.75642	98414	590795	0.0023703373819163294	0.0010208097165991905	0.098414	0.590795
AURKB	1	0.001349527665317139	1.756402	98947	591006	0.0023703130904183536	0.0010207854251012146	0.098947	0.591006
CDH23	1	0.001349527665317139	1.756098	98405	591145	0.002369902834008097	0.0010203751686909581	0.098405	0.591145
TOP2A	1	0.001349527665317139	1.756083	99051	591576	0.0023698825910931174	0.0010203549257759785	0.099051	0.591576
SMAD2	1	0.001349527665317139	1.755822	98702	591351	0.0023695303643724696	0.0010200026990553307	0.098702	0.591351
STAT6	1	0.001349527665317139	1.755819	98901	590850	0.002369526315789474	0.0010199986504723349	0.098901	0.59085
SMC3	1	0.001349527665317139	1.755798	99063	591175	0.002369497975708502	0.0010199703103913633	0.099063	0.591175
ENG	1	0.001349527665317139	1.755752	99000	591033	0.0023694358974358973	0.0010199082321187584	0.099	0.591033
ERG	1	0.001349527665317139	1.755429	98867	590809	0.002369	0.001019472334682861	0.098867	0.590809
PLCG2	1	0.001349527665317139	1.755409	98517	590768	0.0023689730094466938	0.0010194453441295548	0.098517	0.590768
DROSHA	1	0.001349527665317139	1.7551620000000001	98647	591109	0.0023686396761133607	0.0010191120107962217	0.098647	0.591109
DNMT1	1	0.001349527665317139	1.755156	98723	590774	0.0023686315789473683	0.0010191039136302293	0.098723	0.590774
FGFR1	1	0.001349527665317139	1.755014	99110	590625	0.0023684399460188934	0.0010189122807017544	0.09911	0.590625
CCND1	1	0.001349527665317139	1.754994	98784	590249	0.002368412955465587	0.0010188852901484482	0.098784	0.590249
SPTA1	1	0.001349527665317139	1.754803	98547	590372	0.002368155195681511	0.0010186275303643722	0.098547	0.590372
PIK3R2	1	0.001349527665317139	1.754592	99150	590611	0.0023678704453441294	0.0010183427800269905	0.09915	0.590611
TFE3	1	0.001349527665317139	1.754563	98793	590608	0.0023678313090418355	0.0010183036437246965	0.098793	0.590608
IKZF1	1	0.001349527665317139	1.754444	98761	590901	0.0023676707152496626	0.0010181430499325236	0.098761	0.590901
ITK	1	0.001349527665317139	1.754409	98878	590140	0.0023676234817813766	0.0010180958164642377	0.098878	0.59014
FOXP1	1	0.001349527665317139	1.7542739999999999	98861	590458	0.0023674412955465587	0.0010179136302294197	0.098861	0.590458
RUNX1	1	0.001349527665317139	1.754045	99285	590177	0.002367132253711201	0.001017604588394062	0.099285	0.590177
ACVR1	1	0.001349527665317139	1.753988	98795	589904	0.002367055330634278	0.0010175276653171391	0.098795	0.589904
DDB2	1	0.001349527665317139	1.753937	99245	590048	0.002366986504723347	0.0010174588394062081	0.099245	0.590048
ERCC6	1	0.001349527665317139	1.753926	98986	590652	0.0023669716599190285	0.0010174439946018896	0.098986	0.590652
TAL1	1	0.001349527665317139	1.753525	99297	590691	0.002366430499325236	0.0010169028340080973	0.099297	0.590691
PPARG	1	0.001349527665317139	1.753394	98934	590117	0.0023662537112010794	0.0010167260458839404	0.098934	0.590117
SYK	1	0.001349527665317139	1.752804	99176	589854	0.0023654574898785427	0.0010159298245614038	0.099176	0.589854
EZH1	1	0.001349527665317139	1.752522	99674	590168	0.002365076923076923	0.001015549257759784	0.099674	0.590168
PTPRD	5	0.006747638326585695	5.706917	251589	541207	0.007701642375168691	9.540040485829957e-4	0.251589	0.541207
RAC1	2	0.002699055330634278	1.315039	591961	83898	0.0017746815114709853	9.243738191632926e-4	0.591961	0.083898
SESN2	2	0.002699055330634278	1.315509	591609	83889	0.0017753157894736843	9.237395411605936e-4	0.591609	0.083889
PRPF40B	2	0.002699055330634278	1.315514	591824	84324	0.0017753225371120109	9.23732793522267e-4	0.591824	0.084324
EP400	2	0.002699055330634278	1.315577	591871	84054	0.0017754075573549258	9.236477732793521e-4	0.591871	0.084054
HIST1H3D	2	0.002699055330634278	1.315617	591850	83778	0.0017754615384615385	9.235937921727394e-4	0.59185	0.083778
ABCB11	2	0.002699055330634278	1.315781	591253	83972	0.0017756828609986506	9.233724696356273e-4	0.591253	0.083972
SUZ12	2	0.002699055330634278	1.315898	591761	84015	0.0017758407557354925	9.232145748987854e-4	0.591761	0.084015
NUP214	2	0.002699055330634278	1.315958	591765	84231	0.0017759217273954114	9.231336032388664e-4	0.591765	0.084231
SLIT2	2	0.002699055330634278	1.31614	591580	84320	0.0017761673414304995	9.228879892037784e-4	0.59158	0.08432
SDHC	2	0.002699055330634278	1.316188	591103	84223	0.0017762321187584345	9.228232118758434e-4	0.591103	0.084223
RRAGC	2	0.002699055330634278	1.316692	590972	83959	0.0017769122807017544	9.221430499325234e-4	0.590972	0.083959
LMO2	2	0.002699055330634278	1.316733	591041	84271	0.0017769676113360323	9.220877192982456e-4	0.591041	0.084271
UMODL1	2	0.002699055330634278	1.316746	590875	84640	0.0017769851551956814	9.220701754385965e-4	0.590875	0.08464
PHF6	2	0.002699055330634278	1.316998	591345	84568	0.0017773252361673413	9.217300944669366e-4	0.591345	0.084568
BMPR1A	2	0.002699055330634278	1.317634	590671	84388	0.001778183535762483	9.208717948717949e-4	0.590671	0.084388
NFKBIZ	2	0.002699055330634278	1.317909	590312	84425	0.0017785546558704453	9.205006747638326e-4	0.590312	0.084425
CDH4	2	0.002699055330634278	1.318821	590256	84866	0.0017797854251012145	9.192699055330634e-4	0.590256	0.084866
ROS1	9	0.012145748987854251	8.33853	533808	292504	0.011253076923076923	8.926720647773282e-4	0.533808	0.292504
RECQL4	9	0.012145748987854251	8.340029	533061	293060	0.011255099865047233	8.906491228070183e-4	0.533061	0.29306
PBRM1	9	0.012145748987854251	9.65335	311227	523086	0.013027462887989203	8.817139001349519e-4	0.311227	0.523086
BCOR	16	0.021592442645074223	15.354684	522548	344883	0.02072157085020243	8.708717948717921e-4	0.522548	0.344883
FAT3	2	0.002699055330634278	2.633608	177442	536250	0.00355412685560054	8.550715249662621e-4	0.177442	0.53625
FOXA1	2	0.002699055330634278	2.633048	177624	535927	0.0035533711201079623	8.543157894736844e-4	0.177624	0.535927
EWSR1	2	0.002699055330634278	2.633017	177352	536076	0.0035533292847503375	8.542739541160596e-4	0.177352	0.536076
FBXW7	2	0.002699055330634278	2.632806	177238	535797	0.0035530445344129553	8.539892037786774e-4	0.177238	0.535797
INPPL1	2	0.002699055330634278	2.632188	177214	535034	0.0035522105263157897	8.531551956815118e-4	0.177214	0.535034
FH	2	0.002699055330634278	2.631465	177327	535194	0.003551234817813765	8.521794871794871e-4	0.177327	0.535194
KAT6A	2	0.002699055330634278	2.630447	178065	534963	0.003549860998650473	8.508056680161949e-4	0.178065	0.534963
ERBB4	5	0.006747638326585695	4.384229	534711	236509	0.005916638326585695	8.310000000000001e-4	0.534711	0.236509
IL7R	5	0.006747638326585695	4.386167	533853	236990	0.00591925371120108	8.283846153846154e-4	0.533853	0.23699
MYCL	5	0.006747638326585695	4.386663	534168	237922	0.005919923076923078	8.277152496626175e-4	0.534168	0.237922
PIK3C2B	5	0.006747638326585695	4.387049	533941	237012	0.00592044399460189	8.271943319838057e-4	0.533941	0.237012
KCNIP1	1	0.001349527665317139	0.437794	562206	0	5.908151147098516e-4	7.587125506072873e-4	0.562206	0
CARM1	1	0.001349527665317139	0.437822	562178	0	5.908529014844804e-4	7.586747638326586e-4	0.562178	0
RAD51D	1	0.001349527665317139	0.437843	562157	0	5.90881241565452e-4	7.586464237516869e-4	0.562157	0
PAXIP1	1	0.001349527665317139	0.437937	562063	0	5.910080971659919e-4	7.58519568151147e-4	0.562063	0
INSR	1	0.001349527665317139	0.438042	561958	0	5.911497975708502e-4	7.583778677462887e-4	0.561958	0
RRAS2	1	0.001349527665317139	0.438066	561934	0	5.911821862348178e-4	7.583454790823211e-4	0.561934	0
EED	1	0.001349527665317139	0.438089	561911	0	5.912132253711201e-4	7.583144399460188e-4	0.561911	0
AKT3	1	0.001349527665317139	0.438132	561868	0	5.912712550607288e-4	7.582564102564101e-4	0.561868	0
GPC3	1	0.001349527665317139	0.438138	561862	0	5.912793522267207e-4	7.582483130904183e-4	0.561862	0
RAD52	1	0.001349527665317139	0.438138	561862	0	5.912793522267207e-4	7.582483130904183e-4	0.561862	0
DDIT3	1	0.001349527665317139	0.438144	561856	0	5.912874493927125e-4	7.582402159244264e-4	0.561856	0
NFKBIE	1	0.001349527665317139	0.438144	561856	0	5.912874493927125e-4	7.582402159244264e-4	0.561856	0
USP6	1	0.001349527665317139	0.438144	561856	0	5.912874493927125e-4	7.582402159244264e-4	0.561856	0
PGR	1	0.001349527665317139	0.438164	561836	0	5.913144399460189e-4	7.582132253711201e-4	0.561836	0
MAML2	1	0.001349527665317139	0.438171	561829	0	5.913238866396761e-4	7.582037786774628e-4	0.561829	0
SAMD9L	1	0.001349527665317139	0.438174	561826	0	5.913279352226721e-4	7.581997300944669e-4	0.561826	0
SMARCAL1	1	0.001349527665317139	0.438174	561826	0	5.913279352226721e-4	7.581997300944669e-4	0.561826	0
CENPA	1	0.001349527665317139	0.438197	561803	0	5.913589743589744e-4	7.581686909581645e-4	0.561803	0
CNOT3	1	0.001349527665317139	0.438199	561801	0	5.91361673414305e-4	7.58165991902834e-4	0.561801	0
UIMC1	1	0.001349527665317139	0.43823	561770	0	5.914035087719299e-4	7.581241565452091e-4	0.56177	0
FGF3	1	0.001349527665317139	0.438245	561755	0	5.914237516869095e-4	7.581039136302294e-4	0.561755	0
NT5C2	1	0.001349527665317139	0.438265	561735	0	5.91450742240216e-4	7.58076923076923e-4	0.561735	0
ITGB3	1	0.001349527665317139	0.438309	561691	0	5.915101214574899e-4	7.580175438596491e-4	0.561691	0
HIST1H3E	1	0.001349527665317139	0.438377	561623	0	5.916018893387314e-4	7.579257759784075e-4	0.561623	0
MSI2	1	0.001349527665317139	0.438377	561623	0	5.916018893387314e-4	7.579257759784075e-4	0.561623	0
SESN3	1	0.001349527665317139	0.438377	561623	0	5.916018893387314e-4	7.579257759784075e-4	0.561623	0
ARID5B	1	0.001349527665317139	0.438403	561597	0	5.916369770580296e-4	7.578906882591093e-4	0.561597	0
IFNGR1	1	0.001349527665317139	0.438409	561591	0	5.916450742240216e-4	7.578825910931174e-4	0.561591	0
ADAMTS20	1	0.001349527665317139	0.438412	561588	0	5.916491228070176e-4	7.578785425101214e-4	0.561588	0
HLF	1	0.001349527665317139	0.438412	561588	0	5.916491228070176e-4	7.578785425101214e-4	0.561588	0
TGM7	1	0.001349527665317139	0.438412	561588	0	5.916491228070176e-4	7.578785425101214e-4	0.561588	0
MTAP	1	0.001349527665317139	0.438557	561443	0	5.918448043184884e-4	7.576828609986505e-4	0.561443	0
BCL2L1	1	0.001349527665317139	0.438567	561433	0	5.918582995951417e-4	7.576693657219973e-4	0.561433	0
SDHAF2	1	0.001349527665317139	0.438575	561425	0	5.918690958164642e-4	7.576585695006747e-4	0.561425	0
TLR2	1	0.001349527665317139	0.438595	561405	0	5.918960863697706e-4	7.576315789473684e-4	0.561405	0
GREM1	1	0.001349527665317139	0.438604	561396	0	5.919082321187584e-4	7.576194331983806e-4	0.561396	0
COL2A1	1	0.001349527665317139	0.438683	561317	0	5.920148448043185e-4	7.575128205128205e-4	0.561317	0
FGF23	1	0.001349527665317139	0.438683	561317	0	5.920148448043185e-4	7.575128205128205e-4	0.561317	0
IDH2	1	0.001349527665317139	0.438706	561294	0	5.920458839406208e-4	7.574817813765181e-4	0.561294	0
ARFRP1	1	0.001349527665317139	0.438721	561279	0	5.920661268556006e-4	7.574615384615383e-4	0.561279	0
TMEM216	1	0.001349527665317139	0.438731	561269	0	5.920796221322537e-4	7.574480431848852e-4	0.561269	0
RINT1	1	0.001349527665317139	0.43876	561240	0	5.921187584345479e-4	7.57408906882591e-4	0.56124	0
NEIL2	1	0.001349527665317139	0.438771	561229	0	5.921336032388664e-4	7.573940620782725e-4	0.561229	0
ARFGAP3	1	0.001349527665317139	0.438817	561183	0	5.92195681511471e-4	7.57331983805668e-4	0.561183	0
BCL9	1	0.001349527665317139	0.438817	561183	0	5.92195681511471e-4	7.57331983805668e-4	0.561183	0
GUCY1A2	1	0.001349527665317139	0.438817	561183	0	5.92195681511471e-4	7.57331983805668e-4	0.561183	0
WISP3	1	0.001349527665317139	0.438817	561183	0	5.92195681511471e-4	7.57331983805668e-4	0.561183	0
ZNF521	1	0.001349527665317139	0.438818	561182	0	5.921970310391362e-4	7.573306342780027e-4	0.561182	0
RHEB	1	0.001349527665317139	0.438826	561174	0	5.922078272604588e-4	7.573198380566802e-4	0.561174	0
NR4A3	1	0.001349527665317139	0.438838	561162	0	5.922240215924427e-4	7.573036437246962e-4	0.561162	0
DYNC1I1	1	0.001349527665317139	0.438882	561118	0	5.922834008097166e-4	7.572442645074224e-4	0.561118	0
SMAD4	1	0.001349527665317139	0.438883	561117	0	5.92284750337382e-4	7.57242914979757e-4	0.561117	0
GSTM5	1	0.001349527665317139	0.438895	561105	0	5.923009446693657e-4	7.572267206477733e-4	0.561105	0
HIST1H2BD	1	0.001349527665317139	0.438899	561101	0	5.923063427800269e-4	7.57221322537112e-4	0.561101	0
HLA-A	1	0.001349527665317139	0.438901	561099	0	5.923090418353576e-4	7.572186234817813e-4	0.561099	0
FAH	1	0.001349527665317139	0.438916	561084	0	5.923292847503373e-4	7.571983805668016e-4	0.561084	0
FGF10	1	0.001349527665317139	0.43893	561070	0	5.923481781376518e-4	0.00075717948717948715	0.56107	0
PIK3CD	1	0.001349527665317139	0.43893	561070	0	5.923481781376518e-4	0.00075717948717948715	0.56107	0
PDCD1	1	0.001349527665317139	0.438947	561053	0	5.923711201079622e-4	7.571565452091768e-4	0.561053	0
RPL26	1	0.001349527665317139	0.438962	561038	0	5.92391363022942e-4	7.57136302294197e-4	0.561038	0
PRAME	1	0.001349527665317139	0.438987	561013	0	5.92425101214575e-4	7.57102564102564e-4	0.561013	0
CDK2	1	0.001349527665317139	0.439022	560978	0	5.92472334682861e-4	7.57055330634278e-4	0.560978	0
SS18	1	0.001349527665317139	0.439076	560924	0	5.925452091767882e-4	7.569824561403508e-4	0.560924	0
RPL22	1	0.001349527665317139	0.439078	560922	0	5.925479082321188e-4	7.569797570850202e-4	0.560922	0
KNSTRN	1	0.001349527665317139	0.439113	560887	0	5.925951417004048e-4	7.569325236167342e-4	0.560887	0
RAD51B	1	0.001349527665317139	0.439155	560845	0	5.926518218623482e-4	7.568758434547908e-4	0.560845	0
PIK3C3	1	0.001349527665317139	0.439174	560826	0	5.926774628879892e-4	7.568502024291497e-4	0.560826	0
RNASEL	1	0.001349527665317139	0.439185	560815	0	5.926923076923076e-4	7.568353576248313e-4	0.560815	0
USP28	1	0.001349527665317139	0.439198	560802	0	5.927098515519567e-4	7.568178137651822e-4	0.560802	0
TAP2	1	0.001349527665317139	0.439245	560755	0	5.927732793522267e-4	7.567543859649123e-4	0.560755	0
SQSTM1	1	0.001349527665317139	0.439259	560741	0	5.927921727395412e-4	7.567354925775978e-4	0.560741	0
MAD2L2	1	0.001349527665317139	0.439271	560729	0	5.92808367071525e-4	7.56719298245614e-4	0.560729	0
PAX5	1	0.001349527665317139	0.439433	560567	0	5.930269905533063e-4	7.565006747638326e-4	0.560567	0
HDAC4	1	0.001349527665317139	0.439446	560554	0	5.930445344129554e-4	7.564831309041835e-4	0.560554	0
E2F3	1	0.001349527665317139	0.439465	560535	0	5.930701754385965e-4	7.564574898785424e-4	0.560535	0
PSIP1	1	0.001349527665317139	0.439486	560514	0	5.930985155195681e-4	7.564291497975708e-4	0.560514	0
H3F3A	1	0.001349527665317139	0.439573	560427	0	5.932159244264508e-4	7.563117408906882e-4	0.560427	0
MYOD1	1	0.001349527665317139	0.439726	560274	0	5.934224021592443e-4	7.561052631578946e-4	0.560274	0
GAB2	1	0.001349527665317139	0.439895	560105	0	5.936504723346828e-4	7.558771929824561e-4	0.560105	0
KRIT1	1	0.001349527665317139	0.439925	560075	0	5.936909581646424e-4	7.558367071524966e-4	0.560075	0
CBL	3	0.004048582995951417	3.512407	239100	497908	0.004740090418353576	6.915074224021593e-4	0.2391	0.497908
IRS2	3	0.004048582995951417	3.511926	238874	497483	0.004739441295546558	6.908582995951412e-4	0.238874	0.497483
FLT3	3	0.004048582995951417	3.511302	239130	497606	0.004738599190283401	6.900161943319836e-4	0.23913	0.497606
ERCC3	3	0.004048582995951417	3.510907	239051	497076	0.004738066126855601	6.894831309041836e-4	0.239051	0.497076
PPM1D	3	0.004048582995951417	3.508925	239207	496427	0.004735391363022942	6.868083670715248e-4	0.239207	0.496427
MEF2BNB-MEF2B	3	0.004048582995951417	3.508725	239503	496036	0.004735121457489879	6.865384615384615e-4	0.239503	0.496036
ASXL2	3	0.004048582995951417	3.508171	239912	496058	0.004734373819163293	6.857908232118758e-4	0.239912	0.496058
RARA	3	0.004048582995951417	3.507971	239499	495928	0.0047341039136302296	6.855209176788125e-4	0.239499	0.495928
NCOR1	4	0.005398110661268556	3.507711	503758	238543	0.004733753036437247	6.643576248313091e-4	0.503758	0.238543
CHEK2	4	0.005398110661268556	3.508311	503661	238297	0.004734562753036437	6.635479082321184e-4	0.503661	0.238297
RIF1	4	0.005398110661268556	3.508419	503946	238614	0.004734708502024292	6.63402159244264e-4	0.503946	0.238614
CIITA	4	0.005398110661268556	3.50857	503539	238491	0.004734912280701754	6.631983805668014e-4	0.503539	0.238491
WHSC1	4	0.005398110661268556	3.509718	503642	238879	0.004736461538461538	6.616491228070174e-4	0.503642	0.238879
MECOM	4	0.005398110661268556	3.510725	503073	239151	0.004737820512820513	6.602901484480429e-4	0.503073	0.239151
SMC1A	0	0	0.439793	0	439793	5.935128205128205e-4	5.935128205128205e-4	0	0.439793
CDH11	0	0	0.439757	0	439757	5.934642375168691e-4	5.934642375168691e-4	0	0.439757
SP140	0	0	0.439757	0	439757	5.934642375168691e-4	5.934642375168691e-4	0	0.439757
GBA	0	0	0.439734	0	439734	5.934331983805668e-4	5.934331983805668e-4	0	0.439734
FOXO3	0	0	0.439677	0	439677	5.933562753036437e-4	5.933562753036437e-4	0	0.439677
RPS6KA4	0	0	0.4396	0	439600	5.932523616734143e-4	5.932523616734143e-4	0	0.4396
FANCE	0	0	0.439515	0	439515	5.931376518218623e-4	5.931376518218623e-4	0	0.439515
MUTYH	0	0	0.439457	0	439457	5.93059379217274e-4	5.93059379217274e-4	0	0.439457
TRIM33	0	0	0.439446	0	439446	5.930445344129554e-4	5.930445344129554e-4	0	0.439446
TADA1	0	0	0.439337	0	439337	5.928974358974359e-4	5.928974358974359e-4	0	0.439337
BBC3	0	0	0.439321	0	439321	5.928758434547908e-4	5.928758434547908e-4	0	0.439321
HMBS	0	0	0.43931	0	439310	5.928609986504723e-4	5.928609986504723e-4	0	0.43931
UBR5	0	0	0.439237	0	439237	5.927624831309041e-4	5.927624831309041e-4	0	0.439237
SETDB1	0	0	0.439233	0	439233	5.927570850202429e-4	5.927570850202429e-4	0	0.439233
TDG	0	0	0.439156	0	439156	5.926531713900135e-4	5.926531713900135e-4	0	0.439156
H3F3C	0	0	0.439124	0	439124	5.926099865047234e-4	5.926099865047234e-4	0	0.439124
UBE2T	0	0	0.439103	0	439103	5.925816464237517e-4	5.925816464237517e-4	0	0.439103
HSP90AA1	0	0	0.439081	0	439081	5.925519568151147e-4	5.925519568151147e-4	0	0.439081
MAGI2	0	0	0.439081	0	439081	5.925519568151147e-4	5.925519568151147e-4	0	0.439081
LARP4B	0	0	0.439066	0	439066	5.92531713900135e-4	5.92531713900135e-4	0	0.439066
SPRED1	0	0	0.439062	0	439062	5.925263157894737e-4	5.925263157894737e-4	0	0.439062
CHIC2	0	0	0.439021	0	439021	5.924709851551957e-4	5.924709851551957e-4	0	0.439021
RSPO3	0	0	0.439004	0	439004	5.924480431848853e-4	5.924480431848853e-4	0	0.439004
C19orf40	0	0	0.438969	0	438969	5.924008097165992e-4	5.924008097165992e-4	0	0.438969
SMAD3	0	0	0.438964	0	438964	5.923940620782726e-4	5.923940620782726e-4	0	0.438964
LEF1	0	0	0.438914	0	438914	5.923265856950068e-4	5.923265856950068e-4	0	0.438914
HSD3B1	0	0	0.438903	0	438903	5.923117408906882e-4	5.923117408906882e-4	0	0.438903
CD276	0	0	0.438887	0	438887	5.922901484480432e-4	5.922901484480432e-4	0	0.438887
PTPN14	0	0	0.438863	0	438863	5.922577597840756e-4	5.922577597840756e-4	0	0.438863
NUP98	0	0	0.438806	0	438806	5.921808367071524e-4	5.921808367071524e-4	0	0.438806
PRDM16	0	0	0.438806	0	438806	5.921808367071524e-4	5.921808367071524e-4	0	0.438806
RYBP	0	0	0.438803	0	438803	5.921767881241566e-4	5.921767881241566e-4	0	0.438803
EPHB6	0	0	0.438796	0	438796	5.921673414304993e-4	5.921673414304993e-4	0	0.438796
RPN1	0	0	0.438796	0	438796	5.921673414304993e-4	5.921673414304993e-4	0	0.438796
BCL2L11	0	0	0.438795	0	438795	5.92165991902834e-4	5.92165991902834e-4	0	0.438795
DNAJB1	0	0	0.438795	0	438795	5.92165991902834e-4	5.92165991902834e-4	0	0.438795
EPAS1	0	0	0.438795	0	438795	5.92165991902834e-4	5.92165991902834e-4	0	0.438795
H3F3B	0	0	0.438795	0	438795	5.92165991902834e-4	5.92165991902834e-4	0	0.438795
ICOSLG	0	0	0.438795	0	438795	5.92165991902834e-4	5.92165991902834e-4	0	0.438795
RRAS	0	0	0.438795	0	438795	5.92165991902834e-4	5.92165991902834e-4	0	0.438795
MAP3K13	0	0	0.438794	0	438794	5.921646423751687e-4	5.921646423751687e-4	0	0.438794
AFF3	0	0	0.438785	0	438785	5.921524966261808e-4	5.921524966261808e-4	0	0.438785
TAZ	0	0	0.438735	0	438735	5.92085020242915e-4	5.92085020242915e-4	0	0.438735
PRKD1	0	0	0.438728	0	438728	5.920755735492577e-4	5.920755735492577e-4	0	0.438728
UPF1	0	0	0.438728	0	438728	5.920755735492577e-4	5.920755735492577e-4	0	0.438728
MST1R	0	0	0.438717	0	438717	5.920607287449393e-4	5.920607287449393e-4	0	0.438717
PDPK1	0	0	0.438716	0	438716	5.920593792172739e-4	5.920593792172739e-4	0	0.438716
DMD	0	0	0.438708	0	438708	5.920485829959514e-4	5.920485829959514e-4	0	0.438708
CDH5	0	0	0.438707	0	438707	5.920472334682861e-4	5.920472334682861e-4	0	0.438707
MLLT4	0	0	0.438707	0	438707	5.920472334682861e-4	5.920472334682861e-4	0	0.438707
CREB1	0	0	0.438701	0	438701	5.920391363022943e-4	5.920391363022943e-4	0	0.438701
RSPO2	0	0	0.438696	0	438696	5.920323886639676e-4	5.920323886639676e-4	0	0.438696
BCL10	0	0	0.438688	0	438688	5.920215924426452e-4	5.920215924426452e-4	0	0.438688
DCUN1D1	0	0	0.438688	0	438688	5.920215924426452e-4	5.920215924426452e-4	0	0.438688
INHA	0	0	0.438688	0	438688	5.920215924426452e-4	5.920215924426452e-4	0	0.438688
RXRA	0	0	0.438688	0	438688	5.920215924426452e-4	5.920215924426452e-4	0	0.438688
PC	0	0	0.438668	0	438668	5.919946018893387e-4	5.919946018893387e-4	0	0.438668
TRIP11	0	0	0.438644	0	438644	5.919622132253711e-4	5.919622132253711e-4	0	0.438644
ZSWIM4	0	0	0.438644	0	438644	5.919622132253711e-4	5.919622132253711e-4	0	0.438644
RASA2	0	0	0.43862	0	438620	5.919298245614036e-4	5.919298245614036e-4	0	0.43862
BOD1L1	0	0	0.438617	0	438617	5.919257759784075e-4	5.919257759784075e-4	0	0.438617
FGF6	0	0	0.438617	0	438617	5.919257759784075e-4	5.919257759784075e-4	0	0.438617
GRM3	0	0	0.438604	0	438604	5.919082321187584e-4	5.919082321187584e-4	0	0.438604
TRAF3	0	0	0.438571	0	438571	5.918636977058029e-4	5.918636977058029e-4	0	0.438571
CYP2D6	0	0	0.438552	0	438552	5.918380566801619e-4	5.918380566801619e-4	0	0.438552
HLA-B	0	0	0.438544	0	438544	5.918272604588393e-4	5.918272604588393e-4	0	0.438544
ARNT	0	0	0.438519	0	438519	5.917935222672064e-4	5.917935222672064e-4	0	0.438519
ICK	0	0	0.438519	0	438519	5.917935222672064e-4	5.917935222672064e-4	0	0.438519
FOXO1	0	0	0.438468	0	438468	5.917246963562753e-4	5.917246963562753e-4	0	0.438468
HSPA2	0	0	0.438445	0	438445	5.91693657219973e-4	5.91693657219973e-4	0	0.438445
THBS1	0	0	0.438433	0	438433	5.916774628879892e-4	5.916774628879892e-4	0	0.438433
NPRL3	0	0	0.438429	0	438429	5.916720647773279e-4	5.916720647773279e-4	0	0.438429
FAM46C	0	0	0.438416	0	438416	5.916545209176787e-4	5.916545209176787e-4	0	0.438416
NFKB2	0	0	0.438396	0	438396	5.916275303643725e-4	5.916275303643725e-4	0	0.438396
SPI1	0	0	0.438396	0	438396	5.916275303643725e-4	5.916275303643725e-4	0	0.438396
SNCAIP	0	0	0.438255	0	438255	5.914372469635628e-4	5.914372469635628e-4	0	0.438255
IRF2	0	0	0.438231	0	438231	5.914048582995952e-4	5.914048582995952e-4	0	0.438231
SMARCD1	0	0	0.438212	0	438212	5.913792172739541e-4	5.913792172739541e-4	0	0.438212
SIN3A	0	0	0.438196	0	438196	5.91357624831309e-4	5.91357624831309e-4	0	0.438196
DUSP2	0	0	0.438183	0	438183	5.913400809716599e-4	5.913400809716599e-4	0	0.438183
PAX3	0	0	0.438183	0	438183	5.913400809716599e-4	5.913400809716599e-4	0	0.438183
SAMD9	0	0	0.438183	0	438183	5.913400809716599e-4	5.913400809716599e-4	0	0.438183
C1orf86	0	0	0.438089	0	438089	5.912132253711201e-4	5.912132253711201e-4	0	0.438089
CSMD3	0	0	0.438058	0	438058	5.911713900134953e-4	5.911713900134953e-4	0	0.438058
NIN	0	0	0.438058	0	438058	5.911713900134953e-4	5.911713900134953e-4	0	0.438058
PCDHAC2	0	0	0.438058	0	438058	5.911713900134953e-4	5.911713900134953e-4	0	0.438058
ATF1	0	0	0.438018	0	438018	5.911174089068826e-4	5.911174089068826e-4	0	0.438018
IL2RB	0	0	0.438018	0	438018	5.911174089068826e-4	5.911174089068826e-4	0	0.438018
WAS	0	0	0.437977	0	437977	5.910620782726046e-4	5.910620782726046e-4	0	0.437977
PRKCZ	0	0	0.437947	0	437947	5.91021592442645e-4	5.91021592442645e-4	0	0.437947
SLX1A	0	0	0.437926	0	437926	5.909932523616734e-4	5.909932523616734e-4	0	0.437926
XRCC2	0	0	0.43789	0	437890	5.90944669365722e-4	5.90944669365722e-4	0	0.43789
PAX8	0	0	0.437869	0	437869	5.909163292847503e-4	5.909163292847503e-4	0	0.437869
TAF1L	0	0	0.43784	0	437840	5.908771929824561e-4	5.908771929824561e-4	0	0.43784
CBFB	0	0	0.437787	0	437787	5.908056680161944e-4	5.908056680161944e-4	0	0.437787
ERF	0	0	0.437787	0	437787	5.908056680161944e-4	5.908056680161944e-4	0	0.437787
BEND2	0	0	0.437656	0	437656	5.906288798920378e-4	5.906288798920378e-4	0	0.437656
MN1	0	0	0.437656	0	437656	5.906288798920378e-4	5.906288798920378e-4	0	0.437656
PDK1	0	0	0.437656	0	437656	5.906288798920378e-4	5.906288798920378e-4	0	0.437656
TFEB	0	0	0.437506	0	437506	5.904264507422402e-4	5.904264507422402e-4	0	0.437506
FLT4	7	0.009446693657219974	6.579791	487670	313878	0.008879609986504724	5.670836707152502e-4	0.48767	0.313878
RAD50	4	0.005398110661268556	4.388992	289317	466792	0.005923066126855601	5.249554655870452e-4	0.289317	0.466792
PMS2	4	0.005398110661268556	4.388117	289911	466421	0.005921885290148449	5.237746288798929e-4	0.289911	0.466421
FUS	4	0.005398110661268556	4.387748	289853	466655	0.0059213873144399465	5.232766531713907e-4	0.289853	0.466655
BRIP1	4	0.005398110661268556	4.384997	290497	465682	0.005917674763832659	5.195641025641032e-4	0.290497	0.465682
MT-ND5	3	0.004048582995951417	2.630649	465431	236145	0.0035501336032388664	4.984493927125506e-4	0.465431	0.236145
HNF1A	3	0.004048582995951417	2.631478	464838	236313	0.0035512523616734143	4.973306342780028e-4	0.464838	0.236313
DEPDC5	3	0.004048582995951417	2.631973	464314	236260	0.0035519203778677463	4.966626180836708e-4	0.464314	0.23626
KIF1B	3	0.004048582995951417	2.632069	464501	236517	0.0035520499325236168	4.965330634278003e-4	0.464501	0.236517
RASA1	3	0.004048582995951417	2.632293	464469	236574	0.0035523522267206483	4.962307692307688e-4	0.464469	0.236574
GLI3	3	0.004048582995951417	2.632479	464099	236895	0.003552603238866397	4.959797570850202e-4	0.464099	0.236895
WHSC1L1	3	0.004048582995951417	2.634461	464037	236985	0.003555278002699055	4.933049932523618e-4	0.464037	0.236985
BRCA2	15	0.020242914979757085	15.357698	386636	477912	0.020725638326585694	4.827233468286084e-4	0.386636	0.477912
PDGFRB	10	0.01349527665317139	9.651394	477479	354601	0.013024823211875843	4.7045344129554786e-4	0.477479	0.354601
ERCC4	8	0.010796221322537112	8.337226	352456	466329	0.011251317139001349	4.5509581646423734e-4	0.352456	0.466329
EP300	17	0.022941970310391364	16.672225	480104	390376	0.02249962887989204	4.4234143049932603e-4	0.480104	0.390376
CREB3L2	1	0.001349527665317139	1.318315	175848	409174	0.001779102564102564	4.2957489878542505e-4	0.175848	0.409174
NUTM1	1	0.001349527665317139	1.317729	175602	408931	0.001778311740890688	4.2878407557354913e-4	0.175602	0.408931
SDHD	1	0.001349527665317139	1.317255	176804	409447	0.001777672064777328	4.28144399460189e-4	0.176804	0.409447
MRE11A	1	0.001349527665317139	1.317193	175913	408847	0.0017775883940620784	4.2806072874493947e-4	0.175913	0.408847
IKZF3	1	0.001349527665317139	1.31685	176056	408472	0.0017771255060728746	4.275978407557357e-4	0.176056	0.408472
BCR	1	0.001349527665317139	1.316826	176017	408464	0.001777093117408907	4.275654520917681e-4	0.176017	0.408464
TRRAP	1	0.001349527665317139	1.316771	176358	408682	0.0017770188933873144	4.274912280701755e-4	0.176358	0.408682
RBL2	1	0.001349527665317139	1.316616	176495	408847	0.0017768097165991902	4.2728205128205127e-4	0.176495	0.408847
RPA1	1	0.001349527665317139	1.316509	176399	408601	0.0017766653171390012	4.271376518218623e-4	0.176399	0.408601
SOX2	1	0.001349527665317139	1.316391	176024	408134	0.001776506072874494	4.26978407557355e-4	0.176024	0.408134
RAD54L	1	0.001349527665317139	1.316378	176284	408223	0.0017764885290148448	4.269608636977059e-4	0.176284	0.408223
FUBP1	1	0.001349527665317139	1.316355	176454	408391	0.0017764574898785424	4.2692982456140347e-4	0.176454	0.408391
MBD4	1	0.001349527665317139	1.31631	176605	408590	0.0017763967611336034	4.2686909581646443e-4	0.176605	0.40859
CDK4	1	0.001349527665317139	1.316287	176507	408504	0.001776365721997301	4.26838056680162e-4	0.176507	0.408504
TMPRSS2	1	0.001349527665317139	1.316046	176515	408482	0.0017760404858299596	4.2651282051282065e-4	0.176515	0.408482
DUSP4	1	0.001349527665317139	1.316017	177017	408361	0.0017760013495276652	4.2647368421052626e-4	0.177017	0.408361
PARP1	1	0.001349527665317139	1.315862	177003	408637	0.0017757921727395412	4.2626450742240226e-4	0.177003	0.408637
CADM2	1	0.001349527665317139	1.315716	176551	408056	0.001775595141700405	4.26067476383266e-4	0.176551	0.408056
MYD88	1	0.001349527665317139	1.315493	176224	407822	0.0017752941970310392	4.257665317139003e-4	0.176224	0.407822
RHOA	1	0.001349527665317139	1.315335	177019	408424	0.0017750809716599188	4.255533063427799e-4	0.177019	0.408424
B2M	1	0.001349527665317139	1.315206	177321	408282	0.0017749068825910932	4.253792172739543e-4	0.177321	0.408282
HIST1H3H	1	0.001349527665317139	1.31499	177250	408359	0.0017746153846153847	4.2508771929824574e-4	0.17725	0.408359
DIS3L2	1	0.001349527665317139	1.314969	177078	408024	0.001774587044534413	4.250593792172741e-4	0.177078	0.408024
XPO1	1	0.001349527665317139	1.314747	176963	408089	0.0017742874493927128	4.247597840755738e-4	0.176963	0.408089
MYH9	1	0.001349527665317139	1.313572	177362	407266	0.001772701754385965	4.23174089068826e-4	0.177362	0.407266
POLQ	6	0.008097165991902834	5.704853	458672	324993	0.0076988569500674765	3.9830904183535756e-4	0.458672	0.324993
NTRK1	5	0.006747638326585695	5.264582	332767	441313	0.007104699055330634	3.570607287449387e-4	0.332767	0.441313
SMO	5	0.006747638326585695	5.263971	332902	440827	0.007103874493927125	3.5623616734143e-4	0.332902	0.440827
PLK2	2	0.002699055330634278	1.752689	410445	225091	0.002365302294197031	3.337530364372469e-4	0.410445	0.225091
TCF7L1	2	0.002699055330634278	1.753579	410235	225966	0.0023665033738191634	3.325519568151145e-4	0.410235	0.225966
CTCF	2	0.002699055330634278	1.754142	409841	226404	0.002367263157894737	3.31792172739541e-4	0.409841	0.226404
HELQ	2	0.002699055330634278	1.754397	409954	226496	0.0023676072874493927	3.3144804318488517e-4	0.409954	0.226496
MCM8	2	0.002699055330634278	1.754534	409560	226088	0.002367792172739541	3.312631578947368e-4	0.40956	0.226088
DCC	2	0.002699055330634278	1.754546	409924	226589	0.002367808367071525	3.312469635627529e-4	0.409924	0.226589
NTRK2	2	0.002699055330634278	1.754641	408941	226101	0.00236793657219973	3.3111875843454784e-4	0.408941	0.226101
CUL3	2	0.002699055330634278	1.754851	409095	226231	0.0023682199730094464	3.3083535762483147e-4	0.409095	0.226231
CHD5	2	0.002699055330634278	1.755273	409158	226741	0.002368789473684211	3.3026585695006706e-4	0.409158	0.226741
MDM4	2	0.002699055330634278	1.755548	409269	226794	0.002369160593792173	3.29894736842105e-4	0.409269	0.226794
MYC	2	0.002699055330634278	1.75647	408625	226746	0.002370404858299595	3.2865047233468286e-4	0.408625	0.226746
BCL2L12	2	0.002699055330634278	1.756493	408791	227213	0.0023704358974358975	3.286194331983804e-4	0.408791	0.227213
CHD4	2	0.002699055330634278	1.756681	408641	227061	0.002370689608636977	3.283657219973011e-4	0.408641	0.227061
TRAF2	2	0.002699055330634278	1.756785	408355	226727	0.00237082995951417	3.2822537112010787e-4	0.408355	0.226727
FANCA	16	0.021592442645074223	16.229259	406549	460996	0.021901834008097164	3.093913630229407e-4	0.406549	0.460996
DIS3	9	0.012145748987854251	9.212214	379815	445996	0.012432137651821861	2.863886639676103e-4	0.379815	0.445996
SDHB	2	0.002699055330634278	2.196143	272404	387566	0.0029637557354925776	2.6470040485829975e-4	0.272404	0.387566
MAPK1	2	0.002699055330634278	2.195766	272257	386807	0.0029632469635627527	2.641916329284748e-4	0.272257	0.386807
GALNT12	2	0.002699055330634278	2.194661	272793	386507	0.0029617557354925774	2.627004048582995e-4	0.272793	0.386507
XRCC4	2	0.002699055330634278	2.19429	272595	385704	0.002961255060728745	2.6219973009446694e-4	0.272595	0.385704
RFWD2	2	0.002699055330634278	2.194101	272515	386514	0.0029609999999999997	2.6194466936572177e-4	0.272515	0.386514
TRIM37	2	0.002699055330634278	2.193875	273210	386464	0.002960695006747638	2.616396761133603e-4	0.27321	0.386464
IKBKE	2	0.002699055330634278	2.193861	272831	386596	0.002960676113360324	2.6162078272604604e-4	0.272831	0.386596
RAD51C	2	0.002699055330634278	2.193839	272826	386032	0.002960646423751687	2.61591093117409e-4	0.272826	0.386032
XRCC3	2	0.002699055330634278	2.193824	272856	386297	0.0029606261808367076	2.6157085020242976e-4	0.272856	0.386297
GEN1	2	0.002699055330634278	2.19382	272866	385904	0.002960620782726046	2.6156545209176816e-4	0.272866	0.385904
CALR	2	0.002699055330634278	2.193819	273304	386670	0.0029606194331983807	2.6156410256410276e-4	0.273304	0.38667
CD79B	2	0.002699055330634278	2.193787	272563	385931	0.0029605762483130905	2.615209176788126e-4	0.272563	0.385931
NCOA3	2	0.002699055330634278	2.193751	272812	385945	0.0029605276653171387	2.6147233468286086e-4	0.272812	0.385945
ZRSR2	2	0.002699055330634278	2.193263	273044	385998	0.002959869095816464	2.608137651821862e-4	0.273044	0.385998
NCKAP5	2	0.002699055330634278	2.193254	273509	386178	0.0029598569500674764	2.608016194331985e-4	0.273509	0.386178
RHBDF2	2	0.002699055330634278	2.193068	272980	385857	0.002959605937921727	2.605506072874491e-4	0.27298	0.385857
CSDE1	2	0.002699055330634278	2.192206	273538	385619	0.002958442645074224	2.593873144399461e-4	0.273538	0.385619
AXIN2	2	0.002699055330634278	2.191684	273782	385112	0.0029577381916329284	2.586828609986505e-4	0.273782	0.385112
TSC1	5	0.006747638326585695	4.822885	427371	337035	0.00650861673414305	2.3902159244264514e-4	0.427371	0.337035
REL	5	0.006747638326585695	4.824922	427074	337332	0.006511365721997301	2.3627260458839415e-4	0.427074	0.337332
SLX4	6	0.008097165991902834	6.140059	369348	418611	0.008286179487179487	1.8901349527665305e-4	0.369348	0.418611
AXIN1	1	0.001349527665317139	0.876093	315721	191814	0.0011823117408906883	1.672159244264506e-4	0.315721	0.191814
POT1	1	0.001349527665317139	0.876094	315644	191738	0.0011823130904183537	1.672145748987852e-4	0.315644	0.191738
MAP3K9	1	0.001349527665317139	0.876147	315814	191961	0.0011823846153846153	1.6714304993252363e-4	0.315814	0.191961
INPP4A	1	0.001349527665317139	0.876249	315484	191733	0.0011825222672064777	1.670053981106612e-4	0.315484	0.191733
CACNA1E	1	0.001349527665317139	0.876263	315960	192223	0.0011825411605937922	1.669865047233467e-4	0.31596	0.192223
CEBPA	1	0.001349527665317139	0.876332	315427	191759	0.001182634278002699	1.6689338731443984e-4	0.315427	0.191759
NKX3-1	1	0.001349527665317139	0.876435	315555	191990	0.0011827732793522267	1.6675438596491223e-4	0.315555	0.19199
SMARCE1	1	0.001349527665317139	0.876471	315348	191819	0.0011828218623481782	1.667058029689607e-4	0.315348	0.191819
FANCL	1	0.001349527665317139	0.876517	314988	191505	0.0011828839406207827	1.6664372469635627e-4	0.314988	0.191505
NPRL2	1	0.001349527665317139	0.876547	315219	191766	0.0011829244264507423	1.666032388663967e-4	0.315219	0.191766
LIFR	1	0.001349527665317139	0.876816	315270	192086	0.0011832874493927126	1.6624021592442635e-4	0.31527	0.192086
AFF1	1	0.001349527665317139	0.876876	314973	191849	0.0011833684210526315	1.6615924426450742e-4	0.314973	0.191849
EME1	1	0.001349527665317139	0.876877	314847	191724	0.001183369770580297	1.6615789473684202e-4	0.314847	0.191724
SESN1	1	0.001349527665317139	0.876897	314697	191594	0.0011833967611336034	1.6613090418353556e-4	0.314697	0.191594
FKBP9	1	0.001349527665317139	0.876918	315407	192325	0.0011834251012145748	1.6610256410256414e-4	0.315407	0.192325
NFKBIA	1	0.001349527665317139	0.87692	315154	192074	0.0011834278002699056	1.6609986504723335e-4	0.315154	0.192074
TOP1	1	0.001349527665317139	0.876964	315856	192820	0.0011834871794871795	1.660404858299595e-4	0.315856	0.19282
DKC1	1	0.001349527665317139	0.876977	315125	192102	0.0011835047233468286	1.660229419703104e-4	0.315125	0.192102
RBBP8	1	0.001349527665317139	0.876992	315030	192022	0.0011835249662618084	1.660026990553305e-4	0.31503	0.192022
LZTR1	1	0.001349527665317139	0.87699800000000006	314955	191953	0.0011835330634278004	1.6599460188933854e-4	0.314955	0.191953
SLC25A13	1	0.001349527665317139	0.877041	314907	191948	0.0011835910931174089	1.6593657219973008e-4	0.314907	0.191948
ITGA10	1	0.001349527665317139	0.877098	315124	192222	0.001183668016194332	1.658596491228069e-4	0.315124	0.192222
PLEKHG5	1	0.001349527665317139	0.877109	315028	192137	0.0011836828609986506	1.658448043184884e-4	0.315028	0.192137
TGFBR2	1	0.001349527665317139	0.877112	314909	192021	0.0011836869095816465	1.658407557354924e-4	0.314909	0.192021
SNX31	1	0.001349527665317139	0.877154	315117	192271	0.0011837435897435898	1.6578407557354914e-4	0.315117	0.192271
UROD	1	0.001349527665317139	0.877178	314884	192062	0.0011837759784075574	1.6575168690958152e-4	0.314884	0.192062
BRE	1	0.001349527665317139	0.877233	315190	192423	0.0011838502024291498	1.6567746288798915e-4	0.31519	0.192423
ZMYM3	1	0.001349527665317139	0.877233	315180	192413	0.0011838502024291498	1.6567746288798915e-4	0.31518	0.192413
TAP1	1	0.001349527665317139	0.877298	315014	192312	0.0011839379217273955	1.6558974358974344e-4	0.315014	0.192312
STK40	1	0.001349527665317139	0.877311	315018	192329	0.0011839554655870444	1.6557219973009456e-4	0.315018	0.192329
ERCC1	1	0.001349527665317139	0.877355	315311	192666	0.0011840148448043185	1.6551282051282049e-4	0.315311	0.192666
TNK2	1	0.001349527665317139	0.877365	315353	192718	0.0011840283400809716	1.6549932523616737e-4	0.315353	0.192718
CRTC2	1	0.001349527665317139	0.87748	314619	192099	0.001184183535762483	1.6534412955465584e-4	0.314619	0.192099
SOX17	1	0.001349527665317139	0.877493	314974	192467	0.0011842010796221322	1.6532658569500674e-4	0.314974	0.192467
THADA	1	0.001349527665317139	0.877504	314673	192177	0.0011842159244264507	1.6531174089068823e-4	0.314673	0.192177
BCL6	1	0.001349527665317139	0.877506	314822	192328	0.0011842186234817813	1.6530904183535765e-4	0.314822	0.192328
MDM2	1	0.001349527665317139	0.877511	314584	192095	0.001184225371120108	1.6530229419703087e-4	0.314584	0.192095
FN1	1	0.001349527665317139	0.877527	315024	192551	0.001184246963562753	1.65280701754386e-4	0.315024	0.192551
USP8	1	0.001349527665317139	0.877541	315200	192741	0.0011842658569500674	1.652618083670715e-4	0.3152	0.192741
CHD2	1	0.001349527665317139	0.877572	315059	192631	0.0011843076923076924	1.6521997300944654e-4	0.315059	0.192631
ABL2	1	0.001349527665317139	0.877597	314485	192082	0.0011843414304993252	1.6518623481781374e-4	0.314485	0.192082
PAK7	1	0.001349527665317139	0.877651	314580	192231	0.0011844143049932524	1.6511336032388655e-4	0.31458	0.192231
RAB35	1	0.001349527665317139	0.877682	314714	192396	0.0011844561403508772	1.650715249662618e-4	0.314714	0.192396
VTCN1	1	0.001349527665317139	0.877738	314741	192479	0.001184531713900135	1.6499595141700402e-4	0.314741	0.192479
ID4	1	0.001349527665317139	0.877789	314701	192490	0.0011846005398110661	1.649271255060728e-4	0.314701	0.19249
RHPN2	1	0.001349527665317139	0.877798	314561	192359	0.0011846126855600539	1.649149797570851e-4	0.314561	0.192359
JMJD1C	1	0.001349527665317139	0.877821	314712	192533	0.0011846437246963563	1.6488394062078265e-4	0.314712	0.192533
LIG4	1	0.001349527665317139	0.877906	314910	192816	0.0011847584345479082	1.647692307692307e-4	0.31491	0.192816
IRF4	1	0.001349527665317139	0.877913	314432	192345	0.0011847678812415656	1.6475978407557335e-4	0.314432	0.192345
IL6ST	1	0.001349527665317139	0.877974	314468	192442	0.00118485020242915	1.6467746288798902e-4	0.314468	0.192442
ASPSCR1	1	0.001349527665317139	0.877986	314272	192258	0.0011848663967611336	1.6466126855600532e-4	0.314272	0.192258
HIST1H3B	1	0.001349527665317139	0.877996	314650	192646	0.0011848798920377867	1.646477732793522e-4	0.31465	0.192646
BCL11B	1	0.001349527665317139	0.87808	314667	192747	0.0011849932523616733	1.6453441295546565e-4	0.314667	0.192747
EPHB1	1	0.001349527665317139	0.878142	314569	192711	0.001185076923076923	1.6445074224021592e-4	0.314569	0.192711
TLR4	1	0.001349527665317139	0.878205	314599	192804	0.0011851619433198382	1.643657219973008e-4	0.314599	0.192804
NCOR2	1	0.001349527665317139	0.878224	314919	193143	0.001185187584345479	1.6434008097165995e-4	0.314919	0.193143
TYK2	1	0.001349527665317139	0.878266	313921	192187	0.0011852442645074225	1.6428340080971646e-4	0.313921	0.192187
GPR124	1	0.001349527665317139	0.878486	314527	193013	0.0011855411605937922	1.6398650472334675e-4	0.314527	0.193013
NEIL3	1	0.001349527665317139	0.878487	314394	192881	0.0011855425101214576	1.6398515519568135e-4	0.314394	0.192881
HABP2	1	0.001349527665317139	0.878511	314916	193427	0.0011855748987854252	1.6395276653171373e-4	0.314916	0.193427
CHD1	1	0.001349527665317139	0.878856	313919	192775	0.0011860404858299596	1.6348717948717938e-4	0.313919	0.192775
NRG1	1	0.001349527665317139	0.878894	313616	192510	0.0011860917678812415	1.6343589743589748e-4	0.313616	0.19251
FAT1	17	0.022941970310391364	17.115081	423279	447636	0.023097275303643725	1.5530499325236077e-4	0.423279	0.447636
MSH2	8	0.010796221322537112	7.895708	428800	383419	0.010655476383265857	1.4074493927125446e-4	0.4288	0.383419
ALK	8	0.010796221322537112	7.895764	429295	383720	0.010655551956815114	1.4066936572199734e-4	0.429295	0.38372
TP53BP1	8	0.010796221322537112	7.896958	429097	384352	0.010657163292847502	1.3905802968960934e-4	0.429097	0.384352
EGFR	8	0.010796221322537112	7.897156	428893	383952	0.010657430499325236	1.3879082321187515e-4	0.428893	0.383952
APC	15	0.020242914979757085	14.92113	444594	417822	0.020136477732793524	1.064372469635616e-4	0.444594	0.417822
IRS1	3	0.004048582995951417	3.073755	337992	368368	0.004148117408906882	9.953441295546504e-5	0.337992	0.368368
SETBP1	3	0.004048582995951417	3.072741	338393	368267	0.004146748987854251	9.816599190283406e-5	0.338393	0.368267
POLD1	3	0.004048582995951417	3.071789	337843	367846	0.004145464237516869	9.688124156545172e-5	0.337843	0.367846
PIK3R1	3	0.004048582995951417	3.071321	337766	367577	0.004144832658569501	9.624966261808417e-5	0.337766	0.367577
CSF1R	3	0.004048582995951417	3.070084	338427	367681	0.004143163292847503	9.45802968960862e-5	0.338427	0.367681
MAP2K2	3	0.004048582995951417	3.068685	339186	366996	0.0041412753036437246	9.269230769230752e-5	0.339186	0.366996
JAK2	3	0.004048582995951417	3.066815	339577	366490	0.004138751686909582	9.016869095816466e-5	0.339577	0.36649
NKX2-1	4	0.005398110661268556	3.945881	388335	351339	0.005325075573549258	7.303508771929791e-5	0.388335	0.351339
PREX2	4	0.005398110661268556	3.948429	387863	351865	0.0053285141700404855	6.959649122807027e-5	0.387863	0.351865
KDM6B	4	0.005398110661268556	3.948433	387193	351744	0.005328519568151147	6.959109311740867e-5	0.387193	0.351744
CREBBP	14	0.018893387314439947	14.04426	425715	432446	0.018953117408906883	5.973009446693517e-5	0.425715	0.432446
ERBB3	7	0.009446693657219974	7.021929	400018	401345	0.009476287449392712	2.9593792172738498e-5	0.400018	0.401345
ABCB4	0	0	0	0	0	0	0	0	0
ABI1	0	0	0	0	0	0	0	0	0
ACTG1	0	0	0	0	0	0	0	0	0
ACVR1B	0	0	0	0	0	0	0	0	0
ACVR2A	0	0	0	0	0	0	0	0	0
ACVRL1	0	0	0	0	0	0	0	0	0
AFF2	0	0	0	0	0	0	0	0	0
AGMO	0	0	0	0	0	0	0	0	0
AGO2	0	0	0	0	0	0	0	0	0
AGTR2	0	0	0	0	0	0	0	0	0
AHNAK	0	0	0	0	0	0	0	0	0
AHNAK2	0	0	0	0	0	0	0	0	0
AIP	0	0	0	0	0	0	0	0	0
AJUBA	0	0	0	0	0	0	0	0	0
AKAP9	0	0	0	0	0	0	0	0	0
ALB	0	0	0	0	0	0	0	0	0
ANKRD24	0	0	0	0	0	0	0	0	0
APLNR	0	0	0	0	0	0	0	0	0
APOBEC3G	0	0	0	0	0	0	0	0	0
ARHGAP26	0	0	0	0	0	0	0	0	0
ARHGEF28	0	0	0	0	0	0	0	0	0
ARID3A	0	0	0	0	0	0	0	0	0
ARID3B	0	0	0	0	0	0	0	0	0
ARID3C	0	0	0	0	0	0	0	0	0
ARID4A	0	0	0	0	0	0	0	0	0
ARID4B	0	0	0	0	0	0	0	0	0
ARID5A	0	0	0	0	0	0	0	0	0
ASH2L	0	0	0	0	0	0	0	0	0
ASMTL	0	0	0	0	0	0	0	0	0
ATP1A1	0	0	0	0	0	0	0	0	0
ATP6AP1	0	0	0	0	0	0	0	0	0
ATP6V1B2	0	0	0	0	0	0	0	0	0
ATP8B1	0	0	0	0	0	0	0	0	0
ATXN2	0	0	0	0	0	0	0	0	0
ATXN7	0	0	0	0	0	0	0	0	0
AURKC	0	0	0	0	0	0	0	0	0
BABAM1	0	0	0	0	0	0	0	0	0
BACH2	0	0	0	0	0	0	0	0	0
BAI3	0	0	0	0	0	0	0	0	0
BCAS3	0	0	0	0	0	0	0	0	0
BCL11A	0	0	0	0	0	0	0	0	0
BCL2A1	0	0	0	0	0	0	0	0	0
BCL2L2	0	0	0	0	0	0	0	0	0
BCL3	0	0	0	0	0	0	0	0	0
BCL7A	0	0	0	0	0	0	0	0	0
BIRC2	0	0	0	0	0	0	0	0	0
BIRC3	0	0	0	0	0	0	0	0	0
BIRC5	0	0	0	0	0	0	0	0	0
BIRC6	0	0	0	0	0	0	0	0	0
BLNK	0	0	0	0	0	0	0	0	0
BRCC3	0	0	0	0	0	0	0	0	0
BRINP3	0	0	0	0	0	0	0	0	0
BRSK1	0	0	0	0	0	0	0	0	0
BTG1	0	0	0	0	0	0	0	0	0
BTG2	0	0	0	0	0	0	0	0	0
BTLA	0	0	0	0	0	0	0	0	0
C1orf147	0	0	0	0	0	0	0	0	0
C21orf128	0	0	0	0	0	0	0	0	0
C7orf55-LUC7L2	0	0	0	0	0	0	0	0	0
C9orf66	0	0	0	0	0	0	0	0	0
CACNA1D	0	0	0	0	0	0	0	0	0
CACNA2D3	0	0	0	0	0	0	0	0	0
CAD	0	0	0	0	0	0	0	0	0
CAMK1	0	0	0	0	0	0	0	0	0
CAMTA1	0	0	0	0	0	0	0	0	0
CASC5	0	0	0	0	0	0	0	0	0
CASR	0	0	0	0	0	0	0	0	0
CBLC	0	0	0	0	0	0	0	0	0
CCT6B	0	0	0	0	0	0	0	0	0
CD22	0	0	0	0	0	0	0	0	0
CD28	0	0	0	0	0	0	0	0	0
CD36	0	0	0	0	0	0	0	0	0
CD3EAP	0	0	0	0	0	0	0	0	0
CD58	0	0	0	0	0	0	0	0	0
CD70	0	0	0	0	0	0	0	0	0
CD74	0	0	0	0	0	0	0	0	0
CDC42	0	0	0	0	0	0	0	0	0
CDC45	0	0	0	0	0	0	0	0	0
CDC6	0	0	0	0	0	0	0	0	0
CDC7	0	0	0	0	0	0	0	0	0
CDCA5	0	0	0	0	0	0	0	0	0
CDH2	0	0	0	0	0	0	0	0	0
CDH20	0	0	0	0	0	0	0	0	0
CDK1	0	0	0	0	0	0	0	0	0
CDK5	0	0	0	0	0	0	0	0	0
CDK6	0	0	0	0	0	0	0	0	0
CDK8	0	0	0	0	0	0	0	0	0
CDK9	0	0	0	0	0	0	0	0	0
CDKN1C	0	0	0	0	0	0	0	0	0
CDT1	0	0	0	0	0	0	0	0	0
CKS1B	0	0	0	0	0	0	0	0	0
CLDN18	0	0	0	0	0	0	0	0	0
CLK3	0	0	0	0	0	0	0	0	0
CLRN2	0	0	0	0	0	0	0	0	0
CLTC	0	0	0	0	0	0	0	0	0
CLTCL1	0	0	0	0	0	0	0	0	0
CMPK1	0	0	0	0	0	0	0	0	0
COL12A1	0	0	0	0	0	0	0	0	0
COL1A1	0	0	0	0	0	0	0	0	0
COL22A1	0	0	0	0	0	0	0	0	0
COL6A3	0	0	0	0	0	0	0	0	0
CPS1	0	0	0	0	0	0	0	0	0
CRBN	0	0	0	0	0	0	0	0	0
CRCT1	0	0	0	0	0	0	0	0	0
CTDNEP1	0	0	0	0	0	0	0	0	0
CTLA4	0	0	0	0	0	0	0	0	0
CTNNA1	0	0	0	0	0	0	0	0	0
CTNNA3	0	0	0	0	0	0	0	0	0
CTR9	0	0	0	0	0	0	0	0	0
CUL4A	0	0	0	0	0	0	0	0	0
CYP17A1	0	0	0	0	0	0	0	0	0
CYP19A1	0	0	0	0	0	0	0	0	0
CYP2C19	0	0	0	0	0	0	0	0	0
DCAF4L2	0	0	0	0	0	0	0	0	0
DDB1	0	0	0	0	0	0	0	0	0
DDR1	0	0	0	0	0	0	0	0	0
DDX10	0	0	0	0	0	0	0	0	0
DDX31	0	0	0	0	0	0	0	0	0
DDX3X	0	0	0	0	0	0	0	0	0
DDX41	0	0	0	0	0	0	0	0	0
DEK	0	0	0	0	0	0	0	0	0
DGKH	0	0	0	0	0	0	0	0	0
DMC1	0	0	0	0	0	0	0	0	0
DNAH11	0	0	0	0	0	0	0	0	0
DNAH2	0	0	0	0	0	0	0	0	0
DNAH5	0	0	0	0	0	0	0	0	0
DNM2	0	0	0	0	0	0	0	0	0
DNMT3B	0	0	0	0	0	0	0	0	0
DPYD	0	0	0	0	0	0	0	0	0
DST	0	0	0	0	0	0	0	0	0
DTWD2	0	0	0	0	0	0	0	0	0
DTX1	0	0	0	0	0	0	0	0	0
DUSP22	0	0	0	0	0	0	0	0	0
EBF1	0	0	0	0	0	0	0	0	0
ECT2L	0	0	0	0	0	0	0	0	0
EDNRB	0	0	0	0	0	0	0	0	0
EGFL7	0	0	0	0	0	0	0	0	0
EGR1	0	0	0	0	0	0	0	0	0
EIF4E	0	0	0	0	0	0	0	0	0
ELANE	0	0	0	0	0	0	0	0	0
ELF3	0	0	0	0	0	0	0	0	0
ELP2	0	0	0	0	0	0	0	0	0
EML4	0	0	0	0	0	0	0	0	0
EPCAM	0	0	0	0	0	0	0	0	0
EPHA2	0	0	0	0	0	0	0	0	0
EPHA6	0	0	0	0	0	0	0	0	0
EPOR	0	0	0	0	0	0	0	0	0
ERRFI1	0	0	0	0	0	0	0	0	0
ESCO2	0	0	0	0	0	0	0	0	0
ESR2	0	0	0	0	0	0	0	0	0
ETAA1	0	0	0	0	0	0	0	0	0
ETNK1	0	0	0	0	0	0	0	0	0
ETS1	0	0	0	0	0	0	0	0	0
ETV3	0	0	0	0	0	0	0	0	0
ETV4	0	0	0	0	0	0	0	0	0
EXOSC6	0	0	0	0	0	0	0	0	0
EZR	0	0	0	0	0	0	0	0	0
FAF1	0	0	0	0	0	0	0	0	0
FAM175A	0	0	0	0	0	0	0	0	0
FAM20C	0	0	0	0	0	0	0	0	0
FAM58A	0	0	0	0	0	0	0	0	0
FANCF	0	0	0	0	0	0	0	0	0
FAS	0	0	0	0	0	0	0	0	0
FBXO11	0	0	0	0	0	0	0	0	0
FBXO31	0	0	0	0	0	0	0	0	0
FGA	0	0	0	0	0	0	0	0	0
FGF12	0	0	0	0	0	0	0	0	0
FGF14	0	0	0	0	0	0	0	0	0
FGF4	0	0	0	0	0	0	0	0	0
FGF5	0	0	0	0	0	0	0	0	0
FGF7	0	0	0	0	0	0	0	0	0
FGF8	0	0	0	0	0	0	0	0	0
FHIT	0	0	0	0	0	0	0	0	0
FIP1L1	0	0	0	0	0	0	0	0	0
FLI1	0	0	0	0	0	0	0	0	0
FLYWCH1	0	0	0	0	0	0	0	0	0
FOS	0	0	0	0	0	0	0	0	0
FOSB	0	0	0	0	0	0	0	0	0
FOXF1	0	0	0	0	0	0	0	0	0
FOXO4	0	0	0	0	0	0	0	0	0
FOXP4	0	0	0	0	0	0	0	0	0
FOXR2	0	0	0	0	0	0	0	0	0
FRK	0	0	0	0	0	0	0	0	0
FRMD3	0	0	0	0	0	0	0	0	0
FRS2	0	0	0	0	0	0	0	0	0
FSBP	0	0	0	0	0	0	0	0	0
FURIN	0	0	0	0	0	0	0	0	0
FZR1	0	0	0	0	0	0	0	0	0
G6PD	0	0	0	0	0	0	0	0	0
GAB1	0	0	0	0	0	0	0	0	0
GABRA6	0	0	0	0	0	0	0	0	0
GATA1	0	0	0	0	0	0	0	0	0
GDNF	0	0	0	0	0	0	0	0	0
GFI1	0	0	0	0	0	0	0	0	0
GFI1B	0	0	0	0	0	0	0	0	0
GH1	0	0	0	0	0	0	0	0	0
GID4	0	0	0	0	0	0	0	0	0
GLDC	0	0	0	0	0	0	0	0	0
GLMN	0	0	0	0	0	0	0	0	0
GMNN	0	0	0	0	0	0	0	0	0
GNA12	0	0	0	0	0	0	0	0	0
GNA13	0	0	0	0	0	0	0	0	0
GNA14	0	0	0	0	0	0	0	0	0
GNAI3	0	0	0	0	0	0	0	0	0
GNB1	0	0	0	0	0	0	0	0	0
GNB2L1	0	0	0	0	0	0	0	0	0
GOPC	0	0	0	0	0	0	0	0	0
GPR32	0	0	0	0	0	0	0	0	0
GRID1	0	0	0	0	0	0	0	0	0
GRM8	0	0	0	0	0	0	0	0	0
GSK3B	0	0	0	0	0	0	0	0	0
GTSE1	0	0	0	0	0	0	0	0	0
HCAR1	0	0	0	0	0	0	0	0	0
HDAC1	0	0	0	0	0	0	0	0	0
HDAC2	0	0	0	0	0	0	0	0	0
HDAC7	0	0	0	0	0	0	0	0	0
HDAC9	0	0	0	0	0	0	0	0	0
HERC2	0	0	0	0	0	0	0	0	0
HEY1	0	0	0	0	0	0	0	0	0
HIF1A	0	0	0	0	0	0	0	0	0
HIST1H1B	0	0	0	0	0	0	0	0	0
HIST1H1D	0	0	0	0	0	0	0	0	0
HIST1H1E	0	0	0	0	0	0	0	0	0
HIST1H2AC	0	0	0	0	0	0	0	0	0
HIST1H2AL	0	0	0	0	0	0	0	0	0
HIST1H2AM	0	0	0	0	0	0	0	0	0
HIST1H2BC	0	0	0	0	0	0	0	0	0
HIST1H2BG	0	0	0	0	0	0	0	0	0
HIST1H2BJ	0	0	0	0	0	0	0	0	0
HIST1H2BK	0	0	0	0	0	0	0	0	0
HIST1H2BO	0	0	0	0	0	0	0	0	0
HIST1H3C	0	0	0	0	0	0	0	0	0
HIST1H3F	0	0	0	0	0	0	0	0	0
HIST1H3G	0	0	0	0	0	0	0	0	0
HIST1H3I	0	0	0	0	0	0	0	0	0
HIST2H3D	0	0	0	0	0	0	0	0	0
HIST3H3	0	0	0	0	0	0	0	0	0
HLA-C	0	0	0	0	0	0	0	0	0
HMGA2	0	0	0	0	0	0	0	0	0
HNRNPK	0	0	0	0	0	0	0	0	0
HOOK3	0	0	0	0	0	0	0	0	0
HOXA3	0	0	0	0	0	0	0	0	0
HOXB13	0	0	0	0	0	0	0	0	0
HOXC13	0	0	0	0	0	0	0	0	0
HOXD11	0	0	0	0	0	0	0	0	0
HSP90AB1	0	0	0	0	0	0	0	0	0
HSPA5	0	0	0	0	0	0	0	0	0
HTRA1	0	0	0	0	0	0	0	0	0
IGF1	0	0	0	0	0	0	0	0	0
IGF2	0	0	0	0	0	0	0	0	0
IGF2BP3	0	0	0	0	0	0	0	0	0
IKBKB	0	0	0	0	0	0	0	0	0
IKZF2	0	0	0	0	0	0	0	0	0
IL10	0	0	0	0	0	0	0	0	0
IL2	0	0	0	0	0	0	0	0	0
IL3	0	0	0	0	0	0	0	0	0
ING4	0	0	0	0	0	0	0	0	0
INPP5D	0	0	0	0	0	0	0	0	0
INSIG1	0	0	0	0	0	0	0	0	0
INSRR	0	0	0	0	0	0	0	0	0
IPMK	0	0	0	0	0	0	0	0	0
IRF1	0	0	0	0	0	0	0	0	0
IRF8	0	0	0	0	0	0	0	0	0
ITGA9	0	0	0	0	0	0	0	0	0
ITGB2	0	0	0	0	0	0	0	0	0
JARID2	0	0	0	0	0	0	0	0	0
JAZF1	0	0	0	0	0	0	0	0	0
KBTBD4	0	0	0	0	0	0	0	0	0
KCNJ5	0	0	0	0	0	0	0	0	0
KCNQ1	0	0	0	0	0	0	0	0	0
KDM2B	0	0	0	0	0	0	0	0	0
KDM3A	0	0	0	0	0	0	0	0	0
KDM4C	0	0	0	0	0	0	0	0	0
KEL	0	0	0	0	0	0	0	0	0
KIAA1549	0	0	0	0	0	0	0	0	0
KIF5B	0	0	0	0	0	0	0	0	0
KLF5	0	0	0	0	0	0	0	0	0
KLF6	0	0	0	0	0	0	0	0	0
KLRG1	0	0	0	0	0	0	0	0	0
KSR2	0	0	0	0	0	0	0	0	0
KTN1	0	0	0	0	0	0	0	0	0
L1CAM	0	0	0	0	0	0	0	0	0
LAMA2	0	0	0	0	0	0	0	0	0
LAMB3	0	0	0	0	0	0	0	0	0
LAMB4	0	0	0	0	0	0	0	0	0
LAMP1	0	0	0	0	0	0	0	0	0
LARGE	0	0	0	0	0	0	0	0	0
LCK	0	0	0	0	0	0	0	0	0
LDLRAP1	0	0	0	0	0	0	0	0	0
LGR5	0	0	0	0	0	0	0	0	0
LIPI	0	0	0	0	0	0	0	0	0
LMO1	0	0	0	0	0	0	0	0	0
LMO3	0	0	0	0	0	0	0	0	0
LPHN3	0	0	0	0	0	0	0	0	0
LPP	0	0	0	0	0	0	0	0	0
LRIG3	0	0	0	0	0	0	0	0	0
LRP6	0	0	0	0	0	0	0	0	0
LRRK2	0	0	0	0	0	0	0	0	0
LTB	0	0	0	0	0	0	0	0	0
LTF	0	0	0	0	0	0	0	0	0
LTK	0	0	0	0	0	0	0	0	0
LYN	0	0	0	0	0	0	0	0	0
MAF	0	0	0	0	0	0	0	0	0
MAFB	0	0	0	0	0	0	0	0	0
MAG	0	0	0	0	0	0	0	0	0
MAGEA1	0	0	0	0	0	0	0	0	0
MAGEA8	0	0	0	0	0	0	0	0	0
MAGED1	0	0	0	0	0	0	0	0	0
MAGOH	0	0	0	0	0	0	0	0	0
MALT1	0	0	0	0	0	0	0	0	0
MAML3	0	0	0	0	0	0	0	0	0
MAP3K10	0	0	0	0	0	0	0	0	0
MAP3K2	0	0	0	0	0	0	0	0	0
MAP3K6	0	0	0	0	0	0	0	0	0
MAP3K7	0	0	0	0	0	0	0	0	0
MAP3K8	0	0	0	0	0	0	0	0	0
MAPK3	0	0	0	0	0	0	0	0	0
MAPK8	0	0	0	0	0	0	0	0	0
MAPKAP1	0	0	0	0	0	0	0	0	0
MARK1	0	0	0	0	0	0	0	0	0
MARK4	0	0	0	0	0	0	0	0	0
MBD1	0	0	0	0	0	0	0	0	0
MBL2	0	0	0	0	0	0	0	0	0
MCM2	0	0	0	0	0	0	0	0	0
MCM3	0	0	0	0	0	0	0	0	0
MCM4	0	0	0	0	0	0	0	0	0
MCM5	0	0	0	0	0	0	0	0	0
MCM6	0	0	0	0	0	0	0	0	0
MCM7	0	0	0	0	0	0	0	0	0
MEF2C	0	0	0	0	0	0	0	0	0
MERTK	0	0	0	0	0	0	0	0	0
MGAM	0	0	0	0	0	0	0	0	0
MGEA5	0	0	0	0	0	0	0	0	0
MGMT	0	0	0	0	0	0	0	0	0
MIB1	0	0	0	0	0	0	0	0	0
MKI67	0	0	0	0	0	0	0	0	0
MKL1	0	0	0	0	0	0	0	0	0
MKNK1	0	0	0	0	0	0	0	0	0
MLF1	0	0	0	0	0	0	0	0	0
MLLT1	0	0	0	0	0	0	0	0	0
MLLT10	0	0	0	0	0	0	0	0	0
MLLT3	0	0	0	0	0	0	0	0	0
MMP2	0	0	0	0	0	0	0	0	0
MNX1	0	0	0	0	0	0	0	0	0
MOB3B	0	0	0	0	0	0	0	0	0
MPEG1	0	0	0	0	0	0	0	0	0
MSI1	0	0	0	0	0	0	0	0	0
MST1	0	0	0	0	0	0	0	0	0
MT-ND6	0	0	0	0	0	0	0	0	0
MTA1	0	0	0	0	0	0	0	0	0
MTR	0	0	0	0	0	0	0	0	0
MTRR	0	0	0	0	0	0	0	0	0
MUC1	0	0	0	0	0	0	0	0	0
MUC16	0	0	0	0	0	0	0	0	0
MYO18A	0	0	0	0	0	0	0	0	0
MYO1A	0	0	0	0	0	0	0	0	0
MYO3A	0	0	0	0	0	0	0	0	0
NAB2	0	0	0	0	0	0	0	0	0
NADK	0	0	0	0	0	0	0	0	0
NCOA1	0	0	0	0	0	0	0	0	0
NCOA2	0	0	0	0	0	0	0	0	0
NCOA4	0	0	0	0	0	0	0	0	0
NCSTN	0	0	0	0	0	0	0	0	0
NDFIP1	0	0	0	0	0	0	0	0	0
NEIL1	0	0	0	0	0	0	0	0	0
NEK1	0	0	0	0	0	0	0	0	0
NFE2	0	0	0	0	0	0	0	0	0
NFKB1	0	0	0	0	0	0	0	0	0
NLRP1	0	0	0	0	0	0	0	0	0
NOD1	0	0	0	0	0	0	0	0	0
NPNT	0	0	0	0	0	0	0	0	0
NR2F1	0	0	0	0	0	0	0	0	0
NR3C1	0	0	0	0	0	0	0	0	0
NRG3	0	0	0	0	0	0	0	0	0
NT5E	0	0	0	0	0	0	0	0	0
NUDT15	0	0	0	0	0	0	0	0	0
NUF2	0	0	0	0	0	0	0	0	0
OGG1	0	0	0	0	0	0	0	0	0
OLIG2	0	0	0	0	0	0	0	0	0
OMD	0	0	0	0	0	0	0	0	0
OR5L1	0	0	0	0	0	0	0	0	0
OR6A2	0	0	0	0	0	0	0	0	0
OTX2	0	0	0	0	0	0	0	0	0
P2RY8	0	0	0	0	0	0	0	0	0
PAK3	0	0	0	0	0	0	0	0	0
PALLD	0	0	0	0	0	0	0	0	0
PARP2	0	0	0	0	0	0	0	0	0
PARP3	0	0	0	0	0	0	0	0	0
PASK	0	0	0	0	0	0	0	0	0
PAX7	0	0	0	0	0	0	0	0	0
PAXIP1-AS2	0	0	0	0	0	0	0	0	0
PBX1	0	0	0	0	0	0	0	0	0
PCBP1	0	0	0	0	0	0	0	0	0
PCDHAC1	0	0	0	0	0	0	0	0	0
PCLO	0	0	0	0	0	0	0	0	0
PCM1	0	0	0	0	0	0	0	0	0
PCNA	0	0	0	0	0	0	0	0	0
PDCD11	0	0	0	0	0	0	0	0	0
PDGFB	0	0	0	0	0	0	0	0	0
PDS5B	0	0	0	0	0	0	0	0	0
PER1	0	0	0	0	0	0	0	0	0
PGAP3	0	0	0	0	0	0	0	0	0
PGBD5	0	0	0	0	0	0	0	0	0
PHF1	0	0	0	0	0	0	0	0	0
PHF8	0	0	0	0	0	0	0	0	0
PHLPP2	0	0	0	0	0	0	0	0	0
PICALM	0	0	0	0	0	0	0	0	0
PIGA	0	0	0	0	0	0	0	0	0
PIK3R3	0	0	0	0	0	0	0	0	0
PKD1L2	0	0	0	0	0	0	0	0	0
PLAG1	0	0	0	0	0	0	0	0	0
PLCB4	0	0	0	0	0	0	0	0	0
PMAIP1	0	0	0	0	0	0	0	0	0
PNKP	0	0	0	0	0	0	0	0	0
POLD2	0	0	0	0	0	0	0	0	0
POU3F2	0	0	0	0	0	0	0	0	0
POU5F1	0	0	0	0	0	0	0	0	0
PPP2CB	0	0	0	0	0	0	0	0	0
PPP2R2A	0	0	0	0	0	0	0	0	0
PPP6C	0	0	0	0	0	0	0	0	0
PRCC	0	0	0	0	0	0	0	0	0
PRDM14	0	0	0	0	0	0	0	0	0
PRKACA	0	0	0	0	0	0	0	0	0
PRKACG	0	0	0	0	0	0	0	0	0
PRKAG2	0	0	0	0	0	0	0	0	0
PRKCA	0	0	0	0	0	0	0	0	0
PRKCE	0	0	0	0	0	0	0	0	0
PRKCH	0	0	0	0	0	0	0	0	0
PRKCQ	0	0	0	0	0	0	0	0	0
PRKG1	0	0	0	0	0	0	0	0	0
PRPS2	0	0	0	0	0	0	0	0	0
PRR16	0	0	0	0	0	0	0	0	0
PRSS8	0	0	0	0	0	0	0	0	0
PSMD13	0	0	0	0	0	0	0	0	0
PTGS2	0	0	0	0	0	0	0	0	0
PTP4A1	0	0	0	0	0	0	0	0	0
PTPN1	0	0	0	0	0	0	0	0	0
PTPN2	0	0	0	0	0	0	0	0	0
PTPN22	0	0	0	0	0	0	0	0	0
PTPN6	0	0	0	0	0	0	0	0	0
PTPRC	0	0	0	0	0	0	0	0	0
PTPRK	0	0	0	0	0	0	0	0	0
PTPRM	0	0	0	0	0	0	0	0	0
PTPRO	0	0	0	0	0	0	0	0	0
PTTG1	0	0	0	0	0	0	0	0	0
QKI	0	0	0	0	0	0	0	0	0
RAC2	0	0	0	0	0	0	0	0	0
RALGDS	0	0	0	0	0	0	0	0	0
RANBP2	0	0	0	0	0	0	0	0	0
RASGEF1A	0	0	0	0	0	0	0	0	0
RASGEF1B	0	0	0	0	0	0	0	0	0
RBM15	0	0	0	0	0	0	0	0	0
RELN	0	0	0	0	0	0	0	0	0
REST	0	0	0	0	0	0	0	0	0
RFC2	0	0	0	0	0	0	0	0	0
RFC3	0	0	0	0	0	0	0	0	0
RHOH	0	0	0	0	0	0	0	0	0
RHOT1	0	0	0	0	0	0	0	0	0
RNF2	0	0	0	0	0	0	0	0	0
RNF8	0	0	0	0	0	0	0	0	0
ROBO1	0	0	0	0	0	0	0	0	0
RP11-366L20.2	0	0	0	0	0	0	0	0	0
RPA2	0	0	0	0	0	0	0	0	0
RPGR	0	0	0	0	0	0	0	0	0
RPL10	0	0	0	0	0	0	0	0	0
RPL5	0	0	0	0	0	0	0	0	0
RPS6KA2	0	0	0	0	0	0	0	0	0
RPS6KB1	0	0	0	0	0	0	0	0	0
RPS6KB2	0	0	0	0	0	0	0	0	0
RRM1	0	0	0	0	0	0	0	0	0
RTEL1	0	0	0	0	0	0	0	0	0
RTEL1-TNFRSF6B	0	0	0	0	0	0	0	0	0
RYR2	0	0	0	0	0	0	0	0	0
S1PR2	0	0	0	0	0	0	0	0	0
SAMHD1	0	0	0	0	0	0	0	0	0
SBDS	0	0	0	0	0	0	0	0	0
SBNO1	0	0	0	0	0	0	0	0	0
SCG5	0	0	0	0	0	0	0	0	0
SDCCAG8	0	0	0	0	0	0	0	0	0
SEPT9	0	0	0	0	0	0	0	0	0
SERPINB3	0	0	0	0	0	0	0	0	0
SERPINB4	0	0	0	0	0	0	0	0	0
SETD1A	0	0	0	0	0	0	0	0	0
SETD1B	0	0	0	0	0	0	0	0	0
SETD3	0	0	0	0	0	0	0	0	0
SETD4	0	0	0	0	0	0	0	0	0
SETD5	0	0	0	0	0	0	0	0	0
SETD6	0	0	0	0	0	0	0	0	0
SETD7	0	0	0	0	0	0	0	0	0
SETD8	0	0	0	0	0	0	0	0	0
SF3A1	0	0	0	0	0	0	0	0	0
SFPQ	0	0	0	0	0	0	0	0	0
SGCD	0	0	0	0	0	0	0	0	0
SGK1	0	0	0	0	0	0	0	0	0
SH2D1A	0	0	0	0	0	0	0	0	0
SHANK2	0	0	0	0	0	0	0	0	0
SHH	0	0	0	0	0	0	0	0	0
SHOC2	0	0	0	0	0	0	0	0	0
SHQ1	0	0	0	0	0	0	0	0	0
SIAH1	0	0	0	0	0	0	0	0	0
SIK1	0	0	0	0	0	0	0	0	0
SIK2	0	0	0	0	0	0	0	0	0
SLC45A3	0	0	0	0	0	0	0	0	0
SLFN11	0	0	0	0	0	0	0	0	0
SMARCA1	0	0	0	0	0	0	0	0	0
SMARCA2	0	0	0	0	0	0	0	0	0
SMARCC1	0	0	0	0	0	0	0	0	0
SMARCC2	0	0	0	0	0	0	0	0	0
SMG1	0	0	0	0	0	0	0	0	0
SMUG1	0	0	0	0	0	0	0	0	0
SMYD3	0	0	0	0	0	0	0	0	0
SOCS1	0	0	0	0	0	0	0	0	0
SOCS3	0	0	0	0	0	0	0	0	0
SOS2	0	0	0	0	0	0	0	0	0
SOX10	0	0	0	0	0	0	0	0	0
SOX11	0	0	0	0	0	0	0	0	0
SPACA1	0	0	0	0	0	0	0	0	0
SPECC1	0	0	0	0	0	0	0	0	0
SPRTN	0	0	0	0	0	0	0	0	0
SPRY1	0	0	0	0	0	0	0	0	0
SPRY2	0	0	0	0	0	0	0	0	0
SPRY4	0	0	0	0	0	0	0	0	0
SRY	0	0	0	0	0	0	0	0	0
SS18L1	0	0	0	0	0	0	0	0	0
SSX1	0	0	0	0	0	0	0	0	0
SSX2	0	0	0	0	0	0	0	0	0
SSX4	0	0	0	0	0	0	0	0	0
STAB2	0	0	0	0	0	0	0	0	0
STAG3	0	0	0	0	0	0	0	0	0
STAT4	0	0	0	0	0	0	0	0	0
STAT5B	0	0	0	0	0	0	0	0	0
STK19	0	0	0	0	0	0	0	0	0
STK36	0	0	0	0	0	0	0	0	0
STMN2	0	0	0	0	0	0	0	0	0
SYT1	0	0	0	0	0	0	0	0	0
T	0	0	0	0	0	0	0	0	0
TAF1	0	0	0	0	0	0	0	0	0
TAF15	0	0	0	0	0	0	0	0	0
TAF4B	0	0	0	0	0	0	0	0	0
TAL2	0	0	0	0	0	0	0	0	0
TBL1XR1	0	0	0	0	0	0	0	0	0
TBX22	0	0	0	0	0	0	0	0	0
TCEB1	0	0	0	0	0	0	0	0	0
TCF12	0	0	0	0	0	0	0	0	0
TCL1A	0	0	0	0	0	0	0	0	0
TET3	0	0	0	0	0	0	0	0	0
TEX12	0	0	0	0	0	0	0	0	0
TFRC	0	0	0	0	0	0	0	0	0
TG	0	0	0	0	0	0	0	0	0
TGFB1	0	0	0	0	0	0	0	0	0
THSD7A	0	0	0	0	0	0	0	0	0
TIMP3	0	0	0	0	0	0	0	0	0
TINF2	0	0	0	0	0	0	0	0	0
TIPARP	0	0	0	0	0	0	0	0	0
TLL2	0	0	0	0	0	0	0	0	0
TLX1	0	0	0	0	0	0	0	0	0
TLX3	0	0	0	0	0	0	0	0	0
TMEM127	0	0	0	0	0	0	0	0	0
TMEM30A	0	0	0	0	0	0	0	0	0
TNFRSF11A	0	0	0	0	0	0	0	0	0
TNFRSF14	0	0	0	0	0	0	0	0	0
TNKS2	0	0	0	0	0	0	0	0	0
TOE1	0	0	0	0	0	0	0	0	0
TPM3	0	0	0	0	0	0	0	0	0
TPM4	0	0	0	0	0	0	0	0	0
TPMT	0	0	0	0	0	0	0	0	0
TPR	0	0	0	0	0	0	0	0	0
TRAF5	0	0	0	0	0	0	0	0	0
TRGJP	0	0	0	0	0	0	0	0	0
TRIM24	0	0	0	0	0	0	0	0	0
TRIP13	0	0	0	0	0	0	0	0	0
TSHZ2	0	0	0	0	0	0	0	0	0
TSHZ3	0	0	0	0	0	0	0	0	0
TSLP	0	0	0	0	0	0	0	0	0
TTYH1	0	0	0	0	0	0	0	0	0
TYRO3	0	0	0	0	0	0	0	0	0
U2AF2	0	0	0	0	0	0	0	0	0
UBA2	0	0	0	0	0	0	0	0	0
UGT1A1	0	0	0	0	0	0	0	0	0
UGT1A6	0	0	0	0	0	0	0	0	0
USH2A	0	0	0	0	0	0	0	0	0
USP7	0	0	0	0	0	0	0	0	0
UTRN	0	0	0	0	0	0	0	0	0
VAV1	0	0	0	0	0	0	0	0	0
VAV2	0	0	0	0	0	0	0	0	0
VEGFA	0	0	0	0	0	0	0	0	0
VEGFB	0	0	0	0	0	0	0	0	0
WDR90	0	0	0	0	0	0	0	0	0
WWTR1	0	0	0	0	0	0	0	0	0
XBP1	0	0	0	0	0	0	0	0	0
XRCC5	0	0	0	0	0	0	0	0	0
XRCC6	0	0	0	0	0	0	0	0	0
YES1	0	0	0	0	0	0	0	0	0
YWHAE	0	0	0	0	0	0	0	0	0
YY1AP1	0	0	0	0	0	0	0	0	0
ZBTB2	0	0	0	0	0	0	0	0	0
ZBTB20	0	0	0	0	0	0	0	0	0
ZFP36L1	0	0	0	0	0	0	0	0	0
ZFPM1	0	0	0	0	0	0	0	0	0
ZMYM2	0	0	0	0	0	0	0	0	0
ZNF331	0	0	0	0	0	0	0	0	0
ZNF384	0	0	0	0	0	0	0	0	0
ZNF708	0	0	0	0	0	0	0	0	0
