# Supplementary material for: Clinical associations and genetic interactions of oncogenic BRAF alleles
Source: PeerJ. 2022 Oct 18;10:e14126. doi: 10.7717/peerj.14126 (PMC9586110; doi:10.7717/peerj.14126)
Supplement: Supplemental Information 1 [file peerj-10-14126-s001.zip › tmp/variants.txt]

protein_position_count	protein_position	hgvsp	hgvsp_short	variant_classification	count	class
1	765	p.Val765Leu	p.V765L	Missense_Mutation	1	?
1	751	p.Pro751Ala	p.P751A	Missense_Mutation	1	?
1	747	p.Ala747Val	p.A747V	Missense_Mutation	1	?
1	745	p.Leu745Ile	p.L745I	Missense_Mutation	1	?
1	744	p.Ser744Asn	p.S744N	Missense_Mutation	1	?
1	736	p.Ala736Gly	p.A736G	Missense_Mutation	1	?
1	733	p.Leu733Trp	p.L733W	Missense_Mutation	1	?
1	727	p.Ser727Thr	p.S727T	Missense_Mutation	1	?
1	724	p.Ile724Leu	p.I724L	Missense_Mutation	1	?
1	713	p.Ser713Cys	p.S713C	Missense_Mutation	1	?
1	706	p.Leu706Val	p.L706V	Missense_Mutation	1	?
1	703	p.Glu703Asp	p.E703D	Missense_Mutation	1	?
1	699	p.Lys699ArgfsTer35	p.K699Rfs*35	Frame_Shift_Del	1	?
1	697	p.Leu697Val	p.L697V	Missense_Mutation	1	?
1	692	p.Leu692Ser	p.L692S	Missense_Mutation	1	?
1	690	p.Lys690Asn	p.K690N	Missense_Mutation	1	?
1	689	p.Met689Val	p.M689V	Missense_Mutation	1	?
1	686	p.Pro686Leu	p.P686L	Missense_Mutation	1	?
1	685	p.Cys685Ser	p.C685S	Missense_Mutation	1	?
1	684	p.Asn684Asp	p.N684D	Missense_Mutation	1	?
1	679	p.Ser679Thr	p.S679T	Missense_Mutation	1	?
1	677	p.Asp677Asn	p.D677N	Missense_Mutation	1	?
1	674	p.Leu674Gln	p.L674Q	Missense_Mutation	1	?
1	673	p.Tyr673Cys	p.Y673C	Missense_Mutation	1	?
1	665	p.Ile665Val	p.I665V	Missense_Mutation	1	?
1	661	p.Asn661del	p.N661del	In_Frame_Del	1	?
1	655	p.Pro655Ser	p.P655S	Missense_Mutation	1	?
1	654	p.Leu654Phe	p.L654F	Missense_Mutation	1	?
1	653	p.Gln653Leu	p.Q653L	Missense_Mutation	1	?
1	651	p.Thr651Ile	p.T651I	Missense_Mutation	1	?
1	649	p.Leu649Phe	p.L649F	Missense_Mutation	1	?
1	646	p.Leu646Met	p.L646M	Missense_Mutation	1	?
1	644	p.Ile644Ser	p.I644S	Missense_Mutation	1	?
1	642	p.Phe642Cys	p.F642C	Missense_Mutation	1	?
1	636	p.Gln636Ter	p.Q636*	Nonsense_Mutation	1	?
1	628	p.Gln628His	p.Q628H	Missense_Mutation	1	?
1	627	p.Met627Ile	p.M627I	Missense_Mutation	1	?
1	620	p.Met620Ile	p.M620I	Missense_Mutation	1	?
1	617	p.Ile617Met	p.I617M	Missense_Mutation	1	?
1	615	p.Gly615Arg	p.G615R	Missense_Mutation	1	?
1	612	p.Gln612Arg	p.Q612R	Missense_Mutation	1	?
1	590	p.Val590Ala	p.V590A	Missense_Mutation	1	?
1	579	p.Ser579Gly	p.S579G	Missense_Mutation	1	?
1	577	p.Leu577Ile	p.L577I	Missense_Mutation	1	?
1	566	p.Tyr566Ter	p.Y566*	Nonsense_Mutation	1	?
1	564	p.Met564Ile	p.M564I	Missense_Mutation	1	?
1	563	p.Gly563Cys	p.G563C	Missense_Mutation	1	?
1	562	p.Gln562Pro	p.Q562P	Missense_Mutation	1	?
1	555	p.Asp555His	p.D555H	Missense_Mutation	1	?
1	551	p.Ile551TyrfsTer27	p.I551Yfs*27	Frame_Shift_Del	1	?
1	548	p.Phe548Ser	p.F548S	Missense_Mutation	1	?
1	544	p.Ile544Thr	p.I544T	Missense_Mutation	1	?
1	542	p.His542Arg	p.H542R	Missense_Mutation	1	?
1	538	p.Tyr538Asp	p.Y538D	Missense_Mutation	1	?
1	537	p.Leu537Val	p.L537V	Missense_Mutation	1	?
1	529	p.Thr529Ala	p.T529A	Missense_Mutation	1	?
1	528	p.Val528Gly	p.V528G	Missense_Mutation	1	?
1	527	p.Ile527Thr	p.I527T	Missense_Mutation	1	?
1	526	p.Ala526Thr	p.A526T	Missense_Mutation	1	?
1	522	p.Lys522Asn	p.K522N	Missense_Mutation	1	?
1	521	p.Thr521Ile	p.T521I	Missense_Mutation	1	?
1	518	p.Gly518Ala	p.G518A	Missense_Mutation	1	?
1	516	p.Phe516Ile	p.F516I	Missense_Mutation	1	?
1	508	p.Thr508Ala	p.T508A	Missense_Mutation	1	?
1	502	p.Val502Ile	p.V502I	Missense_Mutation	1	?
1	492	p.Pro492Thr	p.P492T	Missense_Mutation	1	?
1	480	p.Val480Leu	p.V480L	Missense_Mutation	1	?
1	477	p.His477Tyr	p.H477Y	Missense_Mutation	1	?
1	474	p.Gly474Arg	p.G474R	Missense_Mutation	1	?
1	465	p.Ser465Phe	p.S465F	Missense_Mutation	1	?
1	463	p.Ile463Met	p.I463M	Missense_Mutation	1	?
1	457	p.Ile457Val	p.I457V	Missense_Mutation	1	?
1	449	p.Asp449Asn	p.D449N	Missense_Mutation	1	?
1	448	p.Asp448Gly	p.D448G	Missense_Mutation	1	?
1	443	p.Arg443Ile	p.R443I	Missense_Mutation	1	?
1	442	p.Gly442Ser	p.G442S	Missense_Mutation	1	?
1	441	p.Leu441Arg	p.L441R	Missense_Mutation	1	?
1	428	p.Ser428Leu	p.S428L	Missense_Mutation	1	?
1	422	p.Pro422Ala	p.P422A	Missense_Mutation	1	?
1	421	p.Gly421Ala	p.G421A	Missense_Mutation	1	?
1	419	p.Ser419Phe	p.S419F	Missense_Mutation	1	?
1	416	p.Leu416Ser	p.L416S	Missense_Mutation	1	?
1	398	p.Leu398Phe	p.L398F	Missense_Mutation	1	?
1	397	p.Gly397Arg	p.G397R	Missense_Mutation	1	?
1	396	p.Thr396Ser	p.T396S	Missense_Mutation	1	?
1	395	p.Thr395Ala	p.T395A	Missense_Mutation	1	?
1	390	p.Gly390Asp	p.G390D	Missense_Mutation	1	?
1	386	p.Gln386Leu	p.Q386L	Missense_Mutation	1	?
1	383	p.Ile383LeufsTer28	p.I383Lfs*28	Frame_Shift_Del	1	?
1	379	p.Ile379MetfsTer3	p.I379Mfs*3	Frame_Shift_Del	1	?
1	378	p.Asn378Ser	p.N378S	Missense_Mutation	1	?
1	376	p.Pro376Leu	p.P376L	Missense_Mutation	1	?
1	375	p.Glu375Lys	p.E375K	Missense_Mutation	1	?
1	374	p.Ile374Met	p.I374M	Missense_Mutation	1	?
1	364	p.Ser364Leu	p.S364L	Missense_Mutation	1	?
1	359	p.Gln359Arg	p.Q359R	Missense_Mutation	1	?
1	358	p.Gly358Glu	p.G358E	Missense_Mutation	1	?
1	351	p.Glu351Ter	p.E351*	Nonsense_Mutation	1	?
1	349	p.Ala349Val	p.A349V	Missense_Mutation	1	?
1	348	p.Pro348Thr	p.P348T	Missense_Mutation	1	?
1	341	p.Pro341Thr	p.P341T	Missense_Mutation	1	?
1	338	p.Lys338Glu	p.K338E	Missense_Mutation	1	?
1	333	p.Ser333Gly	p.S333G	Missense_Mutation	1	?
1	330	p.Ile330Met	p.I330M	Missense_Mutation	1	?
1	329	p.Gln329Lys	p.Q329K	Missense_Mutation	1	?
1	325	p.Ser325Ala	p.S325A	Missense_Mutation	1	?
1	319	p.Ser319Phe	p.S319F	Missense_Mutation	1	?
1	316	p.Ser316Ter	p.S316*	Nonsense_Mutation	1	?
1	315	p.Gly315Ter	p.G315*	Nonsense_Mutation	1	?
1	304	p.Glu304Gln	p.E304Q	Missense_Mutation	1	?
1	303	p.Glu303Lys	p.E303K	Missense_Mutation	1	?
1	302	p.Gln302Arg	p.Q302R	Missense_Mutation	1	?
1	301	p.Pro301Ser	p.P301S	Missense_Mutation	1	?
1	300	p.Ile300Val	p.I300V	Missense_Mutation	1	?
1	297	p.His297Tyr	p.H297Y	Missense_Mutation	1	?
1	289	p.Leu289Met	p.L289M	Missense_Mutation	1	?
1	285	p.Gln285ThrfsTer3	p.Q285Tfs*3	Frame_Shift_Ins	1	?
1	284	p.Asp284His	p.D284H	Missense_Mutation	1	?
1	282	p.Asn282His	p.N282H	Missense_Mutation	1	?
1	274	p.Thr274Ala	p.T274A	Missense_Mutation	1	?
1	261	p.Cys261Tyr	p.C261Y	Missense_Mutation	1	?
1	258	p.Gly258Asp	p.G258D	Missense_Mutation	1	?
1	256	p.Phe256Leu	p.F256L	Missense_Mutation	1	?
1	243	p.Phe243Ser	p.F243S	Missense_Mutation	1	?
1	238	p.Val238Ala	p.V238A	Missense_Mutation	1	?
1	235	p.His235Asp	p.H235D	Missense_Mutation	1	?
1	234	p.Thr234Ala	p.T234A	Missense_Mutation	1	?
1	233	p.Thr233Pro	p.T233P	Missense_Mutation	1	?
1	230	p.Val230Ala	p.V230A	Missense_Mutation	1	?
1	229	p.Asn229Ser	p.N229S	Missense_Mutation	1	?
1	223	p.His223Asn	p.H223N	Missense_Mutation	1	?
1	218	p.Thr218Ser	p.T218S	Missense_Mutation	1	?
1	216	p.Trp216Leu	p.W216L	Missense_Mutation	1	?
1	214	p.Ile214Met	p.I214M	Missense_Mutation	1	?
1	209	p.Gly209Ser	p.G209S	Missense_Mutation	1	?
1	208	p.Ile208Val	p.I208V	Missense_Mutation	1	?
1	204	p.Glu204Gln	p.E204Q	Missense_Mutation	1	?
1	202	p.Asp202His	p.D202H	Missense_Mutation	1	?
1	200	p.Ile200Met	p.I200M	Missense_Mutation	1	?
1	193	p.Glu193Ter	p.E193*	Nonsense_Mutation	1	?
1	192	p.Pro192Leu	p.P192L	Missense_Mutation	1	?
1	179	p.Asp179Gly	p.D179G	Missense_Mutation	1	?
1	175	p.Val175Phe	p.V175F	Missense_Mutation	1	?
1	173	p.Cys173Arg	p.C173R	Missense_Mutation	1	?
1	170	p.Pro170Leu	p.P170L	Missense_Mutation	1	?
1	166	p.Arg166AspfsTer47	p.R166Dfs*47	Frame_Shift_Del	1	?
1	164	p.Lys164Glu	p.K164E	Missense_Mutation	1	?
1	161	p.Leu161Met	p.L161M	Missense_Mutation	1	?
1	156	p.Ile156Val	p.I156V	Missense_Mutation	1	?
1	151	p.Ser151Ala	p.S151A	Missense_Mutation	1	?
1	145	p.Ala145Ser	p.A145S	Missense_Mutation	1	?
1	142	p.Thr142Ser	p.T142S	Missense_Mutation	1	?
1	140	p.Asn140Thr	p.N140T	Missense_Mutation	1	?
1	139	p.Gln139Lys	p.Q139K	Missense_Mutation	1	?
1	137	p.Val137Leu	p.V137L	Missense_Mutation	1	?
1	135	p.Leu135GlnfsTer46	p.L135Qfs*46	Frame_Shift_Del	1	?
1	133	p.Ser133Ter	p.S133*	Nonsense_Mutation	1	?
1	130	p.Val130Leu	p.V130L	Missense_Mutation	1	?
1	128	p.Leu128Phe	p.L128F	Missense_Mutation	1	?
1	126	p.Ser126Tyr	p.S126Y	Missense_Mutation	1	?
1	121	p.Thr121Ile	p.T121I	Missense_Mutation	1	?
1	108	p.Asp108Asn	p.D108N	Missense_Mutation	1	?
1	101	p.Glu101Lys	p.E101K	Missense_Mutation	1	?
1	96	p.Glu96Lys	p.E96K	Missense_Mutation	1	?
1	95	p.Arg95Gly	p.R95G	Missense_Mutation	1	?
1	94	p.Gln94Glu	p.Q94E	Missense_Mutation	1	?
1	88	p.Lys88Arg	p.K88R	Missense_Mutation	1	?
1	87	p.Ser87Gly	p.S87G	Missense_Mutation	1	?
1	82	p.Tyr82Phe	p.Y82F	Missense_Mutation	1	?
1	80	p.Glu80Asp	p.E80D	Missense_Mutation	1	?
1	78	p.Tyr78Cys	p.Y78C	Missense_Mutation	1	?
1	77	p.Ile77Val	p.I77V	Missense_Mutation	1	?
1	74	p.Pro74Ser	p.P74S	Missense_Mutation	1	?
1	72	p.His72Tyr	p.H72Y	Missense_Mutation	1	?
1	69	p.Gly69Asp	p.G69D	Missense_Mutation	1	?
1	68	p.Phe68Cys	p.F68C	Missense_Mutation	1	?
1	67	p.Lys67Arg	p.K67R	Missense_Mutation	1	?
1	63	p.Ala63Val	p.A63V	Missense_Mutation	1	?
1	59	p.Glu59Asp	p.E59D	Missense_Mutation	1	?
1	58	p.Gln58Lys	p.Q58K	Missense_Mutation	1	?
1	57	p.Thr57Lys	p.T57K	Missense_Mutation	1	?
1	56	p.Leu56Ser	p.L56S	Missense_Mutation	1	?
1	51	p.Lys51Thr	p.K51T	Missense_Mutation	1	?
1	49	p.Asn49Ser	p.N49S	Missense_Mutation	1	?
1	48	p.Trp48Ter	p.W48*	Nonsense_Mutation	1	?
1	45	p.Glu45Lys	p.E45K	Missense_Mutation	1	?
1	38	p.Ala38Pro	p.A38P	Missense_Mutation	1	?
1	35	p.Ala35Thr	p.A35T	Missense_Mutation	1	?
1	25	p.Pro25Ser	p.P25S	Missense_Mutation	1	?
1	23	p.Met23Ile	p.M23I	Missense_Mutation	1	?
1	19	p.Phe19Leu	p.F19L	Missense_Mutation	1	?
1	15	p.Gly15AlafsTer39	p.G15Afs*39	Frame_Shift_Del	1	?
1	13	p.Glu13Lys	p.E13K	Missense_Mutation	1	?
1	12	p.Ala12Glu	p.A12E	Missense_Mutation	1	?
1	11	p.Gly11Ser	p.G11S	Missense_Mutation	1	?
1	10	p.Gly10_Gly11del	p.G10_G11del	In_Frame_Del	1	?
1	9	p.Gly9Ala	p.G9A	Missense_Mutation	1	?
1	4	p.Leu4Pro	p.L4P	Missense_Mutation	1	?
1	2	p.Ala2Thr	p.A2T	Missense_Mutation	1	?
1	NA	p.Ter767CysextTer3	p.*767Cext*3	Nonstop_Mutation	1	?
2	766	p.His766ThrfsTer6	p.H766Tfs*6	Frame_Shift_Del	1	?
2	766	p.His766Tyr	p.H766Y	Missense_Mutation	1	?
2	764	p.Pro764Ser	p.P764S	Missense_Mutation	2	?
2	758	p.Gly758Glu	p.G758E	Missense_Mutation	2	?
2	718	p.Ala718Thr	p.A718T	Missense_Mutation	1	?
2	718	p.Ala718Val	p.A718V	Missense_Mutation	1	?
2	714	p.Ile714Val	p.I714V	Missense_Mutation	2	?
2	704	p.Arg704Gly	p.R704G	Missense_Mutation	1	?
2	704	p.Arg704ThrfsTer11	p.R704Tfs*11	Frame_Shift_Del	1	?
2	694	p.Ala694Ser	p.A694S	Missense_Mutation	2	?
2	688	p.Ala688Ser	p.A688S	Missense_Mutation	1	?
2	688	p.Ala688Val	p.A688V	Missense_Mutation	1	?
2	683	p.Ser683Arg	p.S683R	Missense_Mutation	1	?
2	683	p.Ser683Ile	p.S683I	Missense_Mutation	1	?
2	681	p.Val681Ile	p.V681I	Missense_Mutation	2	?
2	678	p.Leu678Phe	p.L678F	Missense_Mutation	2	?
2	676	p.Pro676Ala	p.P676A	Missense_Mutation	1	?
2	676	p.Pro676Ser	p.P676S	Missense_Mutation	1	?
2	663	p.Asp663Gly	p.D663G	Missense_Mutation	1	?
2	663	p.Asp663Tyr	p.D663Y	Missense_Mutation	1	?
2	647	p.Tyr647Cys	p.Y647C	Missense_Mutation	2	?
2	638	p.Asp638His	p.D638H	Missense_Mutation	1	?
2	638	p.Asp638Val	p.D638V	Missense_Mutation	1	?
2	637	p.Ser637Leu	p.S637L	Missense_Mutation	2	?
2	633	p.Tyr633Cys	p.Y633C	Missense_Mutation	1	?
2	633	p.Tyr633His	p.Y633H	Missense_Mutation	1	?
2	626	p.Arg626Lys	p.R626K	Missense_Mutation	2	?
2	622	p.Pro622Leu	p.P622L	Missense_Mutation	1	?
2	622	p.Pro622Ser	p.P622S	Missense_Mutation	1	?
2	618	p.Leu618Phe	p.L618F	Missense_Mutation	2	?
2	616	p.Ser616Phe	p.S616F	Missense_Mutation	1	?
2	616	p.Ser616Tyr	p.S616Y	Missense_Mutation	1	?
2	613	p.Leu613Met	p.L613M	Missense_Mutation	1	?
2	613	p.Leu613Phe	p.L613F	Missense_Mutation	1	?
2	611	p.Glu611Gln	p.E611Q	Missense_Mutation	1	?
2	611	p.Glu611Ter	p.E611*	Nonsense_Mutation	1	?
2	608	p.His608Arg	p.H608R	Missense_Mutation	1	?
2	608	p.His608Gln	p.H608Q	Missense_Mutation	1	?
2	605	p.Ser605Ile	p.S605I	Missense_Mutation	1	?
2	605	p.Ser605Phe	p.S605F	Missense_Mutation	1	?
2	592	p.Ile592_Ala598dup	p.I592_A598dup	In_Frame_Ins	1	?
2	592	p.Ile592Met	p.I592M	Missense_Mutation	1	?
2	588	p.Leu588Phe	p.L588F	Missense_Mutation	2	?
2	583	p.Phe583Cys	p.F583C	Missense_Mutation	1	?
2	583	p.Phe583Ile	p.F583I	Missense_Mutation	1	?
2	569	p.Ala569Pro	p.A569P	Missense_Mutation	1	?
2	569	p.Ala569Thr	p.A569T	Missense_Mutation	1	?
2	567	p.Leu567PhefsTer14	p.L567Ffs*14	Frame_Shift_Ins	1	?
2	567	p.Leu567Val	p.L567V	Missense_Mutation	1	?
2	561	p.Ala561Ser	p.A561S	Missense_Mutation	2	?
2	554	p.Ile554Thr	p.I554T	Missense_Mutation	2	?
2	553	p.Leu553Arg	p.L553R	Missense_Mutation	2	?
2	552	p.Lys552Asn	p.K552N	Missense_Mutation	1	?
2	552	p.Lys552Gln	p.K552Q	Missense_Mutation	1	?
2	549	p.Glu549Gln	p.E549Q	Missense_Mutation	1	?
2	549	p.Glu549Ter	p.E549*	Nonsense_Mutation	1	?
2	546	p.Thr546Ala	p.T546A	Missense_Mutation	2	?
2	543	p.Ile543Met	p.I543M	Missense_Mutation	1	?
2	543	p.Ile543Val	p.I543V	Missense_Mutation	1	?
2	541	p.Leu541Phe	p.L541F	Missense_Mutation	2	?
2	540	p.His540Asn	p.H540N	Missense_Mutation	2	?
2	535	p.Ser535Cys	p.S535C	Missense_Mutation	2	?
2	534	p.Gly534Arg	p.G534R	Missense_Mutation	2	?
2	523	p.Pro523Ser	p.P523S	Missense_Mutation	1	?
2	523	p.Pro523Thr	p.P523T	Missense_Mutation	1	?
2	512	p.Asn512Asp	p.N512D	Missense_Mutation	1	?
2	512	p.Asn512Ser	p.N512S	Missense_Mutation	1	?
2	498	p.Phe498Leu	p.F498L	Missense_Mutation	1	?
2	498	p.Phe498Tyr	p.F498Y	Missense_Mutation	1	?
2	493	p.Gln493Glu	p.Q493E	Missense_Mutation	1	?
2	493	p.Gln493Ter	p.Q493*	Nonsense_Mutation	1	?
2	491	p.Thr491Ser	p.T491S	Missense_Mutation	2	?
2	479	p.Asp479Asn	p.D479N	Missense_Mutation	2	?
2	473	p.Lys473Asn	p.K473N	Missense_Mutation	1	?
2	473	p.Lys473Met	p.K473M	Missense_Mutation	1	?
2	454	p.Asp454Asn	p.D454N	Missense_Mutation	1	?
2	454	p.Asp454His	p.D454H	Missense_Mutation	1	?
2	447	p.Ser447Asn	p.S447N	Missense_Mutation	1	?
2	447	p.Ser447Gly	p.S447G	Missense_Mutation	1	?
2	445	p.Asp445Gly	p.D445G	Missense_Mutation	1	?
2	445	p.Asp445Tyr	p.D445Y	Missense_Mutation	1	?
2	440	p.Thr440Arg	p.T440R	Missense_Mutation	1	?
2	440	p.Thr440Ile	p.T440I	Missense_Mutation	1	?
2	415	p.Ala415Val	p.A415V	Missense_Mutation	2	?
2	412	p.Asn412Lys	p.N412K	Missense_Mutation	1	?
2	412	p.Asn412Ser	p.N412S	Missense_Mutation	1	?
2	407	p.Pro407Arg	p.P407R	Missense_Mutation	2	?
2	406	p.Leu406Ser	p.L406S	Missense_Mutation	2	?
2	401	p.Thr401Ala	p.T401A	Missense_Mutation	2	?
2	392	p.Gly392Glu	p.G392E	Missense_Mutation	2	?
2	391	p.Asp391Asn	p.D391N	Missense_Mutation	1	?
2	391	p.Asp391Gly	p.D391G	Missense_Mutation	1	?
2	373	p.Thr373Ile	p.T373I	Missense_Mutation	2	?
2	371	p.Ile371Val	p.I371V	Missense_Mutation	2	?
2	369	p.Val369Ala	p.V369A	Missense_Mutation	2	?
2	366	p.Ala366Pro	p.A366P	Missense_Mutation	1	?
2	366	p.Ala366Val	p.A366V	Missense_Mutation	1	?
2	365	p.Ser365Leu	p.S365L	Missense_Mutation	2	?
2	356	p.Gln356Glu	p.Q356E	Missense_Mutation	1	?
2	356	p.Gln356Lys	p.Q356K	Missense_Mutation	1	?
2	352	p.Asp352His	p.D352H	Missense_Mutation	1	?
2	352	p.Asp352Tyr	p.D352Y	Missense_Mutation	1	?
2	346	p.Phe346Leu	p.F346L	Missense_Mutation	2	?
2	345	p.Pro345Leu	p.P345L	Missense_Mutation	2	?
2	337	p.Ser337Leu	p.S337L	Missense_Mutation	1	?
2	337	p.Ser337Ter	p.S337*	Nonsense_Mutation	1	?
2	331	p.Leu331Ile	p.L331I	Missense_Mutation	1	?
2	331	p.Leu331Phe	p.L331F	Missense_Mutation	1	?
2	328	p.Pro328Leu	p.P328L	Missense_Mutation	1	?
2	328	p.Pro328Ser	p.P328S	Missense_Mutation	1	?
2	326	p.Ile326Thr	p.I326T	Missense_Mutation	2	?
2	321	p.Pro321Leu	p.P321L	Missense_Mutation	1	?
2	321	p.Pro321Ser	p.P321S	Missense_Mutation	1	?
2	312	p.Leu312Gln	p.L312Q	Missense_Mutation	1	?
2	312	p.Leu312Pro	p.L312P	Missense_Mutation	1	?
2	311	p.Ala311Thr	p.A311T	Missense_Mutation	2	?
2	310	p.Thr310Ile	p.T310I	Missense_Mutation	2	?
2	305	p.Ala305Val	p.A305V	Missense_Mutation	2	?
2	299	p.Pro299Leu	p.P299L	Missense_Mutation	1	?
2	299	p.Pro299Ser	p.P299S	Missense_Mutation	1	?
2	296	p.Glu296Lys	p.E296K	Missense_Mutation	2	?
2	292	p.Ser292Cys	p.S292C	Missense_Mutation	1	?
2	292	p.Ser292Tyr	p.S292Y	Missense_Mutation	1	?
2	291	p.Val291Ala	p.V291A	Missense_Mutation	1	?
2	291	p.Val291Leu	p.V291L	Missense_Mutation	1	?
2	288	p.Leu288Phe	p.L288F	Missense_Mutation	1	?
2	288	p.Leu288Ser	p.L288S	Missense_Mutation	1	?
2	279	p.Met279Lys	p.M279K	Missense_Mutation	1	?
2	279	p.Met279Val	p.M279V	Missense_Mutation	1	?
2	265	p.Gly265Arg	p.G265R	Missense_Mutation	2	?
2	264	p.Cys264Phe	p.C264F	Missense_Mutation	1	?
2	264	p.Cys264Tyr	p.C264Y	Missense_Mutation	1	?
2	263	p.Thr263Ile	p.T263I	Missense_Mutation	2	?
2	260	p.Arg260Cys	p.R260C	Missense_Mutation	2	?
2	231	p.Pro231Leu	p.P231L	Missense_Mutation	2	?
2	205	p.Lys205Asn	p.K205N	Missense_Mutation	2	?
2	197	p.Val197Ala	p.V197A	Missense_Mutation	1	?
2	197	p.Val197Ile	p.V197I	Missense_Mutation	1	?
2	196	p.Ala196Thr	p.A196T	Missense_Mutation	1	?
2	196	p.Ala196Val	p.A196V	Missense_Mutation	1	?
2	188	p.Arg188Lys	p.R188K	Missense_Mutation	2	?
2	187	p.Met187Ile	p.M187I	Missense_Mutation	1	?
2	187	p.Met187Thr	p.M187T	Missense_Mutation	1	?
2	185	p.Leu185Met	p.L185M	Missense_Mutation	1	?
2	185	p.Leu185Pro	p.L185P	Missense_Mutation	1	?
2	184	p.Ala184Glu	p.A184E	Missense_Mutation	1	?
2	184	p.Ala184Ser	p.A184S	Missense_Mutation	1	?
2	183	p.Lys183Asn	p.K183N	Missense_Mutation	1	?
2	183	p.Lys183Ter	p.K183*	Nonsense_Mutation	1	?
2	165	p.Gln165Arg	p.Q165R	Missense_Mutation	1	?
2	165	p.Gln165His	p.Q165H	Missense_Mutation	1	?
2	162	p.Pro162Ser	p.P162S	Missense_Mutation	2	?
2	155	p.Pro155His	p.P155H	Missense_Mutation	1	?
2	155	p.Pro155ThrfsTer4	p.P155Tfs*4	Frame_Shift_Ins	1	?
2	150	p.Lys150Arg	p.K150R	Missense_Mutation	1	?
2	150	p.Lys150SerfsTer32	p.K150Sfs*32	Frame_Shift_Del	1	?
2	147	p.Ser147Asn	p.S147N	Missense_Mutation	1	?
2	147	p.Ser147Gly	p.S147G	Missense_Mutation	1	?
2	141	p.Pro141Ala	p.P141A	Missense_Mutation	1	?
2	141	p.Pro141Ser	p.P141S	Missense_Mutation	1	?
2	129	p.Ser129Leu	p.S129L	Missense_Mutation	1	?
2	129	p.Ser129Tyr	p.S129Y	Missense_Mutation	1	?
2	125	p.Ser125Phe	p.S125F	Missense_Mutation	2	?
2	119	p.Thr119Ile	p.T119I	Missense_Mutation	2	?
2	118	p.Asp118Asn	p.D118N	Missense_Mutation	1	?
2	118	p.Asp118Tyr	p.D118Y	Missense_Mutation	1	?
2	116	p.Ser116Leu	p.S116L	Missense_Mutation	1	?
2	116	p.Ser116Pro	p.S116P	Missense_Mutation	1	?
2	110	p.Ser110Phe	p.S110F	Missense_Mutation	2	?
2	104	p.Gly104Arg	p.G104R	Missense_Mutation	1	?
2	104	p.Gly104Trp	p.G104W	Missense_Mutation	1	?
2	83	p.Glu83Lys	p.E83K	Missense_Mutation	1	?
2	83	p.Glu83Val	p.E83V	Missense_Mutation	1	?
2	70	p.Gly70GlnfsTer4	p.G70Qfs*4	Frame_Shift_Ins	1	?
2	70	p.Gly70Val	p.G70V	Missense_Mutation	1	?
2	65	p.Leu65Met	p.L65M	Missense_Mutation	1	?
2	65	p.Leu65Phe	p.L65F	Missense_Mutation	1	?
2	62	p.Glu62Gln	p.E62Q	Missense_Mutation	1	?
2	62	p.Glu62Gly	p.E62G	Missense_Mutation	1	?
2	53	p.Met53Ile	p.M53I	Missense_Mutation	2	?
2	50	p.Ile50Met	p.I50M	Missense_Mutation	2	?
2	40	p.Asp40Glu	p.D40E	Missense_Mutation	1	?
2	40	p.Asp40Tyr	p.D40Y	Missense_Mutation	1	?
2	39	p.Ala39Thr	p.A39T	Missense_Mutation	1	?
2	39	p.Ala39Val	p.A39V	Missense_Mutation	1	?
2	27	p.Ala27ArgfsTer20	p.A27Rfs*20	Frame_Shift_Del	1	?
2	27	p.Ala27Thr	p.A27T	Missense_Mutation	1	?
2	22	p.Asp22Asn	p.D22N	Missense_Mutation	1	?
2	22	p.Asp22ProfsTer19	p.D22Pfs*19	Frame_Shift_Del	1	?
2	21	p.Gly21Ala	p.G21A	Missense_Mutation	1	?
2	21	p.Gly21Arg	p.G21R	Missense_Mutation	1	?
2	20	p.Asn20Asp	p.N20D	Missense_Mutation	1	?
2	20	p.Asn20Ser	p.N20S	Missense_Mutation	1	?
2	18	p.Leu18Gln	p.L18Q	Missense_Mutation	1	?
2	18	p.Leu18Val	p.L18V	Missense_Mutation	1	?
2	17	p.Ala17Ser	p.A17S	Missense_Mutation	1	?
2	17	p.Ala17Thr	p.A17T	Missense_Mutation	1	?
2	14	p.Pro14Arg	p.P14R	Missense_Mutation	2	?
2	8	p.Gly8Val	p.G8V	Missense_Mutation	2	?
3	742	p.Asp742Asn	p.D742N	Missense_Mutation	3	?
3	741	p.Glu741Asp	p.E741D	Missense_Mutation	1	?
3	741	p.Glu741Gly	p.E741G	Missense_Mutation	1	?
3	741	p.Glu741GlyfsTer3	p.E741Gfs*3	Frame_Shift_Del	1	?
3	732	p.Ser732Phe	p.S732F	Missense_Mutation	3	?
3	730	p.Glu730Gln	p.E730Q	Missense_Mutation	1	?
3	730	p.Glu730Ter	p.E730*	Nonsense_Mutation	1	?
3	730	p.Glu730Val	p.E730V	Missense_Mutation	1	?
3	715	p.Glu715Lys	p.E715K	Missense_Mutation	3	?
3	701	p.Arg701Thr	p.R701T	Missense_Mutation	3	?
3	672	p.Gly672Ala	p.G672A	Missense_Mutation	1	?
3	672	p.Gly672Arg	p.G672R	Missense_Mutation	1	?
3	672	p.Gly672Glu	p.G672E	Missense_Mutation	1	?
3	630	p.Lys630Glu	p.K630E	Missense_Mutation	3	?
3	614	p.Ser614Phe	p.S614F	Missense_Mutation	1	?
3	614	p.Ser614Pro	p.S614P	Missense_Mutation	2	?
3	585	p.His585Tyr	p.H585Y	Missense_Mutation	3	?
3	556	p.Ile556Phe	p.I556F	Missense_Mutation	1	?
3	556	p.Ile556Thr	p.I556T	Missense_Mutation	2	?
3	532	p.Cys532Tyr	p.C532Y	Missense_Mutation	3	?
3	517	p.Met517Ile	p.M517I	Missense_Mutation	1	?
3	517	p.Met517Val	p.M517V	Missense_Mutation	2	?
3	506	p.Arg506Ser	p.R506S	Missense_Mutation	1	?
3	506	p.Arg506Trp	p.R506W	Missense_Mutation	2	?
3	499	p.Lys499Glu	p.K499E	Missense_Mutation	3	2
3	481	p.Ala481Glu	p.A481E	Missense_Mutation	1	?
3	481	p.Ala481Leu	p.A481L	Missense_Mutation	1	?
3	481	p.Ala481Thr	p.A481T	Missense_Mutation	1	?
3	462	p.Arg462Gly	p.R462G	Missense_Mutation	1	?
3	462	p.Arg462Ile	p.R462I	Missense_Mutation	1	2
3	462	p.Arg462Thr	p.R462T	Missense_Mutation	1	?
3	459	p.Val459Leu	p.V459L	Missense_Mutation	3	3
3	453	p.Pro453Ser	p.P453S	Missense_Mutation	3	?
3	446	p.Ser446Ter	p.S446*	Nonsense_Mutation	1	?
3	446	p.Ser446Leu	p.S446L	Missense_Mutation	2	?
3	436	p.Asn436Ser	p.N436S	Missense_Mutation	1	?
3	436	p.Asn436Asp	p.N436D	Missense_Mutation	2	?
3	434	p.Asp434Tyr	p.D434Y	Missense_Mutation	1	?
3	434	p.Asp434Asn	p.D434N	Missense_Mutation	2	?
3	432	p.Ser432Ala	p.S432A	Missense_Mutation	1	?
3	432	p.Ser432Leu	p.S432L	Missense_Mutation	2	?
3	424	p.Arg424Gln	p.R424Q	Missense_Mutation	3	?
3	423	p.Gln423Ter	p.Q423*	Nonsense_Mutation	1	?
3	423	p.Gln423Lys	p.Q423K	Missense_Mutation	2	?
3	413	p.Val413Met	p.V413M	Missense_Mutation	3	?
3	393	p.Gly393Arg	p.G393R	Missense_Mutation	1	?
3	393	p.Gly393Ala	p.G393A	Missense_Mutation	2	?
3	385	p.Asp385His	p.D385H	Missense_Mutation	1	?
3	385	p.Asp385Asn	p.D385N	Missense_Mutation	2	?
3	370	p.His370Arg	p.H370R	Missense_Mutation	1	?
3	370	p.His370Leu	p.H370L	Missense_Mutation	1	?
3	370	p.His370Tyr	p.H370Y	Missense_Mutation	1	?
3	368	p.Asn368Lys	p.N368K	Missense_Mutation	1	?
3	368	p.Asn368Asp	p.N368D	Missense_Mutation	2	?
3	353	p.His353Tyr	p.H353Y	Missense_Mutation	1	?
3	353	p.His353Pro	p.H353P	Missense_Mutation	2	?
3	350	p.Asp350His	p.D350H	Missense_Mutation	1	?
3	350	p.Asp350Asn	p.D350N	Missense_Mutation	2	?
3	344	p.Gln344Ter	p.Q344*	Nonsense_Mutation	1	?
3	344	p.Gln344His	p.Q344H	Missense_Mutation	2	?
3	318	p.Pro318Ser	p.P318S	Missense_Mutation	1	?
3	318	p.Pro318Leu	p.P318L	Missense_Mutation	2	?
3	294	p.Phe294Leu	p.F294L	Missense_Mutation	3	?
3	287	p.Asp287Tyr	p.D287Y	Missense_Mutation	1	?
3	287	p.Asp287His	p.D287H	Missense_Mutation	2	3
3	246	p.Ala246Pro	p.A246P	Missense_Mutation	1	?
3	246	p.Ala246Ser	p.A246S	Missense_Mutation	1	?
3	246	p.Ala246Val	p.A246V	Missense_Mutation	1	?
3	244	p.Thr244Ala	p.T244A	Missense_Mutation	1	?
3	244	p.Thr244Asn	p.T244N	Missense_Mutation	2	?
3	236	p.Asn236Thr	p.N236T	Missense_Mutation	1	?
3	236	p.Asn236Lys	p.N236K	Missense_Mutation	2	?
3	215	p.Ser215Cys	p.S215C	Missense_Mutation	1	?
3	215	p.Ser215Phe	p.S215F	Missense_Mutation	1	?
3	215	p.Ser215Pro	p.S215P	Missense_Mutation	1	?
3	189	p.Gly189Ser	p.G189S	Missense_Mutation	1	?
3	189	p.Gly189Cys	p.G189C	Missense_Mutation	2	?
3	152	p.Pro152Ser	p.P152S	Missense_Mutation	3	?
3	143	p.Asp143Gly	p.D143G	Missense_Mutation	1	?
3	143	p.Asp143Tyr	p.D143Y	Missense_Mutation	2	?
3	134	p.Ser134Thr	p.S134T	Missense_Mutation	1	?
3	134	p.Ser134Phe	p.S134F	Missense_Mutation	2	?
3	124	p.Ser124Phe	p.S124F	Missense_Mutation	3	?
3	123	p.Ser123Phe	p.S123F	Missense_Mutation	1	?
3	123	p.Ser123Cys	p.S123C	Missense_Mutation	2	?
3	120	p.Val120Ile	p.V120I	Missense_Mutation	3	?
3	114	p.Ser114Cys	p.S114C	Missense_Mutation	1	?
3	114	p.Ser114Phe	p.S114F	Missense_Mutation	2	?
3	112	p.Ser112Phe	p.S112F	Missense_Mutation	1	?
3	112	p.Ser112Cys	p.S112C	Missense_Mutation	2	?
3	102	p.Ser102Tyr	p.S102Y	Missense_Mutation	3	?
3	98	p.Gln98del	p.Q98del	In_Frame_Del	1	?
3	98	p.Gln98His	p.Q98H	Missense_Mutation	1	?
3	98	p.Gln98Ter	p.Q98*	Nonsense_Mutation	1	?
3	84	p.Glu84Asp	p.E84D	Missense_Mutation	1	?
3	84	p.Glu84Gln	p.E84Q	Missense_Mutation	1	?
3	84	p.Glu84Lys	p.E84K	Missense_Mutation	1	?
3	47	p.Val47Leu	p.V47L	Missense_Mutation	1	?
3	47	p.Val47Ala	p.V47A	Missense_Mutation	2	?
3	37	p.Ser37Met	p.S37M	Missense_Mutation	1	?
3	37	p.Ser37Leu	p.S37L	Missense_Mutation	2	?
3	34	p.Ala34Glu	p.A34E	Missense_Mutation	1	?
3	34	p.Ala34_Ala35insProAla	p.A34_A35insPA	In_Frame_Ins	2	?
4	726	p.Arg726Cys	p.R726C	Missense_Mutation	2	?
4	726	p.Arg726His	p.R726H	Missense_Mutation	2	?
4	725	p.His725Asn	p.H725N	Missense_Mutation	1	?
4	725	p.His725Gln	p.H725Q	Missense_Mutation	1	?
4	725	p.His725Tyr	p.H725Y	Missense_Mutation	2	?
4	693	p.Met693_Ala694delinsIleSer	p.M693_A694delinsIS	Missense_Mutation	1	?
4	693	p.Met693Thr	p.M693T	Missense_Mutation	1	?
4	693	p.Met693Ile	p.M693I	Missense_Mutation	2	?
4	691	p.Arg691Thr	p.R691T	Missense_Mutation	1	?
4	691	p.Arg691Lys	p.R691K	Missense_Mutation	3	?
4	667	p.Phe667Val	p.F667V	Missense_Mutation	1	?
4	667	p.Phe667Cys	p.F667C	Missense_Mutation	3	?
4	634	p.Ser634Asn	p.S634N	Missense_Mutation	1	?
4	634	p.Ser634Cys	p.S634C	Missense_Mutation	1	?
4	634	p.Ser634Gly	p.S634G	Missense_Mutation	2	?
4	609	p.Gln609Leu	p.Q609L	Missense_Mutation	2	?
4	609	p.Gln609Ter	p.Q609*	Nonsense_Mutation	2	?
4	575	p.Arg575Ser	p.R575S	Missense_Mutation	1	?
4	575	p.Arg575Lys	p.R575K	Missense_Mutation	3	?
4	572	p.Ile572Ser	p.I572S	Missense_Mutation	1	?
4	572	p.Ile572Val	p.I572V	Missense_Mutation	1	?
4	572	p.Ile572Phe	p.I572F	Missense_Mutation	2	?
4	565	p.Asp565Asn	p.D565N	Missense_Mutation	2	?
4	565	p.Asp565Glu	p.D565E	Missense_Mutation	2	?
4	539	p.His539Leu	p.H539L	Missense_Mutation	1	?
4	539	p.His539Tyr	p.H539Y	Missense_Mutation	3	?
4	525	p.Leu525Pro	p.L525P	Missense_Mutation	1	?
4	525	p.Leu525Val	p.L525V	Missense_Mutation	1	?
4	525	p.Leu525Arg	p.L525R	Missense_Mutation	2	2
4	489	p.Ala489_Gln493del	p.A489_Q493del	In_Frame_Del	1	?
4	489	p.Ala489Val	p.A489V	Missense_Mutation	1	?
4	489	p.Ala489Thr	p.A489T	Missense_Mutation	2	?
4	476	p.Trp476Arg	p.W476R	Missense_Mutation	1	?
4	476	p.Trp476LeufsTer4	p.W476Lfs*4	Frame_Shift_Ins	1	?
4	476	p.Trp476Ter	p.W476*	Nonsense_Mutation	2	?
4	461	p.Gln461Glu	p.Q461E	Missense_Mutation	1	?
4	461	p.Gln461LysfsTer18	p.Q461Kfs*18	Frame_Shift_Del	1	?
4	461	p.Gln461Pro	p.Q461P	Missense_Mutation	1	?
4	461	p.Gln461Ter	p.Q461*	Nonsense_Mutation	1	?
4	450	p.Trp450Ter	p.W450*	Nonsense_Mutation	1	?
4	450	p.Trp450Leu	p.W450L	Missense_Mutation	3	?
4	427	p.Lys427Arg	p.K427R	Missense_Mutation	4	?
4	420	p.Pro420Thr	p.P420T	Missense_Mutation	1	?
4	420	p.Pro420Ser	p.P420S	Missense_Mutation	3	?
4	363	p.Ser363Phe	p.S363F	Missense_Mutation	4	?
4	343	p.Pro343Leu	p.P343L	Missense_Mutation	2	?
4	343	p.Pro343Ser	p.P343S	Missense_Mutation	2	?
4	342	p.Ile342Val	p.I342V	Missense_Mutation	4	?
4	336	p.Pro336Leu	p.P336L	Missense_Mutation	2	?
4	336	p.Pro336Ser	p.P336S	Missense_Mutation	2	?
4	309	p.Glu309Lys	p.E309K	Missense_Mutation	1	?
4	309	p.Glu309Asp	p.E309D	Missense_Mutation	3	?
4	277	p.Pro277HisfsTer2	p.P277Hfs*2	Frame_Shift_Del	1	?
4	277	p.Pro277Ser	p.P277S	Missense_Mutation	1	?
4	277	p.Pro277Leu	p.P277L	Missense_Mutation	2	?
4	262	p.Gln262His	p.Q262H	Missense_Mutation	1	?
4	262	p.Gln262Lys	p.Q262K	Missense_Mutation	3	?
4	257	p.Gln257His	p.Q257H	Missense_Mutation	1	?
4	257	p.Gln257Arg	p.Q257R	Missense_Mutation	3	2
4	249	p.Asp249Gly	p.D249G	Missense_Mutation	4	?
4	221	p.Glu221del	p.E221del	In_Frame_Del	1	?
4	221	p.Glu221Gln	p.E221Q	Missense_Mutation	1	?
4	221	p.Glu221Gly	p.E221G	Missense_Mutation	1	?
4	221	p.Glu221Lys	p.E221K	Missense_Mutation	1	?
4	213	p.Asp213Ala	p.D213A	Missense_Mutation	1	?
4	213	p.Asp213Asn	p.D213N	Missense_Mutation	1	?
4	213	p.Asp213Gly	p.D213G	Missense_Mutation	2	?
4	168	p.Val168Leu	p.V168L	Missense_Mutation	2	?
4	168	p.Val168Met	p.V168M	Missense_Mutation	2	?
4	144	p.Val144Ala	p.V144A	Missense_Mutation	2	?
4	144	p.Val144Leu	p.V144L	Missense_Mutation	2	?
4	105	p.Asn105ThrfsTer77	p.N105Tfs*77	Frame_Shift_Del	1	?
4	105	p.Asn105GlufsTer4	p.N105Efs*4	Frame_Shift_Ins	3	?
4	33	p.Ala33Thr	p.A33T	Missense_Mutation	1	?
4	33	p.Ala33Val	p.A33V	Missense_Mutation	1	?
4	33	p.Ala33Asp	p.A33D	Missense_Mutation	2	?
4	28	p.Gly28_Gly32del	p.G28_G32del	In_Frame_Del	1	?
4	28	p.Gly28Ala	p.G28A	Missense_Mutation	1	?
4	28	p.Gly28_Ala35del	p.G28_A35del	In_Frame_Del	2	?
5	722	p.Pro722Ser	p.P722S	Missense_Mutation	1	?
5	722	p.Pro722Arg	p.P722R	Missense_Mutation	2	?
5	722	p.Pro722Gln	p.P722Q	Missense_Mutation	2	?
5	712	p.Ala712Val	p.A712V	Missense_Mutation	1	?
5	712	p.Ala712Thr	p.A712T	Missense_Mutation	4	2
5	671	p.Arg671Ter	p.R671*	Nonsense_Mutation	1	?
5	671	p.Arg671Gln	p.R671Q	Missense_Mutation	4	?
5	657	p.Ser657Leu	p.S657L	Missense_Mutation	1	?
5	657	p.Ser657Ter	p.S657*	Nonsense_Mutation	4	?
5	598	p.Ala598_Thr599insPhe	p.A598_T599insF	In_Frame_Ins	1	?
5	598	p.Ala598Asp	p.A598D	Missense_Mutation	1	?
5	598	p.Ala598dup	p.A598dup	In_Frame_Ins	1	?
5	598	p.Ala598Thr	p.A598T	Missense_Mutation	1	?
5	598	p.Ala598Val	p.A598V	Missense_Mutation	1	2
5	580	p.Asn580Asp	p.N580D	Missense_Mutation	5	?
5	550	p.Met550Thr	p.M550T	Missense_Mutation	1	?
5	550	p.Met550Val	p.M550V	Missense_Mutation	1	?
5	550	p.Met550Ile	p.M550I	Missense_Mutation	3	?
5	509	p.Arg509Ter	p.R509*	Nonsense_Mutation	2	?
5	509	p.Arg509Gln	p.R509Q	Missense_Mutation	3	?
5	505	p.Leu505Phe	p.L505F	Missense_Mutation	1	2
5	505	p.Leu505His	p.L505H	Missense_Mutation	4	2
5	504	p.Val504Glu	p.V504E	Missense_Mutation	1	?
5	504	p.Val504_Arg506dup	p.V504_R506dup	In_Frame_Ins	4	?
5	503	p.Gly503Glu	p.G503E	Missense_Mutation	5	?
5	484	p.Met484_Leu485delinsIleMet	p.M484_L485delinsIM	Missense_Mutation	1	?
5	484	p.Met484_Pro490delinsIleHis	p.M484_P490delinsIH	In_Frame_Del	1	?
5	484	p.Met484Leu	p.M484L	Missense_Mutation	1	?
5	484	p.Met484Val	p.M484V	Missense_Mutation	2	?
5	472	p.Tyr472dup	p.Y472dup	In_Frame_Ins	1	?
5	472	p.Tyr472Ser	p.Y472S	Missense_Mutation	1	?
5	472	p.Tyr472Cys	p.Y472C	Missense_Mutation	3	?
5	444	p.Arg444Trp	p.R444W	Missense_Mutation	2	?
5	444	p.Arg444Gln	p.R444Q	Missense_Mutation	3	?
5	402	p.Pro402Leu	p.P402L	Missense_Mutation	1	?
5	402	p.Pro402His	p.P402H	Missense_Mutation	4	?
5	394	p.Ser394Leu	p.S394L	Missense_Mutation	1	?
5	394	p.Ser394Ter	p.S394*	Nonsense_Mutation	1	?
5	394	p.Ser394Pro	p.S394P	Missense_Mutation	3	?
5	384	p.Arg384Thr	p.R384T	Missense_Mutation	5	?
5	347	p.Arg347GlnfsTer24	p.R347Qfs*24	Frame_Shift_Del	1	?
5	347	p.Arg347Gln	p.R347Q	Missense_Mutation	2	?
5	347	p.Arg347Ter	p.R347*	Nonsense_Mutation	2	?
5	332	p.Thr332Ala	p.T332A	Missense_Mutation	1	?
5	332	p.Thr332Asn	p.T332N	Missense_Mutation	1	?
5	332	p.Thr332Ile	p.T332I	Missense_Mutation	3	?
5	201	p.Gln201Ter	p.Q201*	Nonsense_Mutation	1	?
5	201	p.Gln201Glu	p.Q201E	Missense_Mutation	2	?
5	201	p.Gln201His	p.Q201H	Missense_Mutation	2	?
5	178	p.Arg178Gln	p.R178Q	Missense_Mutation	2	?
5	178	p.Arg178Ter	p.R178*	Nonsense_Mutation	3	?
5	157	p.Val157Ile	p.V157I	Missense_Mutation	5	?
5	122	p.Ser122Cys	p.S122C	Missense_Mutation	1	?
5	122	p.Ser122Phe	p.S122F	Missense_Mutation	1	?
5	122	p.Ser122Tyr	p.S122Y	Missense_Mutation	3	?
5	109	p.Phe109Ile	p.F109I	Missense_Mutation	5	?
6	759	p.Gly759AspfsTer13	p.G759Dfs*13	Frame_Shift_Del	1	?
6	759	p.Gly759Val	p.G759V	Missense_Mutation	1	?
6	759	p.Gly759Glu	p.G759E	Missense_Mutation	4	?
6	719	p.Arg719Leu	p.R719L	Missense_Mutation	1	?
6	719	p.Arg719Cys	p.R719C	Missense_Mutation	2	?
6	719	p.Arg719His	p.R719H	Missense_Mutation	3	?
6	607	p.Ser607ProfsTer43	p.S607Pfs*43	Frame_Shift_Del	1	?
6	607	p.Ser607Phe	p.S607F	Missense_Mutation	5	?
6	606	p.Gly606Glu	p.G606E	Missense_Mutation	1	?
6	606	p.Gly606Val	p.G606V	Missense_Mutation	1	?
6	606	p.Gly606Arg	p.G606R	Missense_Mutation	2	?
6	606	p.Gly606Trp	p.G606W	Missense_Mutation	2	?
6	602	p.Ser602_Arg603dup	p.S602_R603dup	In_Frame_Ins	1	?
6	602	p.Ser602Tyr	p.S602Y	Missense_Mutation	1	?
6	602	p.Ser602Phe	p.S602F	Missense_Mutation	2	?
6	602	p.Ser602Pro	p.S602P	Missense_Mutation	2	?
6	593	p.Gly593Ser	p.G593S	Missense_Mutation	1	?
6	593	p.Gly593Arg	p.G593R	Missense_Mutation	2	?
6	593	p.Gly593Asp	p.G593D	Missense_Mutation	3	?
6	558	p.Arg558Leu	p.R558L	Missense_Mutation	1	?
6	558	p.Arg558Ter	p.R558*	Nonsense_Mutation	2	?
6	558	p.Arg558Gln	p.R558Q	Missense_Mutation	3	3
6	451	p.Glu451Gly	p.E451G	Missense_Mutation	1	?
6	451	p.Glu451Lys	p.E451K	Missense_Mutation	2	?
6	451	p.Glu451Gln	p.E451Q	Missense_Mutation	3	2
6	382	p.Leu382Phe	p.L382F	Missense_Mutation	1	?
6	382	p.Leu382Val	p.L382V	Missense_Mutation	1	?
6	382	p.Leu382Met	p.L382M	Missense_Mutation	4	?
6	322	p.Ala322Thr	p.A322T	Missense_Mutation	6	?
6	275	p.Glu275Gln	p.E275Q	Missense_Mutation	1	?
6	275	p.Glu275Lys	p.E275K	Missense_Mutation	5	?
6	26	p.Glu26_Ala29delinsAsp	p.E26_A29delinsD	In_Frame_Del	1	?
6	26	p.Glu26_Ala33del	p.E26_A33del	In_Frame_Del	1	?
6	26	p.Glu26_Ala33delinsAsp	p.E26_A33delinsD	In_Frame_Del	1	?
6	26	p.Glu26Gly	p.E26G	Missense_Mutation	1	?
6	26	p.Glu26Lys	p.E26K	Missense_Mutation	2	?
7	709	p.Gln709Arg	p.Q709R	Missense_Mutation	1	?
7	709	p.Gln709Lys	p.Q709K	Missense_Mutation	1	?
7	709	p.Gln709LysfsTer25	p.Q709Kfs*25	Frame_Shift_Del	1	?
7	709	p.Gln709ProfsTer7	p.Q709Pfs*7	Frame_Shift_Ins	4	?
7	708	p.Pro708Leu	p.P708L	Missense_Mutation	1	?
7	708	p.Pro708Ser	p.P708S	Missense_Mutation	6	?
7	632	p.Pro632Ala	p.P632A	Missense_Mutation	1	?
7	632	p.Pro632Gln	p.P632Q	Missense_Mutation	1	?
7	632	p.Pro632Leu	p.P632L	Missense_Mutation	1	?
7	632	p.Pro632Ser	p.P632S	Missense_Mutation	4	?
7	574	p.His574Tyr	p.H574Y	Missense_Mutation	3	?
7	574	p.His574Leu	p.H574L	Missense_Mutation	4	?
7	437	p.Arg437Gln	p.R437Q	Missense_Mutation	1	?
7	437	p.Arg437Gly	p.R437G	Missense_Mutation	1	?
7	437	p.Arg437Ter	p.R437*	Nonsense_Mutation	5	?
7	324	p.Asp324His	p.D324H	Missense_Mutation	1	?
7	324	p.Asp324Asn	p.D324N	Missense_Mutation	3	?
7	324	p.Asp324Tyr	p.D324Y	Missense_Mutation	3	?
7	320	p.Ala320Ser	p.A320S	Missense_Mutation	1	?
7	320	p.Ala320Val	p.A320V	Missense_Mutation	2	?
7	320	p.Ala320Thr	p.A320T	Missense_Mutation	4	?
7	239	p.Arg239Leu	p.R239L	Missense_Mutation	1	?
7	239	p.Arg239Ter	p.R239*	Nonsense_Mutation	2	?
7	239	p.Arg239Gln	p.R239Q	Missense_Mutation	4	?
8	682	p.Arg682Gln	p.R682Q	Missense_Mutation	4	?
8	682	p.Arg682Trp	p.R682W	Missense_Mutation	4	?
8	604	p.Trp604Ter	p.W604*	Nonsense_Mutation	1	?
8	604	p.Trp604Gly	p.W604G	Missense_Mutation	2	?
8	604	p.Trp604Leu	p.W604L	Missense_Mutation	2	?
8	604	p.Trp604Cys	p.W604C	Missense_Mutation	3	?
8	531	p.Trp531Arg	p.W531R	Missense_Mutation	2	?
8	531	p.Trp531Ser	p.W531S	Missense_Mutation	2	?
8	531	p.Trp531Cys	p.W531C	Missense_Mutation	4	?
8	487	p.Val487_Pro492delinsAla	p.V487_P492delinsA	In_Frame_Del	1	2
8	487	p.Val487_Thr491del	p.V487_T491del	In_Frame_Del	1	?
8	487	p.Val487Gly	p.V487G	Missense_Mutation	1	?
8	487	p.Val487Leu	p.V487L	Missense_Mutation	1	?
8	487	p.Val487ThrfsTer12	p.V487Tfs*12	Frame_Shift_Del	1	?
8	487	p.Val487ThrfsTer10	p.V487Tfs*10	Frame_Shift_Del	3	?
8	470	p.Thr470_Val471insGln	p.T470_V471insQ	In_Frame_Ins	1	?
8	470	p.Thr470Arg	p.T470R	Missense_Mutation	1	?
8	470	p.Thr470dup	p.T470dup	In_Frame_Ins	1	?
8	470	p.Thr470Ile	p.T470I	Missense_Mutation	1	?
8	470	p.Thr470Lys	p.T470K	Missense_Mutation	1	?
8	470	p.Thr470Pro	p.T470P	Missense_Mutation	1	?
8	470	p.Thr470Ala	p.T470A	Missense_Mutation	2	?
8	360	p.Arg360Ter	p.R360*	Nonsense_Mutation	3	?
8	360	p.Arg360Gln	p.R360Q	Missense_Mutation	5	?
9	735	p.Arg735Leu	p.R735L	Missense_Mutation	1	?
9	735	p.Arg735Gln	p.R735Q	Missense_Mutation	3	?
9	735	p.Arg735Trp	p.R735W	Missense_Mutation	5	?
9	731	p.Pro731Ala	p.P731A	Missense_Mutation	1	?
9	731	p.Pro731Leu	p.P731L	Missense_Mutation	1	?
9	731	p.Pro731Ser	p.P731S	Missense_Mutation	7	?
9	471	p.Val471Ile	p.V471I	Missense_Mutation	3	?
9	471	p.Val471Phe	p.V471F	Missense_Mutation	6	2
9	468	p.Phe468Ser	p.F468S	Missense_Mutation	9	?
9	334	p.Pro334Ser	p.P334S	Missense_Mutation	1	?
9	334	p.Pro334Leu	p.P334L	Missense_Mutation	8	?
9	252	p.Arg252Gln	p.R252Q	Missense_Mutation	9	?
9	146	p.Arg146Pro	p.R146P	Missense_Mutation	1	?
9	146	p.Arg146Gln	p.R146Q	Missense_Mutation	4	?
9	146	p.Arg146Trp	p.R146W	Missense_Mutation	4	?
9	136	p.Ser136Pro	p.S136P	Missense_Mutation	1	?
9	136	p.Ser136Ter	p.S136*	Nonsense_Mutation	3	?
9	136	p.Ser136Leu	p.S136L	Missense_Mutation	5	?
9	117	p.Met117Arg	p.M117R	Missense_Mutation	1	?
9	117	p.Met117Val	p.M117V	Missense_Mutation	3	?
9	117	p.Met117Leu	p.M117L	Missense_Mutation	5	?
9	31	p.Ala31GlyfsTer21	p.A31Gfs*21	Frame_Shift_Del	1	?
9	31	p.Ala31Thr	p.A31T	Missense_Mutation	1	?
9	31	p.Ala31Val	p.A31V	Missense_Mutation	3	?
9	31	p.Ala31Gly	p.A31G	Missense_Mutation	4	?
10	603	p.Arg603Gly	p.R603G	Missense_Mutation	1	?
10	603	p.Arg603Pro	p.R603P	Missense_Mutation	1	?
10	603	p.Arg603Leu	p.R603L	Missense_Mutation	2	?
10	603	p.Arg603Ter	p.R603*	Nonsense_Mutation	2	?
10	603	p.Arg603Gln	p.R603Q	Missense_Mutation	4	?
10	362	p.Arg362Gly	p.R362G	Missense_Mutation	1	?
10	362	p.Arg362Leu	p.R362L	Missense_Mutation	2	?
10	362	p.Arg362Gln	p.R362Q	Missense_Mutation	7	?
10	247	p.Phe247Cys	p.F247C	Missense_Mutation	1	?
10	247	p.Phe247Val	p.F247V	Missense_Mutation	1	?
10	247	p.Phe247ValfsTer3	p.F247Vfs*3	Frame_Shift_Ins	1	?
10	247	p.Phe247Leu	p.F247L	Missense_Mutation	7	3
12	271	p.Arg271Cys	p.R271C	Missense_Mutation	2	?
12	271	p.Arg271His	p.R271H	Missense_Mutation	10	?
12	24	p.Glu24_Gly30del	p.E24_G30del	In_Frame_Del	1	?
12	24	p.Glu24Gln	p.E24Q	Missense_Mutation	2	?
12	24	p.Glu24Asp	p.E24D	Missense_Mutation	9	?
13	106	p.Gly106Lys	p.G106K	Missense_Mutation	1	?
13	106	p.Gly106Val	p.G106V	Missense_Mutation	1	?
13	106	p.Gly106Glu	p.G106E	Missense_Mutation	2	?
13	106	p.Gly106Ter	p.G106*	Nonsense_Mutation	3	?
13	106	p.Gly106Arg	p.G106R	Missense_Mutation	6	?
13	30	p.Gly30ProfsTer21	p.G30Pfs*21	Frame_Shift_Del	1	?
13	30	p.Gly30Arg	p.G30R	Missense_Mutation	2	?
13	30	p.Gly30_Ala33del	p.G30_A33del	In_Frame_Del	10	?
14	483	p.Lys483Thr	p.K483T	Missense_Mutation	1	?
14	483	p.Lys483Asn	p.K483N	Missense_Mutation	2	?
14	483	p.Lys483Glu	p.K483E	Missense_Mutation	11	3
14	354	p.Arg354Ter	p.R354*	Nonsense_Mutation	3	?
14	354	p.Arg354Gln	p.R354Q	Missense_Mutation	11	?
15	586	p.Glu586Gln	p.E586Q	Missense_Mutation	1	?
15	586	p.Glu586Lys	p.E586K	Missense_Mutation	14	2
16	762	p.Ala762Val	p.A762V	Missense_Mutation	16	?
16	367	p.Pro367Ala	p.P367A	Missense_Mutation	1	?
16	367	p.Pro367His	p.P367H	Missense_Mutation	1	?
16	367	p.Pro367Leu	p.P367L	Missense_Mutation	5	2
16	367	p.Pro367Ser	p.P367S	Missense_Mutation	9	2
18	584	p.Leu584Ile	p.L584I	Missense_Mutation	1	?
18	584	p.Leu584Phe	p.L584F	Missense_Mutation	17	?
18	241	p.Thr241Lys	p.T241K	Missense_Mutation	1	?
18	241	p.Thr241Pro	p.T241P	Missense_Mutation	1	?
18	241	p.Thr241Met	p.T241M	Missense_Mutation	16	?
18	32	p.Gly32_Ser36del	p.G32_S36del	In_Frame_Del	1	?
18	32	p.Gly32_Ala33del	p.G32_A33del	In_Frame_Del	6	?
18	32	p.Gly32_Ala33dup	p.G32_A33dup	In_Frame_Ins	11	?
19	595	p.Phe595Ile	p.F595I	Missense_Mutation	1	?
19	595	p.Phe595Ser	p.F595S	Missense_Mutation	1	?
19	595	p.Phe595Val	p.F595V	Missense_Mutation	1	?
19	595	p.Phe595Leu	p.F595L	Missense_Mutation	16	3
20	695	p.Glu695Asp	p.E695D	Missense_Mutation	1	?
20	695	p.Glu695Ter	p.E695*	Nonsense_Mutation	1	?
20	695	p.Glu695Lys	p.E695K	Missense_Mutation	3	?
20	695	p.Glu695Gln	p.E695Q	Missense_Mutation	15	?
20	501	p.Glu501Gln	p.E501Q	Missense_Mutation	2	?
20	501	p.Glu501Val	p.E501V	Missense_Mutation	3	?
20	501	p.Glu501Lys	p.E501K	Missense_Mutation	15	?
24	389	p.Arg389His	p.R389H	Missense_Mutation	5	?
24	389	p.Arg389Cys	p.R389C	Missense_Mutation	19	?
32	467	p.Ser467_Gly469del	p.S467_G469del	In_Frame_Del	1	?
32	467	p.Ser467Ter	p.S467*	Nonsense_Mutation	1	?
32	467	p.Ser467Thr	p.S467T	Missense_Mutation	1	?
32	467	p.Ser467Leu	p.S467L	Missense_Mutation	29	3
34	485	p.Leu485_Ala489delinsPheSer	p.L485_A489delinsFS	In_Frame_Del	1	?
34	485	p.Leu485_Pro490delinsTyr	p.L485_P490delinsY	In_Frame_Del	1	2
34	485	p.Leu485Ser	p.L485S	Missense_Mutation	4	?
34	485	p.Leu485Phe	p.L485F	Missense_Mutation	14	2
34	485	p.Leu485Trp	p.L485W	Missense_Mutation	14	2
41	404	p.Ala404ProfsTer7	p.A404Pfs*7	Frame_Shift_Del	1	?
41	404	p.Ala404Thr	p.A404T	Missense_Mutation	1	?
41	404	p.Ala404Val	p.A404V	Missense_Mutation	2	?
41	404	p.Ala404CysfsTer9	p.A404Cfs*9	Frame_Shift_Ins	37	?
45	403	p.Pro403CysfsTer9	p.P403Cfs*9	Frame_Shift_Del	1	?
45	403	p.Pro403Ser	p.P403S	Missense_Mutation	1	?
45	403	p.Pro403Leu	p.P403L	Missense_Mutation	2	?
45	403	p.Pro403LeufsTer8	p.P403Lfs*8	Frame_Shift_Del	41	?
47	486	p.Asn486_Ala489delinsArg	p.N486_A489delinsR	In_Frame_Del	1	?
47	486	p.Asn486_Ala489delinsLys	p.N486_A489delinsK	In_Frame_Del	1	2
47	486	p.Asn486_Thr491delinsPro	p.N486_T491delinsP	In_Frame_Del	1	?
47	486	p.Asn486Asp	p.N486D	Missense_Mutation	1	?
47	486	p.Asn486_Pro490del	p.N486_P490del	In_Frame_Del	43	2
51	599	p.Thr599_Val600delinsArg	p.T599_V600delinsR	In_Frame_Del	1	?
51	599	p.Thr599_Val600insAspThr	p.T599_V600insDT	In_Frame_Ins	1	?
51	599	p.Thr599_Val600insGluIleSerGlyLeuAlaThr	p.T599_V600insEISGLAT	In_Frame_Ins	1	?
51	599	p.Thr599_Val600insHis	p.T599_V600insH	In_Frame_Ins	1	?
51	599	p.Thr599Lys	p.T599K	Missense_Mutation	1	2
51	599	p.Thr599_Val600insGln	p.T599_V600insQ	In_Frame_Ins	5	?
51	599	p.Thr599Ile	p.T599I	Missense_Mutation	7	2
51	599	p.Thr599delinsIlePro	p.T599delinsIP	In_Frame_Ins	9	?
51	599	p.Thr599dup	p.T599dup	In_Frame_Ins	25	2
55	596	p.Gly596_Thr599delinsAla	p.G596_T599delinsA	In_Frame_Del	1	?
55	596	p.Gly596Ser	p.G596S	Missense_Mutation	2	?
55	596	p.Gly596Asp	p.G596D	Missense_Mutation	5	3
55	596	p.Gly596Val	p.G596V	Missense_Mutation	7	?
55	596	p.Gly596Cys	p.G596C	Missense_Mutation	9	3
55	596	p.Gly596Arg	p.G596R	Missense_Mutation	31	3
66	464	p.Gly464Ile	p.G464I	Missense_Mutation	2	2
66	464	p.Gly464Ala	p.G464A	Missense_Mutation	6	2
66	464	p.Gly464Glu	p.G464E	Missense_Mutation	6	2
66	464	p.Gly464Arg	p.G464R	Missense_Mutation	10	2
66	464	p.Gly464Val	p.G464V	Missense_Mutation	42	2
79	597	p.Leu597GlnfsTer4	p.L597Qfs*4	Frame_Shift_Del	1	?
79	597	p.Leu597His	p.L597H	Missense_Mutation	1	?
79	597	p.Leu597Pro	p.L597P	Missense_Mutation	3	?
79	597	p.Leu597Val	p.L597V	Missense_Mutation	3	2
79	597	p.Leu597Ser	p.L597S	Missense_Mutation	16	2
79	597	p.Leu597Gln	p.L597Q	Missense_Mutation	22	2
79	597	p.Leu597Arg	p.L597R	Missense_Mutation	33	2
160	581	p.Asn581Asp	p.N581D	Missense_Mutation	1	?
160	581	p.Asn581Lys	p.N581K	Missense_Mutation	1	3
160	581	p.Asn581His	p.N581H	Missense_Mutation	7	?
160	581	p.Asn581Thr	p.N581T	Missense_Mutation	7	3
160	581	p.Asn581Tyr	p.N581Y	Missense_Mutation	12	3
160	581	p.Asn581Ile	p.N581I	Missense_Mutation	50	3
160	581	p.Asn581Ser	p.N581S	Missense_Mutation	82	3
222	466	p.Gly466_Tyr472dup	p.G466_Y472dup	In_Frame_Ins	1	?
222	466	p.Gly466Leu	p.G466L	Missense_Mutation	1	?
222	466	p.Gly466ValfsTer14	p.G466Vfs*14	Frame_Shift_Ins	1	?
222	466	p.Gly466Ala	p.G466A	Missense_Mutation	28	3
222	466	p.Gly466Arg	p.G466R	Missense_Mutation	35	3
222	466	p.Gly466Glu	p.G466E	Missense_Mutation	60	3
222	466	p.Gly466Val	p.G466V	Missense_Mutation	96	3
239	601	p.Lys601_Ser602delinsAsnThr	p.K601_S602delinsNT	Missense_Mutation	1	2
239	601	p.Lys601_Ser605delinsAsp	p.K601_S605delinsD	In_Frame_Del	1	?
239	601	p.Lys601_Ser605delinsAsn	p.K601_S605delinsN	In_Frame_Del	2	?
239	601	p.Lys601AsnfsTer49	p.K601Nfs*49	Frame_Shift_Del	2	?
239	601	p.Lys601Gln	p.K601Q	Missense_Mutation	2	2
239	601	p.Lys601Ter	p.K601*	Nonsense_Mutation	2	?
239	601	p.Lys601Ile	p.K601I	Missense_Mutation	23	?
239	601	p.Lys601Asn	p.K601N	Missense_Mutation	42	2
239	601	p.Lys601Glu	p.K601E	Missense_Mutation	164	2
402	594	p.Asp594GlyfsTer18	p.D594Gfs*18	Frame_Shift_Ins	1	?
402	594	p.Asp594Val	p.D594V	Missense_Mutation	5	3
402	594	p.Asp594Tyr	p.D594Y	Missense_Mutation	6	?
402	594	p.Asp594His	p.D594H	Missense_Mutation	8	3
402	594	p.Asp594Ala	p.D594A	Missense_Mutation	12	3
402	594	p.Asp594Glu	p.D594E	Missense_Mutation	13	3
402	594	p.Asp594_Thr599dup	p.D594_T599dup	In_Frame_Ins	28	?
402	594	p.Asp594Asn	p.D594N	Missense_Mutation	149	3
402	594	p.Asp594Gly	p.D594G	Missense_Mutation	180	3
407	469	p.Gly469GlufsTer14	p.G469Efs*14	Frame_Shift_Del	1	?
407	469	p.Gly469Ile	p.G469I	Missense_Mutation	1	?
407	469	p.Gly469Lys	p.G469K	Missense_Mutation	1	?
407	469	p.Gly469Leu	p.G469L	Missense_Mutation	2	?
407	469	p.Gly469Ter	p.G469*	Nonsense_Mutation	2	?
407	469	p.Gly469Ser	p.G469S	Missense_Mutation	18	2
407	469	p.Gly469Glu	p.G469E	Missense_Mutation	41	3
407	469	p.Gly469Arg	p.G469R	Missense_Mutation	61	2
407	469	p.Gly469Val	p.G469V	Missense_Mutation	71	2
407	469	p.Gly469Ala	p.G469A	Missense_Mutation	209	2
4218	600	p.Val600_Lys601delinsGluIle	p.V600_K601delinsEI	Missense_Mutation	1	?
4218	600	p.Val600_Ser602del	p.V600_S602del	In_Frame_Del	1	?
4218	600	p.Val600_Trp604delinsAspGly	p.V600_W604delinsDG	In_Frame_Del	1	?
4218	600	p.Val600_Trp604delinsGlu	p.V600_W604delinsE	In_Frame_Del	1	?
4218	600	p.Val600_Trp604delinsGly	p.V600_W604delinsG	In_Frame_Del	1	?
4218	600	p.Val600AspfsTer12	p.V600Dfs*12	Frame_Shift_Ins	1	?
4218	600	p.Val600_Arg603del	p.V600_R603del	In_Frame_Del	2	?
4218	600	p.Val600_Lys601delinsGluAsn	p.V600_K601delinsEN	Missense_Mutation	2	2
4218	600	p.Val600_Ser602delinsAspThr	p.V600_S602delinsDT	In_Frame_Del	2	?
4218	600	p.Val600_Trp604delinsArg	p.V600_W604delinsR	In_Frame_Del	3	?
4218	600	p.Val600Gly	p.V600G	Missense_Mutation	3	?
4218	600	p.Val600Leu	p.V600L	Missense_Mutation	3	1
4218	600	p.Val600Asp	p.V600D	Missense_Mutation	6	1
4218	600	p.Val600_Lys601delinsGlu	p.V600_K601delinsE	In_Frame_Del	19	2
4218	600	p.Val600GlyfsTer50	p.V600Gfs*50	Frame_Shift_Del	22	?
4218	600	p.Val600Met	p.V600M	Missense_Mutation	22	1
4218	600	p.Val600Arg	p.V600R	Missense_Mutation	31	1
4218	600	p.Val600Lys	p.V600K	Missense_Mutation	192	1
4218	600	p.Val600Glu	p.V600E	Missense_Mutation	3905	1
